# Supplementary material for: Increased excitatory to inhibitory synaptic ratio in parietal cortex samples from individuals with Alzheimer’s disease
Source: Nat Commun. 2021 May 10;12:2603. doi: 10.1038/s41467-021-22742-8 (PMC8110554; doi:10.1038/s41467-021-22742-8)
Supplement: Supplementary file 4 — Supplementary Dataset 1 [file 41467_2021_22742_MOESM4_ESM.xlsx]

## Sheet: Sheet1
Condition	Bank	Age	Sex	PMI (h)	AD pathology Tangles; Plaques	mBADLS
Control 1	VA WLAHC	52	M	16
Control 2	VA WLAHC	58	M	9
Control 3	VA WLAHC	59	F	19.5
Control 4	VA WLAHC	53	M	15
Control 5	VA WLAHC	64	M	17
AD 1	UCI	59	M	3.3	Stage 6; Stage C	14
AD 2	UCI	57	F	3.2	Stage 6; Stage C	11
AD 3	UCI	61	M	5.6	Stage 6; Stage C	37
AD 4	UCI	56	F	3.9	Stage 6; Stage C	36
AD 5	UCI	57	F	3.2	Stage 6; Stage C	39
DS 1	UCI	58	M	3.4	Stage 6; Stage C	42
DS 2	UCI	52	F	4.4	Stage 6; Stage C	21
DS 3	UCI	62	F	2.4	Stage 6; Stage C	25
DS 4	UCI	55	M	4.5	Stage 6; Stage C	42
DS 5	UCI	54	M	4.5	Stage 6; Stage C	40
DS 6	UCI	57	F	5.3	Stage 6; Stage C	29
PMI, Postmortem Interval
mBALDS, Bristol Activities of Daily Living Scale
