# Supplementary material for: Increased excitatory to inhibitory synaptic ratio in parietal cortex samples from individuals with Alzheimer’s disease
Source: Nat Commun. 2021 May 10;12:2603. doi: 10.1038/s41467-021-22742-8 (PMC8110554; doi:10.1038/s41467-021-22742-8)
Supplement: Supplementary file 5 — Supplementary Dataset 2 [file 41467_2021_22742_MOESM5_ESM.xlsx]

## Sheet: Sheet1
Case	Kainate (nA)	GABA (nA)	AMPA+CTZ (nA)	E/I (Kai/GABA)	P-tau levels AT8
CNTRL1	1.76 (8)	16.39 (9)	2.16 (8)	0.099 (8)
CNTRL2	1.93 (8)	16.93 (8)	3.69 (8)	0.115 (8)
CNTRL3	2.99 (9)	21.86 (9)	3.40 (9)	0.129 (9)
CNTRL4	1.84 (8)	19.50 (9)	2.58 (8)	0.094 (9)
CNTRL5	0.89 (8)	5.25 (11)	1.41 (7)	0.127 (8)
AD1	0.77 (6)	5.18 (9)	0.91 (5)	0.165 (6)	15688.1
AD2	0.51 (5)	2.17 (9)	0.67 (3)	0.258 (6)	15009
AD3	0.45 (4)	2.18 (10)	0.47 (6)	0.278 (4)	13641.6
AD4	1.51 (7)	20.45 (9)	1.99 (8)	0.112 (7)	22054
AD5	1.63 (5)	7.13 (12)	1.61 (4)	0.159 (5)	14103.7
DS1	0.95 (5)	5.13 (7)	1.06 (5)	0.166 (5)	16847.3
DS2	0.91 (5)	2.54 (9)	1.10 (6)	0.186 (6)	31676.9
DS3	8.64 (8)	58.07 (9)	8.95 (8)	0.133 (8)	8972.83
DS4	0.66 (4)	3.41 (8)	0.61 (5)	0.170 (4)	35586.1
DS5	1.36 (5)	7.80 (8)	2.47 (5)	0.112 (6)	25477.4
DS6	1.99 (8)	13.62 (11)	1.84 (5)	0.132 (8)	15688.2
Electrophysiological data shows the mean of the metric obtained from recording the number of oocytes shown between parenthesis.
P-tau levels from Lauterborn et al., 2020. doi:10.1111/bpa.12779
AMPA, α-amino-3-hydroxy-5-methyl-4-isoxazolepropionic acid
CTZ, cyclothiazide
