# Supplementary material for: Increased excitatory to inhibitory synaptic ratio in parietal cortex samples from individuals with Alzheimer’s disease
Source: Nat Commun. 2021 May 10;12:2603. doi: 10.1038/s41467-021-22742-8 (PMC8110554; doi:10.1038/s41467-021-22742-8)
Supplement: Supplementary file 6 — Supplementary Dataset 3 [file 41467_2021_22742_MOESM6_ESM.xlsx]

## Sheet: Sheet1
Non-parametric correlation AD group (n=5)
Variable	by Variable	Spearman ρ	Probability >|ρ|
Layer 2-PSD-95-high (counts)	AT8	-0.5	0.391
Layer 2-GPHN--high (counts)	AT8	-0.7	0.1881
Layer 1-PSD-95-high (counts)	AT8	-0.7	0.1881
Layer 1-GPHN-high (counts)	AT8	-0.2	0.7471
Peak Kainate (nA)	AT8	0.4	0.5046
Peak GABA (nA)	AT8	0.5	0.391
Peak AMPA+CTZ (nA)	AT8	0.7	0.1881
Kainate/GABA	AT8	-0.7	0.1881
Non-parametric correlation DS group (n=6)
Layer 2-PSD-95-high (counts)	AT8	-0.4286	0.3965
Layer 2-GPHN-high (counts)	AT8	-0.0286	0.9572
Layer 1-PSD-95-high (counts)	AT8	-0.8286	0.0416
Layer 1-GPHN-high (counts)	AT8	-0.0857	0.8717
Peak Kainate (µA)	AT8	-0.9429	0.0048
Peak GABA (µA)	AT8	-0.8857	0.0188
Peak AMPA+CTZ (nA)	AT8	-0.7143	0.1108
Kainate/GABA	AT8	0.5429	0.2657
