# Supplementary material for: Increased excitatory to inhibitory synaptic ratio in parietal cortex samples from individuals with Alzheimer’s disease
Source: Nat Commun. 2021 May 10;12:2603. doi: 10.1038/s41467-021-22742-8 (PMC8110554; doi:10.1038/s41467-021-22742-8)
Supplement: Supplementary file 7 — Supplementary Dataset 4 [file 41467_2021_22742_MOESM7_ESM.xlsx]

## Sheet: PCX_fpkm_table_normalized
Donor_name	Age	Sex	Apo_e4	Education years	age at first traumatic brain injury	CERAD	number of tbi	DSM-IV clinical DX	Braak	NIA reagan	NIA reagan ordinal	RNASeq	ISH data
H14.09.001	90-94	M	N	16	15	0	2	No Dementia	6	2	2	Y	Y
H14.09.006	90-94	F	N	14	0	0	0	No Dementia	3	1	1	Y	Y
H14.09.009	100+	M	N	15	10	3	2	Alzheimer's Disease Type	5	3	3	Y	Y
H14.09.010	100+	M	Y	16	0	3	0	Alzheimer's Disease Type	4	2	2	Y	N
H14.09.034	88	M	Y	16	0	3	0	Alzheimer's Disease Type	5	3	3	Y	N
H14.09.038	78	M	N	16	0	0	0	No Dementia	2	0	0	Y	Y
H14.09.042	95-99	F	N/A	11	0	3	0	Alzheimer's Disease Type	5	3	3	Y	Y
H14.09.056	100+	F	N/A	17	0	3	0	Alzheimer's Disease Type	5	3	3	Y	N
H14.09.057	88	M	Y	14	86	0	1	No Dementia	3	1	1	Y	Y
H14.09.068	85	M	Y	16	0	3	0	Alzheimer's Disease Type	5	3	3	Y	Y
H14.09.070	95-99	M	N	16	0	0	0	No Dementia	2	1	1	Y	Y
H14.09.075	78	F	N	6	56	3	1	Alzheimer's Disease Type	6	3	3	Y	Y
H14.09.080	87	M	N	21	0	0	0	No Dementia	0	0	0	Y	N
H14.09.086	95-99	F	N	14	0	3	0	Alzheimer's Disease Type	6	3	3	Y	Y
H14.09.088	100+	F	N	12	0	3	0	Alzheimer's Disease Type	5	3	3	Y	Y
H14.09.091	90-94	M	N	12	21	3	1	Alzheimer's Disease Type	6	3	3	Y	Y
H14.09.098	86	M	N	9	0	3	0	Alzheimer's Disease Type	6	3	3	Y	Y
H14.09.102	95-99	F	N	16	0	0	0	No Dementia	1	1	1	Y	Y
H15.09.103	90-94	F	N	11	87	0	1	No Dementia	4	0	0	Y	Y
H15.09.107	90-94	F	Y	12	79	3	1	Alzheimer's Disease Type	6	3	3	Y	Y
Availability
Y = yes
N = No
CERAD abundance of Neuritic plaques as defined by the Consortium to Establish a Registry for Alzheimer’s Disease
ISH, in situ hybridization
