# Supplementary material for: Increased excitatory to inhibitory synaptic ratio in parietal cortex samples from individuals with Alzheimer’s disease
Source: Nat Commun. 2021 May 10;12:2603. doi: 10.1038/s41467-021-22742-8 (PMC8110554; doi:10.1038/s41467-021-22742-8)
Supplement: Supplementary file 8 — Supplementary Dataset 5 [file 41467_2021_22742_MOESM8_ESM.xlsx]

## Sheet: Sheet1
Y (response)	X (factors)	Count (subjects)	P Value (significance test)	LogWorth [ -log10(p-value)]	FDR (False discovery rate) P Value	FDR LogWorth	Effect Size	Rank Fraction	YMean	SSE (sum of squares for error)	DFE (degrees of freedom for error)	MSE (mean squared error)	F Ratio	RSquare	Intercept	Slope
DLG4/GPHN	PLEKHA6	20	1.71011e-07	6.76698	0.00542043	2.26597	0.835142	2.36513e-05	4.82789	3.18367	18	0.17687	67.2997	0.788979	-0.788844	0.243909
DLG4/GPHN	MIER2	20	5.39047e-07	6.26837	0.00542043	2.26597	0.820035	4.73026e-05	4.82789	3.61039	18	0.200577	57.2179	0.760695	1.12217	1.02629
DLG4/GPHN	LOC101928368	20	7.08527e-07	6.14964	0.00542043	2.26597	0.81611	9.46051e-05	4.82789	3.72	18	0.206667	55.0015	0.75343	3.28076	2.63059
DLG4/GPHN	OC90	20	7.16851e-07	6.14457	0.00542043	2.26597	0.815939	0.000118256	4.82789	3.72476	18	0.206931	54.9083	0.753115	3.95317	9.04374
DLG4/GPHN	ACHE	20	7.69201e-07	6.11396	0.00542043	2.26597	0.814904	0.000141908	4.82789	3.75358	18	0.208532	54.3485	0.751204	2.33752	0.493323
DLG4/GPHN	RPS2P4	20	1.59729e-06	5.79662	0.0084419	2.07356	0.80361	0.00018921	4.82789	4.06553	18	0.225863	48.7972	0.730527	4.0385	5.2864
DLG4/GPHN	MGAT3	20	2.16995e-06	5.66355	0.00917714	2.03729	0.798556	0.000212862	4.82789	4.20375	18	0.233541	46.6009	0.721366	-0.437694	0.293045
DLG4/GPHN	DHX34	20	2.60461e-06	5.58426	0.00917714	2.03729	0.795448	0.000283815	4.82789	4.28828	18	0.238238	45.3275	0.715763	2.21365	0.677661
DLG4/GPHN	MAST1	20	3.16353e-06	5.49983	0.00925355	2.03369	0.792059	0.000307467	4.82789	4.3801	18	0.243339	43.9999	0.709677	0.952941	0.21951
DLG4/GPHN	LGALS9DP	20	3.88064e-06	5.4111	0.00925355	2.03369	0.788405	0.000354769	4.82789	4.47867	18	0.248815	42.6353	0.703143	-0.929032	10.9718
DLG4/GPHN	TAF6	20	3.93984e-06	5.40452	0.00925355	2.03369	0.78813	0.000402072	4.82789	4.48606	18	0.249226	42.5355	0.702654	-1.39081	0.544852
DLG4/GPHN	FLCN	20	4.15082e-06	5.38187	0.00925355	2.03369	0.78718	0.000425723	4.82789	4.51161	18	0.250645	42.1926	0.70096	1.37448	0.124982
DLG4/GPHN	KCNQ2	20	4.4534e-06	5.35131	0.00925355	2.03369	0.785888	0.000449374	4.82789	4.5463	18	0.252572	41.7333	0.698661	0.924945	0.138291
DLG4/GPHN	LOC105371920	20	4.63284e-06	5.33415	0.00925355	2.03369	0.785157	0.000473026	4.82789	4.56589	18	0.253661	41.4771	0.697362	0.554513	2.22805
DLG4/GPHN	PASK	20	4.96056e-06	5.30447	0.00925355	2.03369	0.783884	0.000520328	4.82789	4.59998	18	0.255554	41.0364	0.695103	2.6401	0.42577
DLG4/GPHN	LOC148696	20	5.05522e-06	5.29626	0.00925355	2.03369	0.78353	0.00054398	4.82789	4.60945	18	0.25608	40.9151	0.694475	2.70035	0.319615
DLG4/GPHN	TCEB3CL2	20	8.01115e-06	5.09631	0.0111539	1.95257	0.774633	0.000662236	4.82789	4.84605	18	0.269225	38.0386	0.678793	4.22568	0.774064
DLG4/GPHN	PTOV1-AS2	20	8.02265e-06	5.09568	0.0111539	1.95257	0.774604	0.000685887	4.82789	4.84681	18	0.269267	38.0298	0.678743	2.95286	0.500696
DLG4/GPHN	SLC45A4	20	8.04118e-06	5.09468	0.0111539	1.95257	0.774558	0.000709539	4.82789	4.84802	18	0.269334	38.0158	0.678662	0.917529	0.293093
DLG4/GPHN	MMP17	20	9.38077e-06	5.02776	0.0121033	1.9171	0.771458	0.000756841	4.82789	4.92983	18	0.27388	37.0862	0.673239	2.13243	0.337137
DLG4/GPHN	ZSWIM8	20	1.01724e-05	4.99258	0.0121033	1.9171	0.769802	0.000827795	4.82789	4.97338	18	0.276299	36.6038	0.670353	0.329769	0.321086
DLG4/GPHN	LOC644090	20	1.03053e-05	4.98694	0.0121033	1.9171	0.769535	0.000851446	4.82789	4.9804	18	0.276689	36.527	0.669888	2.43294	1.7498
DLG4/GPHN	PLXNA1	20	1.4856e-05	4.8281	0.0139525	1.85535	0.761823	0.00104066	4.82789	5.18195	18	0.287886	34.4061	0.656529	0.932811	0.290679
DLG4/GPHN	KLHL29	20	1.51435e-05	4.81977	0.0139525	1.85535	0.761409	0.00106431	4.82789	5.19272	18	0.288485	34.2974	0.655814	1.82407	0.568508
DLG4/GPHN	ADCY9	20	1.53925e-05	4.81269	0.0139525	1.85535	0.761055	0.00108796	4.82789	5.20191	18	0.288995	34.205	0.655205	-0.334449	0.654628
DLG4/GPHN	LOC100130238	20	1.58823e-05	4.79909	0.0139525	1.85535	0.760374	0.00111161	4.82789	5.2196	18	0.289978	34.0281	0.654033	3.42742	0.648346
DLG4/GPHN	LOC105371344	20	1.66992e-05	4.7773	0.0139525	1.85535	0.759277	0.00118256	4.82789	5.24804	18	0.291558	33.7461	0.652148	2.73543	1.25444
DLG4/GPHN	LOC105376799	20	1.72416e-05	4.76342	0.0139525	1.85535	0.758574	0.00120622	4.82789	5.26625	18	0.292569	33.5672	0.650941	4.40286	7.5876
DLG4/GPHN	LOC101928491	20	1.74898e-05	4.75722	0.0139525	1.85535	0.758259	0.00125352	4.82789	5.27441	18	0.293023	33.4875	0.6504	3.32403	1.52607
DLG4/GPHN	LOC105375126	20	2.19436e-05	4.65869	0.0165678	1.78074	0.753175	0.00132447	4.82789	5.40556	18	0.300309	32.2382	0.641707	1.69688	4.10285
DLG4/GPHN	ZMYND8	20	2.49289e-05	4.6033	0.017871	1.74785	0.750247	0.00137177	4.82789	5.48068	18	0.304482	31.5497	0.636728	0.545534	0.152761
DLG4/GPHN	LOC101927046	20	2.5305e-05	4.59679	0.017871	1.74785	0.7499	0.00139543	4.82789	5.48956	18	0.304976	31.4695	0.636139	4.45988	11.9824
DLG4/GPHN	PIP5K1C	20	2.53604e-05	4.59584	0.017871	1.74785	0.749849	0.00141908	4.82789	5.49086	18	0.305048	31.4578	0.636053	1.84116	0.138761
DLG4/GPHN	LOC101929756	20	2.69584e-05	4.56931	0.0183843	1.73555	0.748426	0.00146638	4.82789	5.52726	18	0.30707	31.1321	0.63364	4.33784	9.94549
DLG4/GPHN	RNASEH2C	20	2.88199e-05	4.54031	0.0193418	1.7135	0.746857	0.00149003	4.82789	5.56731	18	0.309295	30.7787	0.630986	0.668568	0.467043
DLG4/GPHN	RIMS4	20	2.98109e-05	4.52563	0.0196943	1.70566	0.746057	0.00151368	4.82789	5.58769	18	0.310427	30.6007	0.629635	-2.5337	0.396921
DLG4/GPHN	PKD1P4	20	3.15519e-05	4.50097	0.0199174	1.70077	0.744705	0.00156098	4.82789	5.62207	18	0.312337	30.3036	0.627357	2.0405	0.554734
DLG4/GPHN	LOC105378368	20	3.15618e-05	4.50084	0.0199174	1.70077	0.744698	0.00158464	4.82789	5.62226	18	0.312348	30.3019	0.627344	2.52045	0.201514
DLG4/GPHN	CLDN9	20	3.58209e-05	4.44586	0.0216196	1.66515	0.741647	0.00165559	4.82789	5.69966	18	0.316648	29.646	0.622213	3.49693	2.32761
DLG4/GPHN	LOC105372384	20	3.67031e-05	4.4353	0.0216196	1.66515	0.741054	0.00167924	4.82789	5.71466	18	0.317481	29.5209	0.62122	3.49649	3.1385
DLG4/GPHN	PRR7	20	3.77058e-05	4.42359	0.0216196	1.66515	0.740395	0.00172654	4.82789	5.73131	18	0.318406	29.3829	0.620116	1.91636	1.6637
DLG4/GPHN	PKD1P3	20	3.78385e-05	4.42207	0.0216196	1.66515	0.740309	0.0017502	4.82789	5.73348	18	0.318527	29.3649	0.619972	1.24625	0.329047
DLG4/GPHN	CDC25B	20	3.93674e-05	4.40486	0.0221932	1.65378	0.739336	0.00177385	4.82789	5.75805	18	0.319892	29.1628	0.618343	-0.000373664	0.490631
DLG4/GPHN	B4GALNT1	20	4.39843e-05	4.3567	0.023097	1.63644	0.736584	0.0018921	4.82789	5.82737	18	0.323743	28.6018	0.613749	0.899734	0.178378
DLG4/GPHN	BANP	20	4.74892e-05	4.3234	0.0235834	1.62739	0.734657	0.00196306	4.82789	5.87576	18	0.326431	28.218	0.610541	2.10189	0.476476
DLG4/GPHN	LOC105370665	20	4.98061e-05	4.30272	0.0238248	1.62297	0.73345	0.00208131	4.82789	5.90602	18	0.328112	27.9812	0.608536	3.04515	1.6224
DLG4/GPHN	MGAT3-AS1	20	5.62436e-05	4.24993	0.0253693	1.59569	0.730332	0.00219957	4.82789	5.9839	18	0.332439	27.3827	0.603373	3.51113	0.518433
DLG4/GPHN	PAICSP4	20	6.00391e-05	4.22157	0.0257114	1.58987	0.728635	0.00231783	4.82789	6.02615	18	0.334786	27.0646	0.600573	1.47695	0.49073
DLG4/GPHN	PPP1R16B	20	6.02027e-05	4.22038	0.0257114	1.58987	0.728564	0.00234148	4.82789	6.02792	18	0.334884	27.0514	0.600456	-2.26893	0.151723
DLG4/GPHN	LINC-PINT	20	6.4176e-05	4.19263	0.0265252	1.57634	0.726888	0.00241243	4.82789	6.06955	18	0.337197	26.7423	0.597696	2.26959	0.0611864
DLG4/GPHN	KLB	20	6.52964e-05	4.18511	0.0265252	1.57634	0.726432	0.00245973	4.82789	6.08087	18	0.337826	26.659	0.596946	-0.337985	2.99336
DLG4/GPHN	LCN10	20	6.62108e-05	4.17907	0.0265252	1.57634	0.726064	0.00248338	4.82789	6.08998	18	0.338332	26.5922	0.596342	3.73481	3.06547
DLG4/GPHN	WFIKKN1	20	6.84231e-05	4.1648	0.0265252	1.57634	0.725193	0.00255434	4.82789	6.11157	18	0.339531	26.4347	0.594912	3.82314	2.70714
DLG4/GPHN	WASIR2	20	6.89035e-05	4.16176	0.0265252	1.57634	0.725007	0.00257799	4.82789	6.11617	18	0.339787	26.4013	0.594606	2.80344	0.553008
DLG4/GPHN	RHOQP2	20	7.53518e-05	4.12291	0.0281187	1.551	0.722612	0.0026726	4.82789	6.17533	18	0.343074	25.9759	0.590685	3.94049	3.03499
DLG4/GPHN	TNFRSF25	20	7.89269e-05	4.10278	0.0286347	1.54311	0.72136	0.00274355	4.82789	6.2062	18	0.344789	25.7572	0.588639	2.07901	0.273629
DLG4/GPHN	LOC100131496	20	8.13599e-05	4.08959	0.0286347	1.54311	0.720535	0.00279085	4.82789	6.2265	18	0.345917	25.6145	0.587294	2.78825	0.619219
DLG4/GPHN	RBM14	20	8.21925e-05	4.08517	0.0286347	1.54311	0.720257	0.00283815	4.82789	6.23332	18	0.346295	25.5668	0.586841	2.45256	0.211974
DLG4/GPHN	KCNK15	20	8.23901e-05	4.08412	0.0286347	1.54311	0.720192	0.00286181	4.82789	6.23493	18	0.346385	25.5556	0.586735	3.46499	4.37265
DLG4/GPHN	CHST1	20	8.26243e-05	4.08289	0.0286347	1.54311	0.720114	0.00288546	4.82789	6.23683	18	0.346491	25.5423	0.586609	2.05431	0.21237
DLG4/GPHN	LOC105371037	20	8.41569e-05	4.07491	0.0287638	1.54115	0.719612	0.00290911	4.82789	6.24917	18	0.347176	25.4563	0.585791	3.85252	6.03068
DLG4/GPHN	HECA	20	8.47528e-05	4.07185	0.0287638	1.54115	0.719419	0.00293276	4.82789	6.25391	18	0.347439	25.4234	0.585477	0.903726	0.302804
DLG4/GPHN	SYNPO	20	8.52123e-05	4.0695	0.0287638	1.54115	0.719271	0.00295641	4.82789	6.25755	18	0.347641	25.3981	0.585236	0.818519	0.104667
DLG4/GPHN	GPR153	20	8.63982e-05	4.0635	0.0287638	1.54115	0.718892	0.00300371	4.82789	6.26685	18	0.348158	25.3337	0.584619	3.00553	1.06341
DLG4/GPHN	LOC105372572	20	8.7209e-05	4.05944	0.0288069	1.5405	0.718635	0.00302736	4.82789	6.27315	18	0.348508	25.2902	0.584202	4.55946	11.5519
DLG4/GPHN	LOC100286945	20	9.12766e-05	4.03964	0.0289974	1.53764	0.717378	0.00309832	4.82789	6.30396	18	0.35022	25.0786	0.582159	3.69414	1.93387
DLG4/GPHN	PPP6R1	20	9.1437e-05	4.03888	0.0289974	1.53764	0.71733	0.00312197	4.82789	6.30515	18	0.350286	25.0705	0.58208	0.80529	0.240528
DLG4/GPHN	DNASE1L2	20	9.25847e-05	4.03346	0.0289974	1.53764	0.716984	0.00314562	4.82789	6.31361	18	0.350756	25.0128	0.58152	3.21465	0.77319
DLG4/GPHN	ABHD8	20	9.44935e-05	4.0246	0.0289974	1.53764	0.716418	0.00319292	4.82789	6.32746	18	0.351526	24.9186	0.580601	1.94238	0.211207
DLG4/GPHN	LINC00523	20	9.50135e-05	4.02221	0.0289974	1.53764	0.716265	0.00321657	4.82789	6.3312	18	0.351733	24.8933	0.580354	4.44695	17.9949
DLG4/GPHN	CNTD2	20	9.56016e-05	4.01953	0.0289974	1.53764	0.716093	0.00324023	4.82789	6.3354	18	0.351966	24.8649	0.580076	3.77587	3.12311
DLG4/GPHN	ATP5G2P2	20	9.57075e-05	4.01905	0.0289974	1.53764	0.716062	0.00326388	4.82789	6.33615	18	0.352008	24.8598	0.580026	4.4486	1.68396
DLG4/GPHN	E2F6P3	20	9.57948e-05	4.01866	0.0289974	1.53764	0.716037	0.00328753	4.82789	6.33677	18	0.352043	24.8556	0.579985	4.48507	1.32817
DLG4/GPHN	KIF21B	20	9.60156e-05	4.01766	0.0289974	1.53764	0.715973	0.00331118	4.82789	6.33834	18	0.35213	24.845	0.579881	0.80344	0.413219
DLG4/GPHN	LOC101929738	20	0.000102754	3.9882	0.0296147	1.52849	0.714074	0.00340579	4.82789	6.38468	18	0.354705	24.534	0.576809	4.19598	1.7671
DLG4/GPHN	MKNK2	20	0.000103637	3.98449	0.0296147	1.52849	0.713833	0.00345309	4.82789	6.39055	18	0.355031	24.4949	0.57642	3.29272	0.108495
DLG4/GPHN	GIT1	20	0.000103736	3.98407	0.0296147	1.52849	0.713806	0.00347674	4.82789	6.39121	18	0.355067	24.4905	0.576376	0.981866	0.121405
DLG4/GPHN	KIAA0930	20	0.000107	3.97062	0.0298978	1.52436	0.712932	0.00354769	4.82789	6.4125	18	0.35625	24.3494	0.574965	0.275373	0.127457
DLG4/GPHN	CCDC151	20	0.000109409	3.96095	0.0298978	1.52436	0.712301	0.0036423	4.82789	6.42785	18	0.357103	24.2483	0.573948	2.99927	1.3458
DLG4/GPHN	KIAA1549	20	0.000109649	3.96	0.0298978	1.52436	0.712239	0.00366595	4.82789	6.42936	18	0.357187	24.2384	0.573847	1.03603	0.600783
DLG4/GPHN	USP21	20	0.000110475	3.95674	0.0298978	1.52436	0.712025	0.0036896	4.82789	6.43454	18	0.357474	24.2044	0.573504	0.556856	0.677721
DLG4/GPHN	KCTD9P1	20	0.000111581	3.95241	0.0298978	1.52436	0.711742	0.00371325	4.82789	6.44143	18	0.357857	24.1593	0.573048	1.77707	0.584644
DLG4/GPHN	LOC100287614	20	0.000111725	3.95185	0.0298978	1.52436	0.711705	0.0037369	4.82789	6.44232	18	0.357907	24.1534	0.572988	4.4982	5.86603
DLG4/GPHN	NR2F6	20	0.000114928	3.93957	0.0299212	1.52402	0.710899	0.00376055	4.82789	6.46189	18	0.358994	24.0258	0.571691	1.44439	0.611218
DLG4/GPHN	LINC00632	20	0.0001187	3.92555	0.0299212	1.52402	0.709974	0.00380786	4.82789	6.48432	18	0.36024	23.8804	0.570204	0.512884	0.114133
DLG4/GPHN	HNRNPLP1	20	0.000120032	3.9207	0.0299212	1.52402	0.709654	0.00385516	4.82789	6.49209	18	0.360672	23.8303	0.56969	4.50656	32.7142
DLG4/GPHN	HIST2H2BC	20	0.00012271	3.91112	0.0299212	1.52402	0.709018	0.00390246	4.82789	6.50748	18	0.361527	23.7313	0.56867	4.37637	0.630051
DLG4/GPHN	C2CD4D	20	0.000123477	3.90842	0.0299212	1.52402	0.708838	0.00394976	4.82789	6.51183	18	0.361768	23.7035	0.568381	3.08445	1.8193
DLG4/GPHN	GNB3	20	0.0001241	3.90623	0.0299212	1.52402	0.708693	0.00402072	4.82789	6.51535	18	0.361964	23.6809	0.568148	2.83294	0.952177
DLG4/GPHN	LOC105369863	20	0.000124291	3.90556	0.0299212	1.52402	0.708648	0.00404437	4.82789	6.51642	18	0.362023	23.6741	0.568077	1.57601	0.914992
DLG4/GPHN	OGFRP1	20	0.000124354	3.90534	0.0299212	1.52402	0.708634	0.00406802	4.82789	6.51678	18	0.362043	23.6718	0.568053	3.27217	1.82195
DLG4/GPHN	LOC100289060	20	0.000124741	3.90399	0.0299212	1.52402	0.708544	0.00411532	4.82789	6.51895	18	0.362164	23.6579	0.567909	2.10776	2.01024
DLG4/GPHN	BTBD6	20	0.000124772	3.90388	0.0299212	1.52402	0.708537	0.00413897	4.82789	6.51912	18	0.362173	23.6568	0.567898	0.435751	0.216776
DLG4/GPHN	LOC105376331	20	0.000125687	3.90071	0.0299212	1.52402	0.708325	0.00418628	4.82789	6.52423	18	0.362457	23.6242	0.567559	1.67486	0.887231
DLG4/GPHN	LOC105371052	20	0.00012961	3.88736	0.0300094	1.52274	0.707434	0.00423358	4.82789	6.54578	18	0.363654	23.4872	0.566131	3.15296	1.67693
DLG4/GPHN	CBFA2T3	20	0.000130084	3.88578	0.0300094	1.52274	0.707328	0.00425723	4.82789	6.54834	18	0.363796	23.471	0.565961	3.07018	1.19788
DLG4/GPHN	RCC2	20	0.000134146	3.87242	0.0300094	1.52274	0.706431	0.00435184	4.82789	6.56996	18	0.364998	23.3344	0.564528	0.45462	0.447244
DLG4/GPHN	C1orf132	20	0.000138147	3.85966	0.0300094	1.52274	0.705571	0.00442279	4.82789	6.59069	18	0.36615	23.2044	0.563154	2.52441	0.107587
DLG4/GPHN	PKD1P6	20	0.000139059	3.8568	0.0300094	1.52274	0.705378	0.00449374	4.82789	6.59535	18	0.366408	23.1754	0.562845	1.46934	0.234158
DLG4/GPHN	PLEKHG5	20	0.000139217	3.85631	0.0300094	1.52274	0.705345	0.0045174	4.82789	6.59615	18	0.366453	23.1704	0.562792	0.390797	0.31423
DLG4/GPHN	METTL21A	20	0.000141568	3.84904	0.0300094	1.52274	0.704852	0.00458835	4.82789	6.608	18	0.367111	23.0965	0.562007	-2.32433	0.248914
DLG4/GPHN	PRDM11	20	0.000141666	3.84874	0.0300094	1.52274	0.704832	0.004612	4.82789	6.60849	18	0.367138	23.0935	0.561974	0.80219	0.744547
DLG4/GPHN	BAHD1	20	0.000143716	3.8425	0.0300094	1.52274	0.704408	0.00468295	4.82789	6.61867	18	0.367704	23.0303	0.561299	1.02662	0.810861
DLG4/GPHN	APBA3	20	0.000144039	3.84152	0.0300094	1.52274	0.704342	0.00470661	4.82789	6.62027	18	0.367793	23.0204	0.561194	2.17999	1.41349
DLG4/GPHN	MKL1	20	0.000144926	3.83885	0.0300094	1.52274	0.704161	0.00475391	4.82789	6.62462	18	0.368035	22.9934	0.560905	-0.925084	0.666209
DLG4/GPHN	JMJD6	20	0.000144982	3.83869	0.0300094	1.52274	0.70415	0.00477756	4.82789	6.6249	18	0.36805	22.9917	0.560887	2.88636	0.184789
DLG4/GPHN	MYOM2	20	0.000145435	3.83733	0.0300094	1.52274	0.704057	0.00480121	4.82789	6.62711	18	0.368173	22.978	0.56074	2.2696	0.648259
DLG4/GPHN	ANP32BP3	20	0.000146519	3.8341	0.0300094	1.52274	0.703838	0.00482486	4.82789	6.63239	18	0.368466	22.9454	0.56039	4.13029	3.73907
DLG4/GPHN	KLHL17	20	0.000146924	3.83291	0.0300094	1.52274	0.703756	0.00484851	4.82789	6.63435	18	0.368575	22.9333	0.56026	3.01088	1.02414
DLG4/GPHN	GSDMB	20	0.00014782	3.83027	0.0300094	1.52274	0.703576	0.00489582	4.82789	6.63867	18	0.368815	22.9066	0.559974	2.04362	0.329818
DLG4/GPHN	LOC100506860	20	0.000152463	3.81684	0.0305511	1.51497	0.702658	0.00499042	4.82789	6.66071	18	0.370039	22.7713	0.558513	2.64537	0.25629
DLG4/GPHN	BMP8A	20	0.000153307	3.81444	0.0305753	1.51463	0.702494	0.00501407	4.82789	6.66465	18	0.370258	22.7472	0.558252	0.74548	1.0902
DLG4/GPHN	TPSG1	20	0.000154381	3.81141	0.0306066	1.51419	0.702286	0.00503772	4.82789	6.66963	18	0.370535	22.7167	0.557921	4.28276	10.8417
DLG4/GPHN	LINC00638	20	0.000155094	3.8094	0.0306066	1.51419	0.702148	0.00506138	4.82789	6.67293	18	0.370718	22.6967	0.557703	1.7959	5.33514
DLG4/GPHN	HSPA8P11	20	0.000155635	3.80789	0.0306066	1.51419	0.702044	0.00508503	4.82789	6.67542	18	0.370856	22.6815	0.557538	3.80415	3.7093
DLG4/GPHN	TRIM11	20	0.0001602	3.79534	0.0308733	1.51042	0.70118	0.00517963	4.82789	6.69612	18	0.372006	22.5557	0.556166	0.18622	1.20663
DLG4/GPHN	SSH1	20	0.000160935	3.79335	0.0308733	1.51042	0.701043	0.00520328	4.82789	6.6994	18	0.372189	22.5359	0.555949	-2.19226	0.813384
DLG4/GPHN	LOC100506188	20	0.000163213	3.78724	0.0308733	1.51042	0.700621	0.00525059	4.82789	6.70949	18	0.37275	22.4749	0.55528	4.52271	18.3534
DLG4/GPHN	UCKL1-AS1	20	0.000164281	3.78441	0.0308733	1.51042	0.700425	0.00529789	4.82789	6.71418	18	0.37301	22.4466	0.554969	1.22306	0.727739
DLG4/GPHN	POM121L7	20	0.000164293	3.78438	0.0308733	1.51042	0.700423	0.00532154	4.82789	6.71423	18	0.373013	22.4463	0.554965	3.71244	1.95772
DLG4/GPHN	LOC105374891	20	0.000174266	3.75879	0.0319265	1.49585	0.698643	0.0054398	4.82789	6.75672	18	0.375374	22.1919	0.552149	2.69998	0.418572
DLG4/GPHN	SHKBP1	20	0.000176664	3.75285	0.0319265	1.49585	0.698228	0.00551075	4.82789	6.76662	18	0.375923	22.1332	0.551493	1.77174	1.46511
DLG4/GPHN	TSHZ1	20	0.000182259	3.73931	0.0319265	1.49585	0.697279	0.00567631	4.82789	6.78923	18	0.377179	21.9995	0.549994	1.32121	0.326096
DLG4/GPHN	LOC729224	20	0.000192164	3.71633	0.0319578	1.49542	0.695657	0.00588917	4.82789	6.82777	18	0.379321	21.7737	0.54744	2.96139	5.18941
DLG4/GPHN	SLC22A23	20	0.000193312	3.71374	0.0319578	1.49542	0.695474	0.00593647	4.82789	6.83213	18	0.379563	21.7484	0.547151	1.22143	0.281342
DLG4/GPHN	PTOV1	20	0.000193591	3.71312	0.0319578	1.49542	0.69543	0.00596012	4.82789	6.83318	18	0.379621	21.7422	0.547081	0.629589	0.110878
DLG4/GPHN	MBOAT7	20	0.000193746	3.71277	0.0319578	1.49542	0.695405	0.00598378	4.82789	6.83377	18	0.379654	21.7388	0.547042	1.31219	0.203355
DLG4/GPHN	TSPAN17	20	0.000196672	3.70626	0.0319578	1.49542	0.694943	0.00612568	4.82789	6.84473	18	0.380263	21.6752	0.546316	1.91828	0.389147
DLG4/GPHN	ADRBK1	20	0.0001968	3.70597	0.0319578	1.49542	0.694923	0.00614933	4.82789	6.84521	18	0.380289	21.6724	0.546284	-3.51047	0.3389
DLG4/GPHN	EMX1	20	0.000198446	3.70236	0.0319578	1.49542	0.694666	0.00617299	4.82789	6.85131	18	0.380628	21.6371	0.54588	1.30089	0.473486
DLG4/GPHN	CRKL	20	0.000199545	3.69996	0.0319578	1.49542	0.694495	0.00624394	4.82789	6.85535	18	0.380853	21.6137	0.545612	-0.831781	0.205778
DLG4/GPHN	LOC105373092	20	0.000200298	3.69832	0.0319578	1.49542	0.694378	0.00626759	4.82789	6.85812	18	0.381007	21.5977	0.545428	-0.240764	1.37502
DLG4/GPHN	PP14571	20	0.000201071	3.69665	0.0319605	1.49539	0.694259	0.00629124	4.82789	6.86094	18	0.381163	21.5814	0.545241	3.51827	1.47559
DLG4/GPHN	PKDCC	20	0.00020265	3.69325	0.0320908	1.49362	0.694017	0.00631489	4.82789	6.86668	18	0.381482	21.5483	0.544861	2.41991	0.446749
DLG4/GPHN	LOC105374375	20	0.000204689	3.6889	0.0322928	1.49089	0.693706	0.00633854	4.82789	6.87404	18	0.381891	21.506	0.544373	2.26071	0.73148
DLG4/GPHN	TAF1C	20	0.000211803	3.67407	0.0329058	1.48273	0.692643	0.00638585	4.82789	6.89919	18	0.383288	21.362	0.542706	1.33089	0.596096
DLG4/GPHN	FAM13A-AS1	20	0.000212466	3.67271	0.0329058	1.48273	0.692546	0.0064568	4.82789	6.90149	18	0.383416	21.3488	0.542553	0.925528	1.04876
DLG4/GPHN	TTBK1	20	0.000215473	3.66661	0.0330066	1.4814	0.692107	0.00648045	4.82789	6.91187	18	0.383993	21.2898	0.541866	0.878355	0.47433
DLG4/GPHN	LOC102723703	20	0.000216036	3.66547	0.0330066	1.4814	0.692025	0.00652775	4.82789	6.9138	18	0.3841	21.2788	0.541738	3.04606	1.04868
DLG4/GPHN	LINC01258	20	0.000219362	3.65884	0.0330066	1.4814	0.691547	0.00664601	4.82789	6.9251	18	0.384728	21.2147	0.540989	4.52511	28.0367
DLG4/GPHN	NPAS2	20	0.00022761	3.64281	0.0335975	1.47369	0.690386	0.00674062	4.82789	6.95246	18	0.386248	21.0604	0.539175	0.387964	0.52661
DLG4/GPHN	RAI1-AS1	20	0.000231166	3.63608	0.0338198	1.47083	0.689897	0.00683522	4.82789	6.96398	18	0.386888	20.9958	0.538411	3.52014	1.07033
DLG4/GPHN	STK40	20	0.000234206	3.6304	0.0341465	1.46665	0.689484	0.00685887	4.82789	6.97371	18	0.387428	20.9414	0.537767	2.5428	0.447418
DLG4/GPHN	LOC101927445	20	0.000235821	3.62742	0.0342638	1.46516	0.689266	0.00688252	4.82789	6.97883	18	0.387713	20.9128	0.537427	2.57277	0.444137
DLG4/GPHN	RUNDC1	20	0.00024617	3.60876	0.0351219	1.45442	0.687901	0.00700078	4.82789	7.01091	18	0.389495	20.7347	0.535301	0.835332	0.288315
DLG4/GPHN	IQCE	20	0.000247542	3.60635	0.0351219	1.45442	0.687724	0.00704808	4.82789	7.01507	18	0.389726	20.7118	0.535025	-2.37591	0.854281
DLG4/GPHN	SIRT7	20	0.000248613	3.60448	0.0351558	1.454	0.687586	0.00707173	4.82789	7.01831	18	0.389906	20.6939	0.534811	2.57212	0.531401
DLG4/GPHN	LOC400043	20	0.000256221	3.59139	0.0355535	1.44912	0.686622	0.00709539	4.82789	7.04093	18	0.391163	20.5696	0.533311	3.49377	2.24602
DLG4/GPHN	LOC100996573	20	0.000261377	3.58273	0.0355535	1.44912	0.685982	0.00723729	4.82789	7.05592	18	0.391995	20.4877	0.532318	2.67127	1.0331
DLG4/GPHN	SPATS2	20	0.000262654	3.58062	0.0355535	1.44912	0.685825	0.00735555	4.82789	7.05959	18	0.392199	20.4677	0.532074	-1.47875	0.534505
DLG4/GPHN	IL34	20	0.000268752	3.57065	0.0358457	1.44556	0.685085	0.00749746	4.82789	7.0769	18	0.393161	20.3736	0.530927	3.26184	0.34593
DLG4/GPHN	RPL34P31	20	0.000271288	3.56657	0.035853	1.44547	0.684782	0.00754476	4.82789	7.084	18	0.393555	20.3351	0.530457	4.57018	6.13442
DLG4/GPHN	HS6ST1	20	0.000272385	3.56482	0.035853	1.44547	0.684651	0.00756841	4.82789	7.08705	18	0.393725	20.3186	0.530254	1.2401	0.145122
DLG4/GPHN	KRT8P41	20	0.000272488	3.56465	0.035853	1.44547	0.684639	0.00759206	4.82789	7.08733	18	0.393741	20.3171	0.530236	4.04404	5.92837
DLG4/GPHN	MC1R	20	0.000274012	3.56223	0.035853	1.44547	0.684459	0.00761571	4.82789	7.09155	18	0.393975	20.2943	0.529956	3.67462	0.832183
DLG4/GPHN	AGAP3	20	0.000275279	3.56023	0.035853	1.44547	0.684309	0.00766302	4.82789	7.09504	18	0.394169	20.2754	0.529725	0.672527	0.130611
DLG4/GPHN	LOC149373	20	0.000277286	3.55707	0.035853	1.44547	0.684074	0.00773397	4.82789	7.10054	18	0.394475	20.2458	0.52936	4.18585	7.3646
DLG4/GPHN	LOC102724383	20	0.000279928	3.55295	0.0358655	1.44532	0.683766	0.00780492	4.82789	7.10773	18	0.394874	20.2071	0.528884	2.65887	0.578543
DLG4/GPHN	RERE	20	0.00028146	3.55058	0.0358669	1.44531	0.683588	0.00782858	4.82789	7.11187	18	0.395104	20.1849	0.528609	-3.40976	0.324652
DLG4/GPHN	FAM83D	20	0.000285765	3.54399	0.0358669	1.44531	0.683094	0.00792318	4.82789	7.12339	18	0.395744	20.1231	0.527845	3.40558	1.28448
DLG4/GPHN	BPIFB9P	20	0.000289386	3.53852	0.0358669	1.44531	0.682684	0.00799413	4.82789	7.13297	18	0.396276	20.0719	0.527211	0.701171	1.0006
DLG4/GPHN	LOC105376309	20	0.00028958	3.53823	0.0358669	1.44531	0.682662	0.00801779	4.82789	7.13347	18	0.396304	20.0692	0.527177	4.43586	11.1251
DLG4/GPHN	LOC105372547	20	0.000290573	3.53675	0.0358669	1.44531	0.68255	0.00808874	4.82789	7.13608	18	0.396449	20.0553	0.527004	2.80507	1.15579
DLG4/GPHN	KIAA0226	20	0.000295757	3.52907	0.0362461	1.44074	0.681972	0.00815969	4.82789	7.14955	18	0.397197	19.9836	0.526112	-0.460998	0.394057
DLG4/GPHN	LOC105377780	20	0.000298637	3.52486	0.0364365	1.43846	0.681654	0.00818334	4.82789	7.15694	18	0.397608	19.9444	0.525622	2.73004	0.740179
DLG4/GPHN	LOC100420852	20	0.00030487	3.51589	0.0370408	1.43132	0.680975	0.00823065	4.82789	7.17272	18	0.398484	19.8609	0.524576	-1.04124	2.10801
DLG4/GPHN	LOC101927789	20	0.000306147	3.51407	0.0370894	1.43075	0.680838	0.0082543	4.82789	7.17591	18	0.398662	19.8441	0.524364	3.76918	1.70341
DLG4/GPHN	LOC645135	20	0.000312999	3.50446	0.0375388	1.42552	0.680108	0.0083016	4.82789	7.19287	18	0.399604	19.7549	0.52324	4.43795	13.1234
DLG4/GPHN	FOXK2	20	0.000314624	3.50221	0.0375388	1.42552	0.679937	0.00837256	4.82789	7.19684	18	0.399824	19.7341	0.522977	-0.391118	0.431742
DLG4/GPHN	PRMT5-AS1	20	0.000317314	3.49851	0.0375388	1.42552	0.679655	0.00844351	4.82789	7.20337	18	0.400187	19.6998	0.522544	3.57282	3.66324
DLG4/GPHN	LOC101927377	20	0.000320002	3.49485	0.0375388	1.42552	0.679376	0.00849081	4.82789	7.20985	18	0.400547	19.666	0.522115	3.3912	0.463449
DLG4/GPHN	LOC105371480	20	0.000321904	3.49227	0.0375388	1.42552	0.67918	0.00853811	4.82789	7.2144	18	0.4008	19.6422	0.521813	3.35496	0.398851
DLG4/GPHN	LRFN2	20	0.000322217	3.49185	0.0375388	1.42552	0.679148	0.00856177	4.82789	7.21515	18	0.400842	19.6383	0.521763	1.32321	0.284877
DLG4/GPHN	LOC100129534	20	0.000322287	3.49176	0.0375388	1.42552	0.67914	0.00858542	4.82789	7.21532	18	0.400851	19.6374	0.521752	2.51034	1.49949
DLG4/GPHN	LOC105375116	20	0.000335669	3.47409	0.0382343	1.41755	0.677787	0.00877463	4.82789	7.24666	18	0.402592	19.4746	0.519675	4.33172	26.2536
DLG4/GPHN	LOC105378553	20	0.000339116	3.46965	0.0382343	1.41755	0.677446	0.00884558	4.82789	7.25455	18	0.403031	19.4339	0.519152	1.28066	2.0903
DLG4/GPHN	LOC105372720	20	0.000344021	3.46342	0.0383683	1.41603	0.676965	0.00896384	4.82789	7.26565	18	0.403647	19.3767	0.518416	3.58931	0.425111
DLG4/GPHN	CIZ1	20	0.000345553	3.46149	0.0383683	1.41603	0.676817	0.00898749	4.82789	7.26909	18	0.403838	19.359	0.518188	-0.571698	0.309829
DLG4/GPHN	TIGD5	20	0.000352009	3.45345	0.0384809	1.41475	0.676195	0.00908209	4.82789	7.28344	18	0.404635	19.2854	0.517237	1.4537	2.48319
DLG4/GPHN	PPP1R15B	20	0.000352503	3.45284	0.0384809	1.41475	0.676148	0.0091294	4.82789	7.28452	18	0.404696	19.2798	0.517165	0.252151	0.271615
DLG4/GPHN	AOC2	20	0.000362399	3.44081	0.0390088	1.40884	0.675216	0.0092713	4.82789	7.30603	18	0.40589	19.1701	0.51574	3.06348	1.17994
DLG4/GPHN	CSK	20	0.000364254	3.4386	0.0390889	1.40795	0.675044	0.00931861	4.82789	7.31	18	0.406111	19.1499	0.515477	-0.416246	0.987283
DLG4/GPHN	NAGPA-AS1	20	0.000374644	3.42638	0.0397908	1.40022	0.674092	0.00936591	4.82789	7.33192	18	0.407329	19.0389	0.514024	2.17505	1.89797
DLG4/GPHN	LOC105372974	20	0.000377525	3.42305	0.0397908	1.40022	0.673832	0.00946051	4.82789	7.3379	18	0.407661	19.0087	0.513628	3.22652	0.97331
DLG4/GPHN	KPTN	20	0.000380182	3.42001	0.0397908	1.40022	0.673593	0.00953147	4.82789	7.34337	18	0.407965	18.9811	0.513264	1.91089	1.2142
DLG4/GPHN	LOC101929269	20	0.000380206	3.41998	0.0397908	1.40022	0.673591	0.00955512	4.82789	7.34342	18	0.407968	18.9808	0.513261	3.32341	0.82785
DLG4/GPHN	KLC3	20	0.000391132	3.40768	0.0401562	1.39625	0.672626	0.00967338	4.82789	7.36559	18	0.4092	18.8695	0.511792	3.13282	2.40575
DLG4/GPHN	RAB11FIP3	20	0.000394926	3.40348	0.0401562	1.39625	0.672297	0.00976798	4.82789	7.37316	18	0.40962	18.8317	0.51129	-0.709208	0.279892
DLG4/GPHN	RBP5	20	0.00039576	3.40257	0.0401562	1.39625	0.672224	0.00981528	4.82789	7.37482	18	0.409712	18.8234	0.51118	3.116	2.65434
DLG4/GPHN	KDM2A	20	0.000397457	3.40071	0.0401562	1.39625	0.672078	0.00988624	4.82789	7.37818	18	0.409899	18.8066	0.510958	-0.253759	0.413033
DLG4/GPHN	GPR68	20	0.000399104	3.39891	0.0401774	1.39602	0.671937	0.00993354	4.82789	7.38142	18	0.410079	18.7904	0.510743	2.02241	1.6922
DLG4/GPHN	TRIO	20	0.000400869	3.397	0.0402592	1.39513	0.671786	0.00995719	4.82789	7.38489	18	0.410271	18.7732	0.510513	-1.9726	0.237985
DLG4/GPHN	PARD6G-AS1	20	0.000405899	3.39158	0.0405717	1.39178	0.671358	0.0100045	4.82789	7.39469	18	0.410816	18.7244	0.509863	3.66331	0.796977
DLG4/GPHN	CELP	20	0.000406898	3.39051	0.0405756	1.39174	0.671274	0.0100281	4.82789	7.39662	18	0.410923	18.7148	0.509735	4.50501	5.70536
DLG4/GPHN	ELAVL3	20	0.000410698	3.38648	0.0408521	1.38879	0.670954	0.0100518	4.82789	7.40394	18	0.41133	18.6786	0.50925	-1.16331	0.320476
DLG4/GPHN	ZBED4	20	0.000411603	3.38552	0.0408521	1.38879	0.670878	0.0100754	4.82789	7.40567	18	0.411426	18.67	0.509135	0.499405	0.995604
DLG4/GPHN	CKM	20	0.000416077	3.38083	0.0411032	1.38612	0.670506	0.0101228	4.82789	7.41419	18	0.4119	18.6278	0.508571	4.05768	4.42106
DLG4/GPHN	EIF4BP2	20	0.000423276	3.37338	0.0412469	1.38461	0.669915	0.010241	4.82789	7.42773	18	0.412651	18.5611	0.507673	2.39066	2.14592
DLG4/GPHN	PROZ	20	0.000426312	3.37027	0.0412469	1.38461	0.669668	0.0103356	4.82789	7.43337	18	0.412965	18.5333	0.507299	3.94695	4.40644
DLG4/GPHN	C11orf95	20	0.000427599	3.36896	0.041258	1.38449	0.669564	0.0103593	4.82789	7.43575	18	0.413097	18.5216	0.507141	1.00911	0.764671
DLG4/GPHN	FBXO31	20	0.000429322	3.36722	0.041258	1.38449	0.669424	0.0103829	4.82789	7.43893	18	0.413274	18.506	0.506931	0.488719	0.371413
DLG4/GPHN	DPF1	20	0.000433236	3.36328	0.0415366	1.38157	0.66911	0.0104302	4.82789	7.44611	18	0.413673	18.4708	0.506455	1.91035	0.344424
DLG4/GPHN	SUZ12P1	20	0.000436215	3.3603	0.0416335	1.38056	0.668872	0.0104775	4.82789	7.45154	18	0.413975	18.4442	0.506095	0.90587	0.482109
DLG4/GPHN	ZGLP1	20	0.000441577	3.35499	0.0419557	1.37721	0.668448	0.0105248	4.82789	7.46122	18	0.414512	18.397	0.505453	3.22832	0.66765
DLG4/GPHN	SGK494	20	0.00044326	3.35334	0.0420081	1.37667	0.668316	0.0105485	4.82789	7.46424	18	0.41468	18.3822	0.505253	2.35611	0.306235
DLG4/GPHN	GPR27	20	0.000453317	3.3436	0.0426875	1.3697	0.667534	0.0106194	4.82789	7.48206	18	0.41567	18.2956	0.504072	3.45949	1.38288
DLG4/GPHN	FBXL19	20	0.000459258	3.33794	0.0428651	1.3679	0.66708	0.010714	4.82789	7.49242	18	0.416245	18.2454	0.503386	1.54118	0.471636
DLG4/GPHN	FTLP9	20	0.000462524	3.33487	0.0429984	1.36655	0.666832	0.0107377	4.82789	7.49806	18	0.416559	18.2182	0.503012	4.42061	0.666085
DLG4/GPHN	NAT8	20	0.00046272	3.33468	0.0429984	1.36655	0.666817	0.0107613	4.82789	7.4984	18	0.416578	18.2165	0.502989	3.26372	1.01569
DLG4/GPHN	GFOD1	20	0.000471242	3.32676	0.0436943	1.35958	0.666177	0.010785	4.82789	7.51295	18	0.417386	18.1464	0.502025	0.681139	0.105526
DLG4/GPHN	LOC642423	20	0.000478513	3.32011	0.0442713	1.35388	0.665639	0.0108086	4.82789	7.52518	18	0.418065	18.0876	0.501214	4.22559	0.498688
DLG4/GPHN	NCRNA00249	20	0.000481461	3.31744	0.04435	1.35311	0.665423	0.0108559	4.82789	7.53009	18	0.418338	18.0641	0.500889	4.17361	3.56673
DLG4/GPHN	CASP6	20	0.000485747	3.31359	0.0446475	1.3502	0.665111	0.0108796	4.82789	7.53718	18	0.418732	18.0302	0.500419	0.345349	1.52085
DLG4/GPHN	TFAP2C	20	0.000487512	3.31201	0.0447126	1.34957	0.664983	0.0109032	4.82789	7.54008	18	0.418893	18.0163	0.500226	2.54368	4.64821
DLG4/GPHN	LOC105373738	20	0.000499961	3.30106	0.0454599	1.34237	0.664092	0.0109978	4.82789	7.5603	18	0.420016	17.92	0.498886	0.957861	1.72531
DLG4/GPHN	SIRPA	20	0.000503063	3.29838	0.0455097	1.3419	0.663873	0.0110215	4.82789	7.56526	18	0.420292	17.8964	0.498557	-1.55646	0.0897001
DLG4/GPHN	LOC101927989	20	0.000505821	3.296	0.0455097	1.3419	0.663679	0.0110688	4.82789	7.56965	18	0.420536	17.8756	0.498266	3.52761	2.03853
DLG4/GPHN	LSMEM1	20	0.000507799	3.29431	0.0455097	1.3419	0.66354	0.0111398	4.82789	7.57279	18	0.420711	17.8607	0.498058	3.76552	0.430646
DLG4/GPHN	LOC101927767	20	0.000510551	3.29196	0.0455097	1.3419	0.663348	0.0112107	4.82789	7.57714	18	0.420952	17.8402	0.49777	2.97766	1.36161
DLG4/GPHN	RPL7P26	20	0.000511272	3.29135	0.0455097	1.3419	0.663298	0.0112344	4.82789	7.57827	18	0.421015	17.8348	0.497695	3.81873	0.853698
DLG4/GPHN	RFPL2	20	0.000527747	3.27757	0.046534	1.33223	0.662169	0.011329	4.82789	7.60382	18	0.422435	17.7144	0.496001	2.55937	0.520728
DLG4/GPHN	SEMA6B	20	0.000532695	3.27352	0.0468252	1.32952	0.661835	0.0113763	4.82789	7.61136	18	0.422853	17.679	0.495502	0.82958	0.232799
DLG4/GPHN	MYT1L-AS1	20	0.000535981	3.27085	0.0470162	1.32775	0.661615	0.0113999	4.82789	7.61632	18	0.423129	17.6558	0.495173	2.50517	1.42972
DLG4/GPHN	LOC101929003	20	0.000551863	3.25817	0.0478142	1.32044	0.660568	0.0115418	4.82789	7.63996	18	0.424442	17.5455	0.493606	3.28518	2.75345
DLG4/GPHN	HECW1-IT1	20	0.00056411	3.24864	0.0485523	1.31379	0.659778	0.0116128	4.82789	7.65776	18	0.425431	17.4628	0.492426	3.82122	1.00241
DLG4/GPHN	LOC105372973	20	0.000565152	3.24783	0.0485523	1.31379	0.659711	0.0116364	4.82789	7.65926	18	0.425515	17.4559	0.492327	3.02452	0.907802
DLG4/GPHN	FAM92B	20	0.000566124	3.24709	0.0485523	1.31379	0.659649	0.0116601	4.82789	7.66066	18	0.425592	17.4494	0.492234	3.47029	4.85257
DLG4/GPHN	ANKRD11	20	0.000570152	3.24401	0.0487002	1.31247	0.659393	0.0117074	4.82789	7.66642	18	0.425912	17.4228	0.491852	0.953747	0.244797
DLG4/GPHN	LOC105376961	20	0.000574778	3.2405	0.0489963	1.30984	0.659101	0.011731	4.82789	7.67299	18	0.426277	17.3924	0.491417	3.69024	4.80415
DLG4/GPHN	PDE4DIP	20	0.000578434	3.23775	0.0492088	1.30796	0.658872	0.0117547	4.82789	7.67815	18	0.426564	17.3686	0.491075	1.06986	0.0416913
DLG4/GPHN	LOC100418696	20	0.000582478	3.23472	0.0493636	1.30659	0.65862	0.0117783	4.82789	7.68383	18	0.426879	17.3425	0.490699	3.93075	1.63571
DLG4/GPHN	C15orf59	20	0.000583606	3.23388	0.0493636	1.30659	0.65855	0.011802	4.82789	7.6854	18	0.426967	17.3353	0.490594	0.711384	0.465454
DLG4/GPHN	ZNF808	20	0.000584511	3.23321	0.0493636	1.30659	0.658493	0.0118256	4.82789	7.68666	18	0.427037	17.3295	0.49051	0.412066	0.414826
DLG4/GPHN	FBXO10	20	0.000593904	3.22628	0.0496262	1.30429	0.657915	0.0119676	4.82789	7.69967	18	0.427759	17.2698	0.489649	0.501549	0.669822
DLG4/GPHN	LOC105371074	20	0.000601368	3.22086	0.0499537	1.30143	0.65746	0.0120385	4.82789	7.70987	18	0.428326	17.2232	0.488973	2.36935	2.09533
DLG4/GPHN	LOC101929895	20	0.000605614	3.2178	0.0501906	1.29938	0.657204	0.0120622	4.82789	7.71562	18	0.428645	17.1969	0.488591	3.20934	0.494508
DLG4/GPHN	ZCCHC2	20	0.000606594	3.2171	0.0501906	1.29938	0.657145	0.0120858	4.82789	7.71694	18	0.428719	17.1909	0.488504	0.958676	0.542835
DLG4/GPHN	LOC100422233	20	0.00061892	3.20837	0.0508127	1.29403	0.65641	0.0121804	4.82789	7.73341	18	0.429634	17.1159	0.487412	2.72841	0.518594
DLG4/GPHN	CCDC92	20	0.000626487	3.20309	0.0511492	1.29116	0.655966	0.0122277	4.82789	7.74337	18	0.430187	17.0707	0.486752	-0.841654	0.204667
DLG4/GPHN	ESYT3	20	0.000635481	3.1969	0.0513743	1.28925	0.655443	0.0123696	4.82789	7.75507	18	0.430837	17.0178	0.485976	2.2939	0.427476
DLG4/GPHN	BAIAP2	20	0.000648855	3.18785	0.0519164	1.2847	0.654677	0.0124169	4.82789	7.7722	18	0.431789	16.9407	0.484841	2.12898	0.108711
DLG4/GPHN	LOC100420053	20	0.000650719	3.18661	0.0519164	1.2847	0.654571	0.0124642	4.82789	7.77456	18	0.43192	16.93	0.484684	2.33138	0.223826
DLG4/GPHN	LOC105374407	20	0.000651	3.18642	0.0519164	1.2847	0.654555	0.0124879	4.82789	7.77492	18	0.43194	16.9284	0.484661	3.17728	1.24491
DLG4/GPHN	TOP3B	20	0.000656563	3.18272	0.0519164	1.2847	0.654241	0.0126061	4.82789	7.78193	18	0.432329	16.897	0.484196	1.83533	0.659807
DLG4/GPHN	LOC100128239	20	0.000661024	3.17978	0.0519382	1.28451	0.653991	0.0127244	4.82789	7.78751	18	0.432639	16.872	0.483826	2.86803	1.69291
DLG4/GPHN	HSD11B2	20	0.000662111	3.17907	0.0519382	1.28451	0.653931	0.012748	4.82789	7.78886	18	0.432715	16.8659	0.483736	3.23852	1.47078
DLG4/GPHN	LOC105375127	20	0.000663396	3.17823	0.0519427	1.28448	0.653859	0.0127717	4.82789	7.79046	18	0.432804	16.8587	0.48363	2.84809	3.74699
DLG4/GPHN	MAPKBP1	20	0.000671229	3.17313	0.0522656	1.28178	0.653425	0.0128426	4.82789	7.80015	18	0.433342	16.8154	0.482988	0.417078	0.33274
DLG4/GPHN	TRRAP	20	0.000673474	3.17168	0.052344	1.28113	0.653301	0.0128663	4.82789	7.80291	18	0.433495	16.8031	0.482805	-0.414274	0.50358
DLG4/GPHN	SEMA6C	20	0.000696294	3.15721	0.0534477	1.27207	0.652063	0.0130082	4.82789	7.83049	18	0.435027	16.6806	0.480978	0.846378	1.37644
DLG4/GPHN	LOC105371745	20	0.000700445	3.15463	0.0534529	1.27203	0.651842	0.0130792	4.82789	7.83541	18	0.435301	16.6588	0.480651	4.32507	1.09658
DLG4/GPHN	LOC100506504	20	0.000701648	3.15388	0.0534529	1.27203	0.651778	0.0131265	4.82789	7.83684	18	0.43538	16.6525	0.480557	2.32263	1.27454
DLG4/GPHN	RPL21P77	20	0.000705426	3.15155	0.0535384	1.27133	0.651578	0.0131501	4.82789	7.84129	18	0.435627	16.6328	0.480261	3.93509	1.56952
DLG4/GPHN	HSF1	20	0.000705893	3.15126	0.0535384	1.27133	0.651553	0.0131738	4.82789	7.84184	18	0.435658	16.6304	0.480225	1.28932	0.384994
DLG4/GPHN	MST1R	20	0.000713197	3.14679	0.0537517	1.26961	0.651168	0.0132684	4.82789	7.85039	18	0.436133	16.5927	0.479658	3.66293	5.71122
DLG4/GPHN	LOC102723811	20	0.000715632	3.14531	0.0537885	1.26931	0.651041	0.013292	4.82789	7.85322	18	0.43629	16.5802	0.479471	4.04739	2.81777
DLG4/GPHN	HIVEP3	20	0.00072543	3.1394	0.0539213	1.26824	0.650532	0.0134339	4.82789	7.86453	18	0.436918	16.5305	0.478721	1.02494	0.510542
DLG4/GPHN	PLD6	20	0.000731221	3.13595	0.0539355	1.26813	0.650234	0.0135285	4.82789	7.87115	18	0.437286	16.5014	0.478283	-0.418852	1.3001
DLG4/GPHN	ADRA2C	20	0.000736819	3.13264	0.0539453	1.26805	0.649948	0.0136231	4.82789	7.8775	18	0.437639	16.4736	0.477861	2.98472	1.66289
DLG4/GPHN	LOC105369346	20	0.000737545	3.13221	0.0539453	1.26805	0.649911	0.0136468	4.82789	7.87832	18	0.437684	16.47	0.477807	3.93611	2.67681
DLG4/GPHN	BICD1	20	0.000744038	3.1284	0.0539453	1.26805	0.649581	0.0137414	4.82789	7.88563	18	0.43809	16.4381	0.477323	-3.88478	0.75139
DLG4/GPHN	TTC7B	20	0.000757777	3.12046	0.054536	1.26332	0.648892	0.0138833	4.82789	7.9009	18	0.438939	16.3715	0.47631	-5.89291	0.536751
DLG4/GPHN	CDC42P3	20	0.000775122	3.11063	0.0555133	1.2556	0.648036	0.0139543	4.82789	7.91983	18	0.439991	16.2893	0.475055	3.31501	1.30903
DLG4/GPHN	LOC105371397	20	0.00077596	3.11016	0.0555133	1.2556	0.647996	0.0139779	4.82789	7.92074	18	0.440041	16.2854	0.474995	2.38555	1.04253
DLG4/GPHN	LOC105369154	20	0.000777936	3.10906	0.0555607	1.25523	0.647899	0.0140016	4.82789	7.92287	18	0.440159	16.2762	0.474854	3.37517	0.347061
DLG4/GPHN	LOC101927259	20	0.000795154	3.09955	0.0561546	1.25061	0.647069	0.0141198	4.82789	7.94122	18	0.441179	16.197	0.473638	4.54322	4.11439
DLG4/GPHN	LOC644767	20	0.000796434	3.09885	0.0561546	1.25061	0.647008	0.0141435	4.82789	7.94257	18	0.441254	16.1912	0.473548	3.46252	0.483038
DLG4/GPHN	FAM78A	20	0.00080301	3.09528	0.0561546	1.25061	0.646695	0.0142144	4.82789	7.94948	18	0.441638	16.1615	0.47309	2.08661	0.909672
DLG4/GPHN	LRFN4	20	0.000803133	3.09521	0.0561546	1.25061	0.646689	0.0142381	4.82789	7.94961	18	0.441645	16.1609	0.473082	2.44583	0.634893
DLG4/GPHN	RASSF7	20	0.000808991	3.09206	0.0561546	1.25061	0.646412	0.0143563	4.82789	7.95572	18	0.441984	16.1347	0.472677	2.46631	1.34793
DLG4/GPHN	LOC100129697	20	0.000810474	3.09126	0.0561546	1.25061	0.646342	0.0144036	4.82789	7.95726	18	0.44207	16.1281	0.472575	4.1675	1.06192
DLG4/GPHN	LOC400661	20	0.000811487	3.09072	0.0561546	1.25061	0.646295	0.0144509	4.82789	7.95831	18	0.442128	16.1236	0.472505	4.19434	19.6416
DLG4/GPHN	LOC102724015	20	0.000812908	3.08996	0.0561611	1.25056	0.646228	0.0144746	4.82789	7.95978	18	0.44221	16.1172	0.472408	2.44993	0.712123
DLG4/GPHN	RBM48	20	0.000821749	3.08526	0.0564949	1.24799	0.645815	0.0145455	4.82789	7.96888	18	0.442716	16.0783	0.471804	0.968494	0.228698
DLG4/GPHN	DLGAP3	20	0.000825904	3.08307	0.0566884	1.24651	0.645622	0.0145692	4.82789	7.97313	18	0.442952	16.0601	0.471523	1.83974	0.190663
DLG4/GPHN	C3orf62	20	0.000831204	3.08029	0.0567643	1.24592	0.645378	0.0146165	4.82789	7.97852	18	0.443251	16.0371	0.471165	1.4613	0.804981
DLG4/GPHN	CREBBP	20	0.000832143	3.0798	0.0567643	1.24592	0.645334	0.0146401	4.82789	7.97948	18	0.443304	16.033	0.471102	-0.132457	0.26063
DLG4/GPHN	TAS1R3	20	0.000838098	3.0767	0.0569705	1.24435	0.645061	0.0147111	4.82789	7.98549	18	0.443638	16.0074	0.470704	2.82091	4.59289
DLG4/GPHN	SLC22A7	20	0.000845186	3.07305	0.0572681	1.24209	0.644739	0.0147584	4.82789	7.9926	18	0.444033	15.9772	0.470232	2.76002	3.02192
DLG4/GPHN	FHL2	20	0.000848196	3.0715	0.0573801	1.24124	0.644602	0.0147821	4.82789	7.9956	18	0.4442	15.9644	0.470034	1.80264	0.346473
DLG4/GPHN	TRAF2	20	0.000852105	3.06951	0.0574607	1.24063	0.644426	0.0148294	4.82789	7.99948	18	0.444416	15.9479	0.469776	2.50468	0.657105
DLG4/GPHN	IFRD1	20	0.000859766	3.06562	0.0575823	1.23971	0.644081	0.014924	4.82789	8.00705	18	0.444836	15.9158	0.469275	3.44636	0.104173
DLG4/GPHN	C12orf5	20	0.000860718	3.06514	0.0575823	1.23971	0.644039	0.0149476	4.82789	8.00799	18	0.444888	15.9119	0.469213	1.02637	0.919604
DLG4/GPHN	ADIPOQ	20	0.000866678	3.06214	0.0577071	1.23877	0.643773	0.0150186	4.82789	8.01382	18	0.445212	15.8872	0.468826	1.53588	4.13598
DLG4/GPHN	SGSM3	20	0.000871904	3.05953	0.0579638	1.23684	0.643542	0.0150422	4.82789	8.01891	18	0.445495	15.8657	0.468488	-0.171593	0.297266
DLG4/GPHN	MARK2P17	20	0.000875634	3.05768	0.0581204	1.23567	0.643377	0.0150659	4.82789	8.02253	18	0.445696	15.8504	0.468249	3.93851	4.0729
DLG4/GPHN	LOC102724552	20	0.000884153	3.05347	0.0583297	1.23411	0.643003	0.0151368	4.82789	8.03074	18	0.446152	15.8158	0.467705	3.441	1.2503
DLG4/GPHN	SPATA31E1	20	0.000888703	3.05124	0.0583351	1.23407	0.642805	0.0151841	4.82789	8.03509	18	0.446394	15.7975	0.467416	4.13711	19.8997
DLG4/GPHN	GOLGA3	20	0.000895694	3.04784	0.0584019	1.23357	0.642502	0.015326	4.82789	8.04174	18	0.446763	15.7695	0.466975	0.00611512	0.258881
DLG4/GPHN	SPANXD	20	0.000898632	3.04642	0.0584019	1.23357	0.642375	0.0153733	4.82789	8.04452	18	0.446918	15.7579	0.466791	4.40983	3.49347
DLG4/GPHN	LOC105370382	20	0.00090164	3.04497	0.0584019	1.23357	0.642245	0.0154206	4.82789	8.04736	18	0.447075	15.746	0.466603	2.91685	2.16878
DLG4/GPHN	SIX4	20	0.000903412	3.04411	0.0584019	1.23357	0.642169	0.0154679	4.82789	8.04903	18	0.447168	15.739	0.466492	2.25744	0.828932
DLG4/GPHN	STK35	20	0.000907497	3.04215	0.0584019	1.23357	0.641994	0.0154916	4.82789	8.05286	18	0.447381	15.7229	0.466238	1.04857	0.450253
DLG4/GPHN	KCNK3	20	0.000908754	3.04155	0.0584019	1.23357	0.641941	0.0155152	4.82789	8.05404	18	0.447447	15.718	0.46616	1.94464	1.24945
DLG4/GPHN	LOC105371574	20	0.000910979	3.04049	0.0584019	1.23357	0.641846	0.0155625	4.82789	8.05612	18	0.447562	15.7093	0.466022	3.83927	0.488696
DLG4/GPHN	TUBB8P11	20	0.000911267	3.04035	0.0584019	1.23357	0.641833	0.0155862	4.82789	8.05639	18	0.447577	15.7081	0.466004	4.26726	3.96498
DLG4/GPHN	LOC105371407	20	0.000914485	3.03882	0.0584019	1.23357	0.641697	0.0156335	4.82789	8.05938	18	0.447744	15.6956	0.465806	2.94073	1.0101
DLG4/GPHN	PIK3R2	20	0.000915789	3.0382	0.0584019	1.23357	0.641641	0.0156808	4.82789	8.0606	18	0.447811	15.6905	0.465725	1.39373	0.30283
DLG4/GPHN	ST8SIA5	20	0.000921881	3.03533	0.0585256	1.23265	0.641383	0.0157518	4.82789	8.06624	18	0.448124	15.667	0.465351	1.82898	0.266632
DLG4/GPHN	LOC105377391	20	0.000924494	3.0341	0.0585728	1.2323	0.641273	0.0157754	4.82789	8.06865	18	0.448258	15.6569	0.465192	4.63473	10.9878
DLG4/GPHN	SOCS7	20	0.000929789	3.03162	0.0586193	1.23196	0.641051	0.0158227	4.82789	8.07351	18	0.448529	15.6366	0.464869	-1.84106	0.636523
DLG4/GPHN	LOC105370230	20	0.000933722	3.02978	0.0586193	1.23196	0.640887	0.0158937	4.82789	8.07711	18	0.448728	15.6217	0.464631	4.63525	15.2005
DLG4/GPHN	PRICKLE4	20	0.000934218	3.02955	0.0586193	1.23196	0.640866	0.0159173	4.82789	8.07756	18	0.448754	15.6198	0.464601	2.49871	0.831538
DLG4/GPHN	LOC101060212	20	0.000935788	3.02882	0.0586193	1.23196	0.640801	0.015941	4.82789	8.07899	18	0.448833	15.6138	0.464506	3.47218	0.588943
DLG4/GPHN	NXF1	20	0.000944877	3.02462	0.0587289	1.23115	0.640424	0.0160592	4.82789	8.08724	18	0.449291	15.5795	0.463959	0.723987	0.288476
DLG4/GPHN	XBP1P1	20	0.000944985	3.02457	0.0587289	1.23115	0.640419	0.0160829	4.82789	8.08734	18	0.449296	15.5791	0.463953	2.1413	1.2842
DLG4/GPHN	LOC105369464	20	0.000948719	3.02286	0.0587303	1.23114	0.640265	0.0161538	4.82789	8.0907	18	0.449483	15.5652	0.46373	4.63601	8.47897
DLG4/GPHN	LOC105374092	20	0.000951369	3.02165	0.0588082	1.23056	0.640156	0.0161775	4.82789	8.09308	18	0.449616	15.5553	0.463572	4.02316	1.27695
DLG4/GPHN	TMEM184B	20	0.000955765	3.01965	0.0589077	1.22983	0.639976	0.0162248	4.82789	8.09702	18	0.449835	15.539	0.463311	1.47333	0.173228
DLG4/GPHN	LOC100419644	20	0.000958208	3.01854	0.0589088	1.22982	0.639876	0.0162484	4.82789	8.0992	18	0.449956	15.5299	0.463166	4.63646	18.4389
DLG4/GPHN	CTLA4	20	0.000960736	3.0174	0.0589088	1.22982	0.639773	0.0162721	4.82789	8.10145	18	0.450081	15.5206	0.463017	4.53923	7.70555
DLG4/GPHN	KNOP1P4	20	0.000962023	3.01681	0.0589088	1.22982	0.639721	0.0162957	4.82789	8.1026	18	0.450144	15.5159	0.462941	1.90963	1.79791
DLG4/GPHN	PLXNA2	20	0.000963406	3.01619	0.0589088	1.22982	0.639664	0.0163194	4.82789	8.10383	18	0.450213	15.5108	0.46286	0.241813	0.282541
DLG4/GPHN	ZBTB7A	20	0.000977721	3.00979	0.0593096	1.22688	0.639086	0.0164613	4.82789	8.11644	18	0.450914	15.4587	0.462024	1.09936	0.333717
DLG4/GPHN	LOC105373491	20	0.000982316	3.00775	0.0593096	1.22688	0.638902	0.0165086	4.82789	8.12046	18	0.451137	15.4422	0.461757	4.63751	40.8141
DLG4/GPHN	PRKD2	20	0.000983249	3.00734	0.0593096	1.22688	0.638865	0.0165559	4.82789	8.12127	18	0.451182	15.4388	0.461704	2.62834	1.25737
DLG4/GPHN	FGF5	20	0.000995615	3.00191	0.0596255	1.22457	0.638373	0.0166978	4.82789	8.13198	18	0.451777	15.3948	0.460994	1.7794	1.22169
DLG4/GPHN	LOC105370447	20	0.00100154	2.99933	0.059739	1.22374	0.63814	0.0167215	4.82789	8.13707	18	0.45206	15.3739	0.460656	4.38727	6.75218
DLG4/GPHN	KLK14	20	0.0010023	2.999	0.059739	1.22374	0.63811	0.0167451	4.82789	8.13773	18	0.452096	15.3712	0.460613	4.04082	2.78329
DLG4/GPHN	RPS16P9	20	0.00100477	2.99793	0.059739	1.22374	0.638013	0.0167688	4.82789	8.13984	18	0.452213	15.3626	0.460473	4.5764	2.32698
DLG4/GPHN	LOC105377293	20	0.00100881	2.99619	0.059739	1.22374	0.637854	0.016887	4.82789	8.14329	18	0.452405	15.3484	0.460244	2.1657	0.623849
DLG4/GPHN	ARAP1	20	0.00102005	2.99138	0.0603145	1.21958	0.637417	0.0169107	4.82789	8.1528	18	0.452933	15.3095	0.459614	1.60286	0.408303
DLG4/GPHN	IFT140	20	0.0010229	2.99017	0.0603197	1.21954	0.637307	0.016958	4.82789	8.1552	18	0.453067	15.2997	0.459455	1.19359	0.453263
DLG4/GPHN	FAM46D	20	0.001037	2.98422	0.0605393	1.21796	0.636765	0.0170999	4.82789	8.16698	18	0.453721	15.2517	0.458674	4.61309	61.3982
DLG4/GPHN	SAMD1	20	0.00104492	2.98092	0.0605393	1.21796	0.636464	0.0171708	4.82789	8.17353	18	0.454085	15.225	0.45824	2.23769	0.544951
DLG4/GPHN	PRSS38	20	0.00104564	2.98062	0.0605393	1.21796	0.636436	0.0172181	4.82789	8.17413	18	0.454118	15.2226	0.4582	4.63993	13.3404
DLG4/GPHN	LOC105373837	20	0.0010469	2.98009	0.0605393	1.21796	0.636389	0.0172418	4.82789	8.17516	18	0.454176	15.2184	0.458132	4.38944	3.53978
DLG4/GPHN	BID	20	0.00104862	2.97938	0.0605393	1.21796	0.636324	0.0172654	4.82789	8.17658	18	0.454254	15.2127	0.458038	0.849999	0.248659
DLG4/GPHN	TXNP6	20	0.00104897	2.97924	0.0605393	1.21796	0.63631	0.0172891	4.82789	8.17686	18	0.45427	15.2115	0.458019	2.75719	0.491878
DLG4/GPHN	LOC105373084	20	0.00105244	2.9778	0.0605393	1.21796	0.636179	0.0173364	4.82789	8.17971	18	0.454428	15.1999	0.45783	3.45096	0.589063
DLG4/GPHN	LINC00704	20	0.0010534	2.97741	0.0605393	1.21796	0.636143	0.01736	4.82789	8.1805	18	0.454472	15.1967	0.457778	4.64021	26.4576
DLG4/GPHN	LOC286114	20	0.00105656	2.9761	0.0605393	1.21796	0.636024	0.0173837	4.82789	8.18308	18	0.454616	15.1862	0.457607	3.0646	2.35532
DLG4/GPHN	KLHL21	20	0.00106197	2.97389	0.0605393	1.21796	0.635821	0.017431	4.82789	8.18749	18	0.45486	15.1684	0.457315	1.61143	0.25118
DLG4/GPHN	LOC102723663	20	0.00106212	2.97383	0.0605393	1.21796	0.635816	0.0174546	4.82789	8.1876	18	0.454867	15.1679	0.457307	3.79329	1.37543
DLG4/GPHN	CCDC177	20	0.00106364	2.9732	0.0605393	1.21796	0.635759	0.017502	4.82789	8.18884	18	0.454936	15.1629	0.457225	1.28466	1.73832
DLG4/GPHN	RPL13AP11	20	0.00106472	2.97276	0.0605393	1.21796	0.635718	0.0175493	4.82789	8.18972	18	0.454984	15.1594	0.457167	2.14225	0.557702
DLG4/GPHN	ANKRD52	20	0.00106924	2.97093	0.0606825	1.21694	0.63555	0.0176202	4.82789	8.19337	18	0.455187	15.1446	0.456925	-0.3749	0.545109
DLG4/GPHN	LOC100420896	20	0.00107173	2.96991	0.0607424	1.21651	0.635457	0.0176439	4.82789	8.19538	18	0.455299	15.1364	0.456791	2.95167	2.61834
DLG4/GPHN	RBM38	20	0.00107691	2.96782	0.0609232	1.21522	0.635265	0.0176675	4.82789	8.19955	18	0.455531	15.1196	0.456515	2.35019	0.962483
DLG4/GPHN	SPACA6P-AS	20	0.00108841	2.96321	0.0612768	1.2127	0.634842	0.0177621	4.82789	8.20872	18	0.45604	15.0826	0.455907	3.22922	2.70047
DLG4/GPHN	PIK3CD	20	0.00109729	2.95968	0.0614768	1.21129	0.634517	0.0178331	4.82789	8.21576	18	0.456431	15.0543	0.455441	0.589899	0.958476
DLG4/GPHN	LOC100422416	20	0.0010998	2.95869	0.0614768	1.21129	0.634426	0.0178567	4.82789	8.21774	18	0.456541	15.0463	0.45531	3.71093	5.5001
DLG4/GPHN	HMGN1P3	20	0.00109998	2.95862	0.0614768	1.21129	0.634419	0.0178804	4.82789	8.21787	18	0.456549	15.0457	0.455301	2.85743	0.530031
DLG4/GPHN	ANKH	20	0.00110629	2.95613	0.0616273	1.21023	0.63419	0.0179513	4.82789	8.22283	18	0.456824	15.0258	0.454972	0.110815	0.183062
DLG4/GPHN	RGS21	20	0.00111099	2.95429	0.0617264	1.20953	0.634021	0.0179986	4.82789	8.2265	18	0.457028	15.0111	0.454729	4.64211	29.1791
DLG4/GPHN	PAPD7	20	0.00111648	2.95215	0.06195	1.20796	0.633823	0.0180223	4.82789	8.23078	18	0.457265	14.994	0.454446	0.139185	0.571882
DLG4/GPHN	RHEBP3	20	0.00112605	2.94844	0.0619986	1.20762	0.633481	0.0181169	4.82789	8.23817	18	0.457676	14.9643	0.453955	1.52233	0.50232
DLG4/GPHN	PLOD1	20	0.00112754	2.94787	0.0619986	1.20762	0.633428	0.0181642	4.82789	8.23933	18	0.45774	14.9597	0.453879	2.34728	0.227933
DLG4/GPHN	GPRIN1	20	0.00112762	2.94784	0.0619986	1.20762	0.633425	0.0181878	4.82789	8.23939	18	0.457744	14.9595	0.453875	1.15325	0.335743
DLG4/GPHN	RAI1	20	0.00114715	2.94038	0.0623929	1.20486	0.632735	0.0183534	4.82789	8.2543	18	0.458572	14.8999	0.452886	2.0961	0.428501
DLG4/GPHN	FLRT2	20	0.00114937	2.93954	0.0623929	1.20486	0.632657	0.0184007	4.82789	8.25598	18	0.458666	14.8932	0.452775	2.23486	0.07019
DLG4/GPHN	ARRB1	20	0.00115712	2.93662	0.0627231	1.20257	0.632387	0.018448	4.82789	8.26182	18	0.45899	14.87	0.452388	-4.83167	0.304285
DLG4/GPHN	SLC7A6OS	20	0.00116978	2.9319	0.0628144	1.20194	0.631948	0.0186136	4.82789	8.27129	18	0.459516	14.8323	0.45176	0.118254	1.13058
DLG4/GPHN	POLH	20	0.00118673	2.92565	0.0629005	1.20135	0.631366	0.0187555	4.82789	8.28383	18	0.460213	14.7826	0.450929	-1.63736	1.2867
DLG4/GPHN	RFPL4AP4	20	0.00118734	2.92542	0.0629005	1.20135	0.631345	0.0187791	4.82789	8.28428	18	0.460238	14.7809	0.450899	3.41219	2.16021
DLG4/GPHN	BRD4	20	0.00118946	2.92465	0.0629005	1.20135	0.631274	0.0188028	4.82789	8.28583	18	0.460324	14.7747	0.450797	1.73902	0.259576
DLG4/GPHN	LOC100129917	20	0.00119156	2.92388	0.0629005	1.20135	0.631202	0.0188501	4.82789	8.28737	18	0.460409	14.7686	0.450694	2.24171	0.392509
DLG4/GPHN	KIAA1522	20	0.00119192	2.92375	0.0629005	1.20135	0.63119	0.0188737	4.82789	8.28763	18	0.460424	14.7676	0.450677	2.4165	0.244018
DLG4/GPHN	ZNF586	20	0.00119652	2.92208	0.0629005	1.20135	0.631034	0.018921	4.82789	8.29099	18	0.460611	14.7543	0.450454	1.14103	0.483843
DLG4/GPHN	ESPNL	20	0.00119804	2.92153	0.0629005	1.20135	0.630982	0.0189447	4.82789	8.2921	18	0.460672	14.7499	0.450381	4.28035	6.16196
DLG4/GPHN	TMEM108-AS1	20	0.00120185	2.92015	0.0629005	1.20135	0.630854	0.0190393	4.82789	8.29487	18	0.460826	14.739	0.450197	1.55126	1.03583
DLG4/GPHN	NRAV	20	0.00120237	2.91996	0.0629005	1.20135	0.630836	0.0190866	4.82789	8.29525	18	0.460847	14.7375	0.450172	1.93662	0.455444
DLG4/GPHN	SPAG5	20	0.00120397	2.91939	0.0629005	1.20135	0.630782	0.0191339	4.82789	8.29641	18	0.460912	14.7329	0.450095	2.52178	0.356855
DLG4/GPHN	C6orf106	20	0.00120651	2.91847	0.0629005	1.20135	0.630697	0.0191812	4.82789	8.29825	18	0.461014	14.7257	0.449973	-0.940174	0.18193
DLG4/GPHN	FAM195A	20	0.00121572	2.91517	0.0630697	1.20018	0.630388	0.0192758	4.82789	8.30489	18	0.461383	14.6995	0.449533	2.82168	0.360616
DLG4/GPHN	ITIH6	20	0.00121745	2.91455	0.0630823	1.20009	0.63033	0.0192994	4.82789	8.30614	18	0.461452	14.6946	0.44945	4.58636	71.2872
DLG4/GPHN	EPB41L1	20	0.0012222	2.91286	0.0632506	1.19894	0.630172	0.0193231	4.82789	8.30954	18	0.461641	14.6812	0.449225	-0.296297	0.0881533
DLG4/GPHN	LOC105376216	20	0.0012278	2.91087	0.0634628	1.19748	0.629986	0.0193468	4.82789	8.31354	18	0.461863	14.6655	0.44896	3.25369	1.23901
DLG4/GPHN	LOC105370088	20	0.00123048	2.90993	0.0635237	1.19706	0.629897	0.0193704	4.82789	8.31545	18	0.461969	14.658	0.448833	4.2062	2.86064
DLG4/GPHN	LOC101927793	20	0.00125204	2.90238	0.0640885	1.19322	0.62919	0.0195123	4.82789	8.33065	18	0.462814	14.5984	0.447825	3.68664	3.30724
DLG4/GPHN	LOC105375714	20	0.0012703	2.89609	0.0642359	1.19222	0.628598	0.0197252	4.82789	8.34335	18	0.46352	14.5488	0.446984	4.38183	6.28706
DLG4/GPHN	E4F1	20	0.00127035	2.89608	0.0642359	1.19222	0.628597	0.0197725	4.82789	8.34339	18	0.463521	14.5486	0.446981	1.5175	0.59904
DLG4/GPHN	LOC105369445	20	0.00127707	2.89378	0.0642359	1.19222	0.628381	0.0198198	4.82789	8.34802	18	0.463779	14.5306	0.446674	3.76101	1.56061
DLG4/GPHN	CENPCP1	20	0.00127885	2.89318	0.0642359	1.19222	0.628324	0.0198434	4.82789	8.34924	18	0.463846	14.5258	0.446594	2.98472	7.52814
DLG4/GPHN	RPS3AP22	20	0.00128058	2.89259	0.0642359	1.19222	0.628269	0.0198671	4.82789	8.35042	18	0.463912	14.5212	0.446515	2.70223	0.814269
DLG4/GPHN	LINC00163	20	0.00128317	2.89171	0.0642359	1.19222	0.628186	0.0199144	4.82789	8.3522	18	0.464011	14.5143	0.446397	4.51118	14.9332
DLG4/GPHN	CIRBP-AS1	20	0.00128359	2.89157	0.0642359	1.19222	0.628172	0.019938	4.82789	8.35249	18	0.464027	14.5132	0.446378	2.71563	1.53258
DLG4/GPHN	LOC105370978	20	0.00129202	2.88873	0.0644195	1.19098	0.627904	0.0200563	4.82789	8.35824	18	0.464346	14.4908	0.445997	3.6286	0.996917
DLG4/GPHN	ACRC	20	0.00129441	2.88793	0.0644385	1.19085	0.627828	0.0200799	4.82789	8.35986	18	0.464437	14.4845	0.445889	3.84199	0.275443
DLG4/GPHN	RUSC1	20	0.00129621	2.88732	0.0644385	1.19085	0.627771	0.0201036	4.82789	8.36109	18	0.464505	14.4797	0.445808	0.636445	0.24066
DLG4/GPHN	LOC105371795	20	0.00130764	2.88351	0.0648922	1.18781	0.627411	0.0201509	4.82789	8.3688	18	0.464934	14.4498	0.445297	4.01307	4.3384
DLG4/GPHN	LOC100420351	20	0.00131669	2.88052	0.0650698	1.18662	0.627127	0.0201982	4.82789	8.37488	18	0.465271	14.4262	0.444894	4.38843	4.77525
DLG4/GPHN	PLEKHG4B	20	0.00131891	2.87979	0.0650698	1.18662	0.627058	0.0202692	4.82789	8.37636	18	0.465353	14.4205	0.444796	3.43319	6.1988
DLG4/GPHN	LOC105372703	20	0.00132563	2.87758	0.0652062	1.18571	0.626849	0.0203165	4.82789	8.38084	18	0.465602	14.4032	0.444499	2.52636	1.3914
DLG4/GPHN	LOC105371485	20	0.0013263	2.87736	0.0652062	1.18571	0.626828	0.0203401	4.82789	8.38128	18	0.465627	14.4015	0.44447	3.83381	0.316668
DLG4/GPHN	ARHGEF17	20	0.00132938	2.87635	0.0652817	1.18521	0.626732	0.0203638	4.82789	8.38332	18	0.46574	14.3936	0.444334	0.165293	0.310366
DLG4/GPHN	LOC105378498	20	0.00134759	2.87044	0.0657238	1.18228	0.626171	0.020482	4.82789	8.39532	18	0.466407	14.3473	0.443539	3.14349	0.744367
DLG4/GPHN	QRICH2	20	0.00134771	2.8704	0.0657238	1.18228	0.626168	0.0205057	4.82789	8.3954	18	0.466411	14.347	0.443534	2.32732	0.60971
DLG4/GPHN	SNAI3	20	0.00136064	2.86626	0.0661889	1.17921	0.625773	0.0205293	4.82789	8.40383	18	0.466879	14.3145	0.442975	2.10129	0.732168
DLG4/GPHN	RAB15	20	0.00136143	2.86601	0.0661889	1.17921	0.625749	0.020553	4.82789	8.40434	18	0.466908	14.3126	0.442941	2.00973	0.121887
DLG4/GPHN	LOC101927357	20	0.00136605	2.86453	0.0662524	1.1788	0.625609	0.0206003	4.82789	8.40733	18	0.467074	14.3011	0.442743	2.5901	6.66162
DLG4/GPHN	LOC101928588	20	0.0013712	2.8629	0.0663323	1.17827	0.625453	0.0206476	4.82789	8.41066	18	0.467259	14.2883	0.442522	2.52892	0.875907
DLG4/GPHN	PCBP1-AS1	20	0.00137274	2.86241	0.0663323	1.17827	0.625407	0.0206949	4.82789	8.41165	18	0.467314	14.2845	0.442457	-0.301811	1.75474
DLG4/GPHN	BRWD1-IT2	20	0.00138287	2.85922	0.0666114	1.17645	0.625102	0.0207422	4.82789	8.41815	18	0.467675	14.2596	0.442026	3.1994	2.20999
DLG4/GPHN	FAM101A	20	0.00139213	2.85632	0.0666921	1.17593	0.624826	0.0208368	4.82789	8.42405	18	0.468003	14.237	0.441635	4.26094	2.73947
DLG4/GPHN	MIR137HG	20	0.00139227	2.85628	0.0666921	1.17593	0.624821	0.0208604	4.82789	8.42414	18	0.468008	14.2366	0.441629	0.561292	0.741306
DLG4/GPHN	SATB2	20	0.00141653	2.84878	0.0670308	1.17373	0.624104	0.0210969	4.82789	8.43944	18	0.468858	14.1782	0.440615	-1.77458	0.300633
DLG4/GPHN	RPS29P5	20	0.00141734	2.84853	0.0670308	1.17373	0.62408	0.0211206	4.82789	8.43995	18	0.468886	14.1762	0.440581	4.0021	0.631371
DLG4/GPHN	EPGN	20	0.00141836	2.84821	0.0670308	1.17373	0.62405	0.0211442	4.82789	8.44059	18	0.468922	14.1738	0.440539	1.26126	2.66602
DLG4/GPHN	LOC102724273	20	0.0014189	2.84805	0.0670308	1.17373	0.624034	0.0211679	4.82789	8.44093	18	0.46894	14.1725	0.440516	3.29195	1.9974
DLG4/GPHN	GZMM	20	0.00142957	2.84479	0.0674595	1.17096	0.623722	0.0211916	4.82789	8.44757	18	0.46931	14.1472	0.440076	4.38896	5.86789
DLG4/GPHN	PABPN1L	20	0.0014323	2.84397	0.067513	1.17061	0.623642	0.0212152	4.82789	8.44927	18	0.469404	14.1408	0.439963	3.9079	6.54417
DLG4/GPHN	LOC105371380	20	0.00143636	2.84274	0.0676291	1.16987	0.623524	0.0212389	4.82789	8.45178	18	0.469543	14.1312	0.439797	2.9963	0.987742
DLG4/GPHN	LOC105372230	20	0.00144852	2.83908	0.067944	1.16785	0.623173	0.0213098	4.82789	8.45926	18	0.469959	14.1028	0.439301	3.23084	1.55448
DLG4/GPHN	ARNTL	20	0.00145683	2.83659	0.0681249	1.16669	0.622934	0.0213571	4.82789	8.46434	18	0.470241	14.0835	0.438964	1.35542	0.235848
DLG4/GPHN	PLCG1	20	0.00146011	2.83561	0.0681249	1.16669	0.622839	0.0214044	4.82789	8.46635	18	0.470353	14.0759	0.438831	1.27357	0.140939
DLG4/GPHN	ENGASE	20	0.00146137	2.83524	0.0681249	1.16669	0.622804	0.0214281	4.82789	8.46711	18	0.470395	14.073	0.438781	2.45596	0.482546
DLG4/GPHN	LOC101927051	20	0.00146813	2.83324	0.0681959	1.16624	0.62261	0.0215227	4.82789	8.47121	18	0.470623	14.0575	0.438509	4.105	3.06448
DLG4/GPHN	ARMC7	20	0.00147733	2.83052	0.0681959	1.16624	0.622349	0.0216173	4.82789	8.47677	18	0.470932	14.0365	0.43814	0.400385	1.85587
DLG4/GPHN	RAB11FIP5	20	0.00147954	2.82987	0.0681959	1.16624	0.622286	0.0216409	4.82789	8.4781	18	0.471006	14.0314	0.438052	-0.282383	0.360173
DLG4/GPHN	LOC646614	20	0.00148093	2.82947	0.0681959	1.16624	0.622247	0.0216646	4.82789	8.47894	18	0.471052	14.0283	0.437997	4.47505	8.64838
DLG4/GPHN	NPC1L1	20	0.00148188	2.82919	0.0681959	1.16624	0.62222	0.0217119	4.82789	8.47951	18	0.471084	14.0261	0.437959	4.31648	1.96981
DLG4/GPHN	LAMB4	20	0.00148309	2.82883	0.0681959	1.16624	0.622186	0.0217355	4.82789	8.48023	18	0.471124	14.0234	0.437911	3.86083	10.9677
DLG4/GPHN	LOC100420930	20	0.00148688	2.82772	0.0681959	1.16624	0.622079	0.0217592	4.82789	8.48251	18	0.47125	14.0148	0.43776	4.08743	1.80378
DLG4/GPHN	CHORDC1	20	0.00148693	2.82771	0.0681959	1.16624	0.622077	0.0217828	4.82789	8.48254	18	0.471252	14.0147	0.437758	3.69307	0.0430832
DLG4/GPHN	RNVU1-11	20	0.00148949	2.82696	0.0681959	1.16624	0.622005	0.0218301	4.82789	8.48407	18	0.471337	14.0089	0.437657	3.67665	3.9272
DLG4/GPHN	CARD14	20	0.00150127	2.82354	0.0682089	1.16616	0.621674	0.0219247	4.82789	8.49109	18	0.471727	13.9824	0.437191	3.30845	2.87054
DLG4/GPHN	LOC100507507	20	0.00150154	2.82346	0.0682089	1.16616	0.621667	0.0219484	4.82789	8.49125	18	0.471736	13.9818	0.437181	3.82605	0.925396
DLG4/GPHN	ZNF358	20	0.00150878	2.82138	0.0682089	1.16616	0.621465	0.0220193	4.82789	8.49553	18	0.471974	13.9657	0.436897	2.16119	0.149585
DLG4/GPHN	TCOF1	20	0.00151683	2.81906	0.0682089	1.16616	0.621241	0.0220903	4.82789	8.50028	18	0.472238	13.9479	0.436582	-1.5175	0.849594
DLG4/GPHN	SLC5A3	20	0.00152088	2.81791	0.0682089	1.16616	0.621129	0.0221849	4.82789	8.50266	18	0.47237	13.9389	0.436424	3.60197	0.0587246
DLG4/GPHN	CA5BP1	20	0.00152302	2.81729	0.0682089	1.16616	0.62107	0.0222086	4.82789	8.50392	18	0.47244	13.9342	0.436341	2.15208	0.812574
DLG4/GPHN	LOC105374536	20	0.00152478	2.81679	0.0682089	1.16616	0.621021	0.0222322	4.82789	8.50495	18	0.472497	13.9303	0.436273	4.09851	3.09454
DLG4/GPHN	IPPK	20	0.00152678	2.81622	0.0682089	1.16616	0.620966	0.0222795	4.82789	8.50612	18	0.472562	13.9259	0.436195	0.514702	0.640984
DLG4/GPHN	LOC100131395	20	0.00153061	2.81514	0.0682089	1.16616	0.62086	0.0223741	4.82789	8.50835	18	0.472686	13.9176	0.436047	2.25646	2.43659
DLG4/GPHN	LOC105370365	20	0.00153148	2.81489	0.0682089	1.16616	0.620836	0.0223978	4.82789	8.50886	18	0.472714	13.9157	0.436013	3.0243	3.9575
DLG4/GPHN	KCNJ12	20	0.00153182	2.81479	0.0682089	1.16616	0.620827	0.0224214	4.82789	8.50906	18	0.472725	13.9149	0.436	1.75484	1.4646
DLG4/GPHN	CNIH2	20	0.0015321	2.81471	0.0682089	1.16616	0.620819	0.0224451	4.82789	8.50922	18	0.472735	13.9143	0.435989	2.0932	0.279534
DLG4/GPHN	FAM85A	20	0.00153257	2.81458	0.0682089	1.16616	0.620807	0.0224687	4.82789	8.50949	18	0.47275	13.9133	0.435971	3.26005	0.410391
DLG4/GPHN	LOC100301990	20	0.00154132	2.81211	0.0685265	1.16414	0.620566	0.0224924	4.82789	8.51458	18	0.473032	13.8942	0.435634	2.93841	0.926978
DLG4/GPHN	GPR137	20	0.0015476	2.81034	0.0686711	1.16323	0.620395	0.022516	4.82789	8.51821	18	0.473234	13.8806	0.435393	1.46445	0.411849
DLG4/GPHN	SNPH	20	0.00155422	2.80849	0.0686853	1.16314	0.620215	0.0226106	4.82789	8.52203	18	0.473446	13.8663	0.43514	-1.86632	0.213502
DLG4/GPHN	DUX4L18	20	0.00156162	2.80642	0.0688497	1.1621	0.620014	0.0226816	4.82789	8.52628	18	0.473682	13.8505	0.434859	4.31476	8.13484
DLG4/GPHN	LOC105379178	20	0.00157193	2.80357	0.0688583	1.16204	0.619736	0.0227762	4.82789	8.53216	18	0.474009	13.8285	0.434469	4.54037	6.47011
DLG4/GPHN	SYT7	20	0.00157249	2.80341	0.0688583	1.16204	0.619721	0.0228235	4.82789	8.53248	18	0.474027	13.8273	0.434448	0.857302	0.121516
DLG4/GPHN	HLA-J	20	0.00158362	2.80035	0.0691705	1.16008	0.619422	0.0228944	4.82789	8.5388	18	0.474378	13.8037	0.434029	2.9717	4.56734
DLG4/GPHN	CCDC69	20	0.00161196	2.79265	0.0699694	1.15509	0.61867	0.0230364	4.82789	8.5547	18	0.475261	13.7446	0.432975	1.16209	1.08247
DLG4/GPHN	SRC	20	0.00161354	2.79222	0.0699694	1.15509	0.618628	0.02306	4.82789	8.55558	18	0.47531	13.7414	0.432917	2.35754	0.429159
DLG4/GPHN	LOC105376866	20	0.00161515	2.79179	0.0699694	1.15509	0.618586	0.0230837	4.82789	8.55647	18	0.47536	13.7381	0.432857	4.22799	0.896657
DLG4/GPHN	ELAVL1	20	0.00162372	2.78949	0.0701094	1.15422	0.618361	0.023131	4.82789	8.56122	18	0.475623	13.7205	0.432543	-0.398102	0.591426
DLG4/GPHN	MAFG	20	0.00162424	2.78935	0.0701094	1.15422	0.618347	0.0231546	4.82789	8.56151	18	0.475639	13.7194	0.432524	-0.984554	0.60272
DLG4/GPHN	LOC105376555	20	0.00162501	2.78914	0.0701094	1.15422	0.618327	0.0231783	4.82789	8.56194	18	0.475663	13.7178	0.432495	2.23335	1.04911
DLG4/GPHN	LOC105376516	20	0.00163001	2.78781	0.0701502	1.15397	0.618196	0.0232019	4.82789	8.56469	18	0.475816	13.7076	0.432313	3.69116	0.766025
DLG4/GPHN	C11orf84	20	0.0016353	2.7864	0.0701502	1.15397	0.618058	0.0232492	4.82789	8.56761	18	0.475978	13.6968	0.43212	3.06915	0.325314
DLG4/GPHN	PHLDA2	20	0.00163885	2.78546	0.0701502	1.15397	0.617966	0.0233202	4.82789	8.56956	18	0.476086	13.6896	0.43199	4.28494	2.84863
DLG4/GPHN	SLC7A5	20	0.00163989	2.78519	0.0701502	1.15397	0.617939	0.0233675	4.82789	8.57012	18	0.476118	13.6875	0.431953	3.01188	0.121005
DLG4/GPHN	LOC101060145	20	0.00165395	2.78148	0.0702117	1.15359	0.617575	0.0235567	4.82789	8.5778	18	0.476544	13.6591	0.431444	4.04702	6.96808
DLG4/GPHN	THRSP	20	0.00165815	2.78038	0.0702524	1.15334	0.617467	0.0235803	4.82789	8.58008	18	0.476671	13.6507	0.431293	3.57579	1.92012
DLG4/GPHN	CCDC86	20	0.00167767	2.77529	0.0707893	1.15003	0.616967	0.0236749	4.82789	8.59061	18	0.477256	13.6119	0.430595	2.60805	0.752958
DLG4/GPHN	IGSF21	20	0.00167907	2.77493	0.0707893	1.15003	0.616931	0.0236986	4.82789	8.59136	18	0.477298	13.6092	0.430545	-0.561647	0.404303
DLG4/GPHN	DXO	20	0.00169322	2.77129	0.0711348	1.14792	0.616572	0.0237932	4.82789	8.59892	18	0.477718	13.5814	0.430044	1.50014	0.647545
DLG4/GPHN	LOC102724730	20	0.00169589	2.7706	0.0711348	1.14792	0.616504	0.0238405	4.82789	8.60034	18	0.477797	13.5762	0.42995	3.34871	0.788375
DLG4/GPHN	JDP2	20	0.00170412	2.7685	0.0711981	1.14753	0.616297	0.0239114	4.82789	8.60471	18	0.478039	13.5601	0.42966	2.05062	0.39877
DLG4/GPHN	NYNRIN	20	0.00171483	2.76578	0.0714182	1.14619	0.616028	0.0239824	4.82789	8.61036	18	0.478353	13.5394	0.429286	2.35812	1.29487
DLG4/GPHN	LOC105371326	20	0.00171496	2.76575	0.0714182	1.14619	0.616025	0.0240061	4.82789	8.61042	18	0.478357	13.5392	0.429281	4.40122	1.17019
DLG4/GPHN	LOC105377776	20	0.0017195	2.7646	0.0714182	1.14619	0.615911	0.0240534	4.82789	8.61281	18	0.47849	13.5304	0.429123	1.47736	0.903382
DLG4/GPHN	LOC105370697	20	0.00171954	2.76459	0.0714182	1.14619	0.615911	0.024077	4.82789	8.61283	18	0.478491	13.5304	0.429122	3.996	1.10095
DLG4/GPHN	CBL	20	0.00172532	2.76313	0.0715882	1.14516	0.615766	0.0241007	4.82789	8.61586	18	0.478659	13.5193	0.428921	-1.31411	0.711775
DLG4/GPHN	ZNF571	20	0.00173059	2.76181	0.0717041	1.14446	0.615635	0.0241243	4.82789	8.61861	18	0.478812	13.5092	0.428739	0.897131	0.895509
DLG4/GPHN	SRPK1	20	0.00174778	2.75751	0.0720508	1.14236	0.61521	0.0242189	4.82789	8.62754	18	0.479308	13.4766	0.428147	-1.2018	0.444384
DLG4/GPHN	LOC105372247	20	0.00174868	2.75729	0.0720508	1.14236	0.615188	0.0242662	4.82789	8.62801	18	0.479334	13.4749	0.428116	3.32206	2.15252
DLG4/GPHN	TONSL	20	0.00176012	2.75446	0.0720508	1.14236	0.614907	0.0243845	4.82789	8.6339	18	0.479661	13.4534	0.427725	1.83755	2.11951
DLG4/GPHN	CDK5RAP1	20	0.00176233	2.75391	0.0720508	1.14236	0.614853	0.0244081	4.82789	8.63504	18	0.479725	13.4493	0.42765	-2.84644	0.760849
DLG4/GPHN	FGFR4	20	0.00176417	2.75346	0.0720508	1.14236	0.614808	0.0244554	4.82789	8.63599	18	0.479777	13.4458	0.427587	3.7521	2.74819
DLG4/GPHN	EGLN2	20	0.00176685	2.7528	0.0720508	1.14236	0.614743	0.0244791	4.82789	8.63736	18	0.479853	13.4408	0.427496	1.16209	0.220448
DLG4/GPHN	TAPBP	20	0.00176798	2.75252	0.0720508	1.14236	0.614715	0.0245027	4.82789	8.63794	18	0.479885	13.4387	0.427458	0.0437494	0.257211
DLG4/GPHN	HCG18	20	0.00176812	2.75249	0.0720508	1.14236	0.614712	0.0245264	4.82789	8.63801	18	0.479889	13.4385	0.427453	0.460402	0.328348
DLG4/GPHN	SCO2	20	0.00176885	2.75231	0.0720508	1.14236	0.614694	0.02455	4.82789	8.63838	18	0.47991	13.4371	0.427428	3.89095	0.776782
DLG4/GPHN	LOC100507389	20	0.00179316	2.74638	0.0729707	1.13685	0.614105	0.0245737	4.82789	8.65074	18	0.480597	13.3922	0.426609	4.5927	16.3016
DLG4/GPHN	RAPGEF1	20	0.00179532	2.74586	0.0729883	1.13675	0.614053	0.0245973	4.82789	8.65183	18	0.480657	13.3883	0.426537	0.36207	0.310767
DLG4/GPHN	FBXL18	20	0.00179884	2.74501	0.0730529	1.13636	0.613968	0.024621	4.82789	8.65361	18	0.480756	13.3818	0.426419	-0.598862	0.423333
DLG4/GPHN	FKBP1AP4	20	0.00180036	2.74464	0.0730529	1.13636	0.613931	0.0246446	4.82789	8.65437	18	0.480798	13.379	0.426369	4.59914	24.9155
DLG4/GPHN	LOC105370698	20	0.00180246	2.74414	0.0730678	1.13627	0.613881	0.0246683	4.82789	8.65543	18	0.480857	13.3752	0.426299	4.52904	11.1776
DLG4/GPHN	ATP5G1P1	20	0.00182513	2.73871	0.0736112	1.13306	0.61334	0.0247629	4.82789	8.66676	18	0.481487	13.3342	0.425547	4.36491	1.20306
DLG4/GPHN	LOC105371924	20	0.0018268	2.73831	0.0736112	1.13306	0.6133	0.0247865	4.82789	8.66759	18	0.481533	13.3312	0.425492	3.27846	1.1565
DLG4/GPHN	PPP1R37	20	0.00183516	2.73632	0.0736946	1.13256	0.613102	0.0248812	4.82789	8.67174	18	0.481763	13.3162	0.425217	0.446845	0.521175
DLG4/GPHN	LOC105377888	20	0.00183535	2.73628	0.0736946	1.13256	0.613098	0.0249048	4.82789	8.67183	18	0.481768	13.3159	0.425211	4.27	2.88282
DLG4/GPHN	IRS1	20	0.00185543	2.73156	0.0743596	1.12866	0.612625	0.0249521	4.82789	8.68172	18	0.482318	13.2802	0.424556	1.8058	0.877593
DLG4/GPHN	LOC105378567	20	0.0018783	2.72624	0.0748505	1.12581	0.612092	0.025094	4.82789	8.69285	18	0.482936	13.2401	0.423818	3.20983	0.796107
DLG4/GPHN	ACOX2	20	0.00189138	2.72322	0.07523	1.12361	0.61179	0.0251413	4.82789	8.69917	18	0.483287	13.2174	0.423399	2.87806	1.74027
DLG4/GPHN	KCNA1	20	0.00190337	2.72048	0.0755645	1.12168	0.611514	0.0251886	4.82789	8.70492	18	0.483607	13.1968	0.423018	1.10794	0.259529
DLG4/GPHN	ATXN7L2	20	0.00191097	2.71875	0.0757314	1.12072	0.61134	0.0252123	4.82789	8.70856	18	0.483809	13.1838	0.422777	2.30864	0.626737
DLG4/GPHN	FLJ20712	20	0.00192381	2.71584	0.0758125	1.12026	0.611048	0.0253305	4.82789	8.71466	18	0.484148	13.162	0.422373	3.69294	2.72158
DLG4/GPHN	GCHFR	20	0.00192391	2.71581	0.0758125	1.12026	0.611045	0.0253542	4.82789	8.71471	18	0.484151	13.1618	0.422369	2.75043	0.460006
DLG4/GPHN	ZNF786	20	0.00193715	2.71284	0.0761905	1.1181	0.610745	0.0254251	4.82789	8.72097	18	0.484498	13.1394	0.421955	1.69848	0.732836
DLG4/GPHN	LOC105371409	20	0.00194163	2.71183	0.0762957	1.1175	0.610644	0.0254488	4.82789	8.72307	18	0.484615	13.1319	0.421815	4.11652	1.27867
DLG4/GPHN	LOC105370971	20	0.00194561	2.71094	0.0763321	1.11729	0.610555	0.0254724	4.82789	8.72494	18	0.484719	13.1252	0.421691	2.36526	1.22163
DLG4/GPHN	HSPH1	20	0.00194881	2.71023	0.0763321	1.11729	0.610483	0.0255197	4.82789	8.72644	18	0.484802	13.1199	0.421592	3.71219	0.0120257
DLG4/GPHN	GRB10	20	0.00196334	2.707	0.0766324	1.11559	0.610157	0.0256143	4.82789	8.73323	18	0.485179	13.0957	0.421142	0.875158	0.22702
DLG4/GPHN	SLC29A4	20	0.00196672	2.70626	0.0766324	1.11559	0.610082	0.025638	4.82789	8.73479	18	0.485266	13.0901	0.421038	3.22159	0.454051
DLG4/GPHN	VN1R58P	20	0.00197302	2.70487	0.0766324	1.11559	0.609941	0.0257089	4.82789	8.73772	18	0.485429	13.0797	0.420844	4.55394	2.69165
DLG4/GPHN	RPS15AP39	20	0.00198156	2.70299	0.0766324	1.11559	0.609751	0.0257799	4.82789	8.74167	18	0.485648	13.0657	0.420582	4.15191	1.97944
DLG4/GPHN	LOC105372724	20	0.00198681	2.70184	0.0766324	1.11559	0.609635	0.0258509	4.82789	8.74408	18	0.485782	13.0571	0.420422	2.89074	0.699724
DLG4/GPHN	LOC101928144	20	0.00198733	2.70173	0.0766324	1.11559	0.609624	0.0258745	4.82789	8.74432	18	0.485796	13.0562	0.420406	2.05066	1.75444
DLG4/GPHN	CHST15	20	0.00199089	2.70095	0.0766324	1.11559	0.609545	0.0258982	4.82789	8.74596	18	0.485887	13.0504	0.420298	1.13795	0.24324
DLG4/GPHN	3.8-1.2	20	0.00199257	2.70059	0.0766324	1.11559	0.609508	0.0259218	4.82789	8.74673	18	0.48593	13.0477	0.420247	4.23275	1.94812
DLG4/GPHN	GOLGA7B	20	0.00199984	2.69901	0.0766324	1.11559	0.609348	0.0260637	4.82789	8.75006	18	0.486115	13.0359	0.420026	1.97438	0.284635
DLG4/GPHN	ACOT6	20	0.0020096	2.69689	0.0766857	1.11529	0.609134	0.0262056	4.82789	8.75452	18	0.486362	13.0201	0.419731	2.26248	1.41739
DLG4/GPHN	ZNF785	20	0.00202555	2.69346	0.0770224	1.11338	0.608785	0.0262766	4.82789	8.76176	18	0.486764	12.9944	0.419251	0.0783486	0.798627
DLG4/GPHN	LOC105379050	20	0.00203167	2.69215	0.0770566	1.11319	0.608652	0.0263475	4.82789	8.76452	18	0.486918	12.9847	0.419067	4.60281	13.7307
DLG4/GPHN	C1QL2	20	0.00204557	2.68919	0.0774987	1.11071	0.608351	0.0263948	4.82789	8.77077	18	0.487265	12.9626	0.418653	3.29896	0.831572
DLG4/GPHN	LOC102723670	20	0.00205485	2.68722	0.0777721	1.10918	0.608151	0.0264185	4.82789	8.77493	18	0.487496	12.9479	0.418378	4.13084	0.819094
DLG4/GPHN	TRIM52	20	0.00205646	2.68688	0.0777721	1.10918	0.608117	0.0264421	4.82789	8.77565	18	0.487536	12.9454	0.41833	0.112806	0.492122
DLG4/GPHN	LOC101927164	20	0.00206509	2.68506	0.0779591	1.10813	0.607931	0.0264894	4.82789	8.77949	18	0.487749	12.9318	0.418075	3.54348	2.18394
DLG4/GPHN	LOC105369356	20	0.00207701	2.68256	0.0781279	1.10719	0.607677	0.0265604	4.82789	8.78477	18	0.488043	12.9133	0.417725	2.73586	1.34876
DLG4/GPHN	SLC37A2	20	0.00207814	2.68232	0.0781279	1.10719	0.607653	0.026584	4.82789	8.78527	18	0.488071	12.9115	0.417692	-0.255304	1.16278
DLG4/GPHN	MYH7	20	0.0020788	2.68219	0.0781279	1.10719	0.607639	0.0266077	4.82789	8.78556	18	0.488087	12.9105	0.417673	3.46889	1.87106
DLG4/GPHN	FAM227A	20	0.00208551	2.68079	0.078215	1.10671	0.607496	0.026655	4.82789	8.78852	18	0.488251	12.9001	0.417477	1.11869	1.35216
DLG4/GPHN	USP8P1	20	0.00209746	2.67831	0.078215	1.10671	0.607243	0.0267733	4.82789	8.79377	18	0.488543	12.8816	0.417129	4.43521	34.4836
DLG4/GPHN	IRF2BPL	20	0.00209798	2.6782	0.078215	1.10671	0.607232	0.0268206	4.82789	8.794	18	0.488555	12.8808	0.417114	2.57482	0.386854
DLG4/GPHN	LOC105375043	20	0.00210298	2.67717	0.078215	1.10671	0.607126	0.0268679	4.82789	8.79619	18	0.488677	12.8731	0.416969	1.55038	0.636448
DLG4/GPHN	RNVU1-19	20	0.00210581	2.67658	0.078215	1.10671	0.607067	0.0268915	4.82789	8.79742	18	0.488746	12.8688	0.416887	4.36861	1.23944
DLG4/GPHN	LOC105369593	20	0.00211418	2.67486	0.0783232	1.10611	0.606891	0.0269625	4.82789	8.80107	18	0.488948	12.856	0.416645	4.11808	1.30217
DLG4/GPHN	LOC105376552	20	0.00211498	2.67469	0.0783232	1.10611	0.606874	0.0269861	4.82789	8.80142	18	0.488968	12.8548	0.416622	3.05453	0.845935
DLG4/GPHN	MBD1	20	0.00211671	2.67434	0.0783232	1.10611	0.606837	0.0270098	4.82789	8.80217	18	0.48901	12.8521	0.416572	-2.09535	0.468827
DLG4/GPHN	LOC105370977	20	0.0021192	2.67383	0.0783232	1.10611	0.606785	0.0270571	4.82789	8.80325	18	0.48907	12.8484	0.4165	3.57234	1.00577
DLG4/GPHN	DTX3	20	0.00212541	2.67256	0.0783316	1.10606	0.606655	0.0270807	4.82789	8.80595	18	0.489219	12.8389	0.416322	-0.756103	0.20442
DLG4/GPHN	PPP1R13B	20	0.00212897	2.67183	0.0783316	1.10606	0.606581	0.0271044	4.82789	8.80748	18	0.489305	12.8335	0.41622	0.353857	0.542303
DLG4/GPHN	GK3P	20	0.0021292	2.67178	0.0783316	1.10606	0.606576	0.027128	4.82789	8.80759	18	0.48931	12.8332	0.416213	2.41599	1.01256
DLG4/GPHN	UCK2	20	0.0021351	2.67058	0.0783316	1.10606	0.606453	0.027199	4.82789	8.81013	18	0.489452	12.8243	0.416044	-0.35207	1.02732
DLG4/GPHN	FHOD1	20	0.00213742	2.67011	0.0783316	1.10606	0.606405	0.0272699	4.82789	8.81113	18	0.489507	12.8208	0.415978	2.73846	1.04788
DLG4/GPHN	BNIPL	20	0.00213997	2.66959	0.0783379	1.10603	0.606352	0.0273172	4.82789	8.81223	18	0.489568	12.8169	0.415905	2.44802	1.37978
DLG4/GPHN	LOC101929201	20	0.00214493	2.66859	0.0784272	1.10553	0.606249	0.0273409	4.82789	8.81436	18	0.489687	12.8095	0.415764	3.73022	0.597655
DLG4/GPHN	LOC105374043	20	0.0021471	2.66815	0.0784272	1.10553	0.606204	0.0273645	4.82789	8.81529	18	0.489739	12.8062	0.415702	4.46515	3.94347
DLG4/GPHN	RPS3AP2	20	0.0021538	2.66679	0.0785006	1.10513	0.606065	0.0274355	4.82789	8.81816	18	0.489898	12.7962	0.415512	4.39025	3.69241
DLG4/GPHN	SLC4A3	20	0.00215715	2.66612	0.0785006	1.10513	0.605996	0.0274591	4.82789	8.81959	18	0.489977	12.7912	0.415417	0.36171	0.392643
DLG4/GPHN	CCT6P2	20	0.00216055	2.66544	0.0785006	1.10513	0.605926	0.0275064	4.82789	8.82105	18	0.490058	12.7861	0.415321	4.34675	3.54299
DLG4/GPHN	PLXNA3	20	0.00217215	2.66311	0.0786982	1.10404	0.605687	0.0276011	4.82789	8.82598	18	0.490332	12.7689	0.414994	2.95278	0.641146
DLG4/GPHN	LOC100419620	20	0.00217601	2.66234	0.0787705	1.10364	0.605608	0.0276247	4.82789	8.82762	18	0.490423	12.7632	0.414885	3.32794	1.33954
DLG4/GPHN	EDC4	20	0.00218188	2.66117	0.0788832	1.10302	0.605487	0.0276484	4.82789	8.8301	18	0.490561	12.7545	0.414721	0.179073	0.485284
DLG4/GPHN	RAD54L	20	0.00219032	2.65949	0.0790854	1.1019	0.605315	0.0276957	4.82789	8.83366	18	0.490759	12.7421	0.414485	3.58167	1.00954
DLG4/GPHN	LOC101929937	20	0.00219683	2.6582	0.0791511	1.10154	0.605183	0.0277193	4.82789	8.8364	18	0.490911	12.7326	0.414303	4.18854	1.66591
DLG4/GPHN	PGAP1	20	0.00219848	2.65788	0.0791511	1.10154	0.605149	0.027743	4.82789	8.8371	18	0.49095	12.7302	0.414257	1.40252	0.365452
DLG4/GPHN	THEG	20	0.00220332	2.65692	0.0791511	1.10154	0.605051	0.0277666	4.82789	8.83912	18	0.491062	12.7232	0.414123	3.53691	4.8719
DLG4/GPHN	DUSP19	20	0.00220438	2.65671	0.0791511	1.10154	0.605029	0.0277903	4.82789	8.83957	18	0.491087	12.7216	0.414093	2.20794	0.56281
DLG4/GPHN	LOC105376512	20	0.0022062	2.65636	0.0791511	1.10154	0.604992	0.0278139	4.82789	8.84033	18	0.491129	12.719	0.414043	3.35927	0.859794
DLG4/GPHN	LOC100420403	20	0.00220696	2.65621	0.0791511	1.10154	0.604977	0.0278376	4.82789	8.84065	18	0.491147	12.7179	0.414022	4.60443	7.60839
DLG4/GPHN	YJEFN3	20	0.00220699	2.6562	0.0791511	1.10154	0.604976	0.0278612	4.82789	8.84066	18	0.491148	12.7178	0.414021	2.51847	0.264717
DLG4/GPHN	SETD8	20	0.00220798	2.656	0.0791511	1.10154	0.604956	0.0278849	4.82789	8.84108	18	0.491171	12.7164	0.413993	1.13223	0.360413
DLG4/GPHN	LOC101927000	20	0.00221369	2.65488	0.0791855	1.10135	0.604841	0.0279558	4.82789	8.84346	18	0.491303	12.7081	0.413835	3.26651	1.22971
DLG4/GPHN	LOC105372864	20	0.00222002	2.65364	0.0793239	1.1006	0.604713	0.0279795	4.82789	8.8461	18	0.49145	12.6989	0.41366	3.76573	1.29147
DLG4/GPHN	LOC105371160	20	0.00222507	2.65266	0.0793239	1.1006	0.604611	0.0280504	4.82789	8.8482	18	0.491566	12.6917	0.413521	2.99615	1.73497
DLG4/GPHN	RPL21P133	20	0.00222909	2.65187	0.0793335	1.10054	0.60453	0.0280977	4.82789	8.84987	18	0.491659	12.6859	0.413411	4.54751	4.42198
DLG4/GPHN	RBBP4P1	20	0.00224506	2.64877	0.0794295	1.10002	0.604211	0.0281923	4.82789	8.85646	18	0.492026	12.663	0.412974	2.16501	0.970266
DLG4/GPHN	GNB1L	20	0.00225268	2.6473	0.0794295	1.10002	0.604059	0.0283106	4.82789	8.8596	18	0.4922	12.6522	0.412766	3.34829	1.1119
DLG4/GPHN	TRIM8	20	0.00225296	2.64725	0.0794295	1.10002	0.604053	0.0283342	4.82789	8.85971	18	0.492206	12.6518	0.412758	1.93237	0.157744
DLG4/GPHN	LOC101059906	20	0.00225433	2.64698	0.0794295	1.10002	0.604026	0.0283815	4.82789	8.86028	18	0.492238	12.6498	0.412721	3.71598	1.67792
DLG4/GPHN	GPR162	20	0.00226533	2.64487	0.0796841	1.09863	0.603807	0.0284288	4.82789	8.86478	18	0.492488	12.6342	0.412422	1.98743	0.0999588
DLG4/GPHN	LOC102724740	20	0.00228166	2.64175	0.0798703	1.09761	0.603485	0.0285235	4.82789	8.87143	18	0.492857	12.6113	0.411982	3.25405	0.867244
DLG4/GPHN	TEX40	20	0.0022878	2.64058	0.0799427	1.09722	0.603364	0.0286181	4.82789	8.87392	18	0.492996	12.6027	0.411816	3.76495	1.31935
DLG4/GPHN	UBP1	20	0.00228972	2.64022	0.0799435	1.09722	0.603326	0.0286417	4.82789	8.87469	18	0.493039	12.6	0.411765	-1.59596	0.329098
DLG4/GPHN	HSPD1P19	20	0.0022933	2.63954	0.0800025	1.0969	0.603256	0.0286654	4.82789	8.87614	18	0.493119	12.595	0.411669	4.64683	55.5995
DLG4/GPHN	MED26	20	0.00230605	2.63713	0.0801958	1.09585	0.603006	0.0287127	4.82789	8.88128	18	0.493405	12.5773	0.411328	2.30882	1.42817
DLG4/GPHN	UBTFL3	20	0.00230677	2.637	0.0801958	1.09585	0.602992	0.0287363	4.82789	8.88157	18	0.493421	12.5763	0.411309	4.66522	12.2231
DLG4/GPHN	LOC105371406	20	0.00230832	2.6367	0.0801958	1.09585	0.602962	0.0287836	4.82789	8.88219	18	0.493455	12.5742	0.411268	4.56513	2.68598
DLG4/GPHN	PLOD3	20	0.00231607	2.63525	0.0802896	1.09534	0.602811	0.0288309	4.82789	8.8853	18	0.493628	12.5635	0.411062	2.70757	0.460103
DLG4/GPHN	LOC105372832	20	0.00231672	2.63513	0.0802896	1.09534	0.602798	0.0288546	4.82789	8.88556	18	0.493642	12.5626	0.411045	4.56737	9.25264
DLG4/GPHN	RPS18P10	20	0.00232229	2.63408	0.0803008	1.09528	0.60269	0.0289019	4.82789	8.88779	18	0.493766	12.5549	0.410897	4.64981	9.1359
DLG4/GPHN	LOC728763	20	0.00233417	2.63187	0.0806299	1.0935	0.60246	0.0289492	4.82789	8.89252	18	0.494029	12.5387	0.410583	4.00698	24.103
DLG4/GPHN	TINCR	20	0.00233861	2.63104	0.0807008	1.09312	0.602374	0.0289728	4.82789	8.89428	18	0.494127	12.5326	0.410467	2.16007	2.07328
DLG4/GPHN	IFIT1P1	20	0.00234004	2.63078	0.0807008	1.09312	0.602346	0.0289965	4.82789	8.89485	18	0.494158	12.5307	0.410429	2.54962	4.16848
DLG4/GPHN	LOC105369353	20	0.00235281	2.62841	0.0809669	1.09169	0.6021	0.0290438	4.82789	8.89991	18	0.494439	12.5133	0.410094	2.3977	0.437362
DLG4/GPHN	LOC105370946	20	0.00235604	2.62782	0.0809886	1.09158	0.602038	0.0290911	4.82789	8.90118	18	0.49451	12.509	0.410009	3.70267	0.614237
DLG4/GPHN	LOC101928465	20	0.00236271	2.62659	0.0810306	1.09135	0.601911	0.0291384	4.82789	8.90381	18	0.494656	12.5	0.409835	3.55609	0.798612
DLG4/GPHN	ANAPC10P1	20	0.00236442	2.62628	0.0810306	1.09135	0.601878	0.029162	4.82789	8.90448	18	0.494693	12.4977	0.409791	3.75779	1.57937
DLG4/GPHN	PAPOLA	20	0.00236513	2.62615	0.0810306	1.09135	0.601864	0.0291857	4.82789	8.90476	18	0.494709	12.4967	0.409772	1.63787	0.0885167
DLG4/GPHN	LOC105377777	20	0.00237201	2.62488	0.0810306	1.09135	0.601733	0.0292093	4.82789	8.90746	18	0.494859	12.4875	0.409593	3.30195	1.42958
DLG4/GPHN	AGAP1	20	0.00237457	2.62442	0.0810306	1.09135	0.601684	0.0292566	4.82789	8.90846	18	0.494914	12.484	0.409527	-1.68623	0.249061
DLG4/GPHN	LOC100288379	20	0.00238027	2.62337	0.0810306	1.09135	0.601576	0.0293749	4.82789	8.91069	18	0.495038	12.4764	0.409379	3.23242	0.64772
DLG4/GPHN	CDK13	20	0.0023851	2.62249	0.0810549	1.09122	0.601484	0.0294222	4.82789	8.91257	18	0.495143	12.47	0.409255	-2.13753	0.449445
DLG4/GPHN	PWWP2B	20	0.00239057	2.6215	0.0810549	1.09122	0.60138	0.0294932	4.82789	8.9147	18	0.495261	12.4627	0.409113	2.96785	0.866637
DLG4/GPHN	LOC105374285	20	0.00239965	2.61985	0.0812977	1.08992	0.601208	0.0295168	4.82789	8.91823	18	0.495457	12.4506	0.40888	4.45668	28.9162
DLG4/GPHN	MIA	20	0.00241043	2.6179	0.0814568	1.08907	0.601005	0.0295878	4.82789	8.9224	18	0.495689	12.4364	0.408603	4.37908	2.06022
DLG4/GPHN	LOC105373090	20	0.00241554	2.61699	0.0814568	1.08907	0.600909	0.0296351	4.82789	8.92437	18	0.495798	12.4297	0.408472	2.9912	1.02601
DLG4/GPHN	MTUS2-AS1	20	0.00242688	2.61495	0.0815019	1.08883	0.600696	0.029777	4.82789	8.92873	18	0.496041	12.4148	0.408183	2.84564	1.57772
DLG4/GPHN	LOC105372782	20	0.00244455	2.6118	0.0819012	1.08671	0.600367	0.0298243	4.82789	8.93549	18	0.496416	12.3918	0.407735	3.07418	1.57523
DLG4/GPHN	LOC105373750	20	0.00244652	2.61145	0.0819012	1.08671	0.60033	0.0298716	4.82789	8.93624	18	0.496458	12.3893	0.407686	4.667	3.7514
DLG4/GPHN	ORAI2	20	0.00246083	2.60892	0.0821936	1.08516	0.600065	0.0299189	4.82789	8.94168	18	0.49676	12.3708	0.407325	0.698149	0.520112
DLG4/GPHN	SIPA1L3	20	0.00246108	2.60887	0.0821936	1.08516	0.60006	0.0299425	4.82789	8.94177	18	0.496765	12.3705	0.407319	1.67933	0.720359
DLG4/GPHN	GOLGA2P7	20	0.00246625	2.60796	0.0822362	1.08494	0.599964	0.0299898	4.82789	8.94373	18	0.496874	12.3638	0.407189	2.10614	0.926566
DLG4/GPHN	RPL7P6	20	0.00247482	2.60646	0.0823272	1.08446	0.599806	0.0300608	4.82789	8.94696	18	0.497054	12.3528	0.406975	4.6448	13.2204
DLG4/GPHN	LOC105372383	20	0.00247989	2.60557	0.0824309	1.08391	0.599713	0.0300844	4.82789	8.94887	18	0.49716	12.3464	0.406848	3.31182	3.04388
DLG4/GPHN	LOC101929898	20	0.00248462	2.60474	0.0824587	1.08376	0.599626	0.0301317	4.82789	8.95065	18	0.497258	12.3403	0.40673	3.70404	0.307592
DLG4/GPHN	LOC100288893	20	0.00249766	2.60247	0.0825412	1.08333	0.599387	0.0301554	4.82789	8.95554	18	0.49753	12.3238	0.406407	2.83139	0.570264
DLG4/GPHN	CTC-338M12.4	20	0.00249921	2.6022	0.0825412	1.08333	0.599359	0.0302263	4.82789	8.95612	18	0.497562	12.3218	0.406368	3.00558	1.06517
DLG4/GPHN	LOC102724808	20	0.00250152	2.6018	0.0825412	1.08333	0.599317	0.03025	4.82789	8.95698	18	0.49761	12.3189	0.406311	2.8495	1.98311
DLG4/GPHN	SLC25A42	20	0.00250778	2.60071	0.0825703	1.08318	0.599203	0.0303683	4.82789	8.95931	18	0.49774	12.311	0.406156	1.16082	0.709261
DLG4/GPHN	SKI	20	0.00251142	2.60008	0.0825703	1.08318	0.599137	0.0304156	4.82789	8.96067	18	0.497815	12.3064	0.406067	2.27006	0.197469
DLG4/GPHN	AFF3	20	0.00251431	2.59958	0.0826011	1.08301	0.599084	0.0304392	4.82789	8.96174	18	0.497875	12.3028	0.405995	0.62367	0.318233
DLG4/GPHN	PCID2	20	0.00251938	2.59871	0.0826086	1.08297	0.598992	0.0304629	4.82789	8.96362	18	0.497979	12.2964	0.405871	1.53495	0.2647
DLG4/GPHN	BTBD9	20	0.00252296	2.59809	0.0826086	1.08297	0.598927	0.0305338	4.82789	8.96495	18	0.498053	12.292	0.405783	0.699111	0.241156
DLG4/GPHN	SMO	20	0.00253876	2.59538	0.0827176	1.0824	0.598642	0.0306284	4.82789	8.97079	18	0.498377	12.2722	0.405396	2.43473	1.42279
DLG4/GPHN	KCNMA1-AS3	20	0.00254446	2.59441	0.0827176	1.0824	0.598539	0.030723	4.82789	8.97288	18	0.498493	12.2652	0.405257	2.3418	1.27027
DLG4/GPHN	PDXK	20	0.002548	2.5938	0.0827176	1.0824	0.598475	0.0307703	4.82789	8.97418	18	0.498566	12.2608	0.405171	-0.595503	0.110183
DLG4/GPHN	CACNA1H	20	0.00255779	2.59213	0.0827982	1.08198	0.5983	0.0308886	4.82789	8.97777	18	0.498765	12.2487	0.404933	3.42904	1.03689
DLG4/GPHN	SERHL2	20	0.00256339	2.59118	0.0827982	1.08198	0.598199	0.0309595	4.82789	8.97982	18	0.498879	12.2418	0.404797	2.87469	0.548696
DLG4/GPHN	OPRD1	20	0.00258082	2.58824	0.0831705	1.08003	0.597889	0.0310305	4.82789	8.98616	18	0.499231	12.2204	0.404377	2.9867	0.796738
DLG4/GPHN	AJAP1	20	0.00259251	2.58628	0.0834837	1.0784	0.597681	0.0310541	4.82789	8.9904	18	0.499466	12.2062	0.404096	1.98061	0.189161
DLG4/GPHN	LOC105376778	20	0.00259704	2.58552	0.0835658	1.07797	0.597601	0.0310778	4.82789	8.99203	18	0.499557	12.2007	0.403988	4.65053	6.41578
DLG4/GPHN	KLK1	20	0.00260121	2.58482	0.083575	1.07792	0.597527	0.0311014	4.82789	8.99353	18	0.499641	12.1957	0.403888	4.65088	14.1193
DLG4/GPHN	ZNF609	20	0.00260326	2.58448	0.083575	1.07792	0.597491	0.0311487	4.82789	8.99427	18	0.499682	12.1932	0.403839	-2.74109	0.619436
DLG4/GPHN	OFD1P14Y	20	0.00263663	2.57895	0.0843902	1.07371	0.596905	0.0312433	4.82789	9.00621	18	0.500345	12.1532	0.403048	4.24258	60.4764
DLG4/GPHN	MSTN	20	0.00264709	2.57723	0.0846499	1.07237	0.596723	0.031267	4.82789	9.00993	18	0.500552	12.1407	0.402801	3.30614	2.16513
DLG4/GPHN	ZNF549	20	0.00267757	2.57226	0.0853772	1.06866	0.596195	0.0313616	4.82789	9.02068	18	0.501149	12.1048	0.402089	0.899699	0.85006
DLG4/GPHN	DPY19L2P4	20	0.00269424	2.56956	0.0856505	1.06727	0.595908	0.0314562	4.82789	9.02651	18	0.501473	12.0854	0.401702	2.52684	0.524187
DLG4/GPHN	TMEM132A	20	0.00270627	2.56763	0.0859626	1.06569	0.595702	0.0314799	4.82789	9.0307	18	0.501706	12.0714	0.401424	0.737257	0.256894
DLG4/GPHN	SNTB2	20	0.00270812	2.56733	0.0859626	1.06569	0.595671	0.0315035	4.82789	9.03135	18	0.501741	12.0693	0.401382	1.97877	0.371975
DLG4/GPHN	SETD1A	20	0.00272143	2.5652	0.0862554	1.06421	0.595444	0.0315508	4.82789	9.03596	18	0.501998	12.0539	0.401076	1.87094	1.12152
DLG4/GPHN	FAM151B	20	0.00273013	2.56382	0.0863268	1.06385	0.595296	0.0316218	4.82789	9.03896	18	0.502164	12.0439	0.400877	2.59469	0.743187
DLG4/GPHN	LOC105370460	20	0.00273724	2.56269	0.0863268	1.06385	0.595176	0.0316691	4.82789	9.04141	18	0.5023	12.0358	0.400715	3.90311	0.985057
DLG4/GPHN	KCNMA1	20	0.00274011	2.56223	0.0863268	1.06385	0.595127	0.0316927	4.82789	9.04239	18	0.502355	12.0325	0.40065	-0.0196484	0.116635
DLG4/GPHN	IRS2	20	0.00274034	2.5622	0.0863268	1.06385	0.595123	0.0317164	4.82789	9.04247	18	0.50236	12.0323	0.400644	1.75194	0.215791
DLG4/GPHN	FBXO41	20	0.00274206	2.56192	0.0863268	1.06385	0.595094	0.0317637	4.82789	9.04306	18	0.502392	12.0303	0.400605	-0.65524	0.234917
DLG4/GPHN	ADGRL1	20	0.00278955	2.55447	0.0874315	1.05833	0.594297	0.0319056	4.82789	9.05924	18	0.503291	11.9767	0.399533	1.21548	0.161619
DLG4/GPHN	FBXL19-AS1	20	0.00280752	2.55168	0.087605	1.05747	0.593998	0.0320475	4.82789	9.0653	18	0.503628	11.9566	0.399131	1.71825	1.62331
DLG4/GPHN	STIP1	20	0.00281485	2.55054	0.0877689	1.05666	0.593877	0.0320711	4.82789	9.06776	18	0.503764	11.9485	0.398968	3.13596	0.0409861
DLG4/GPHN	MFI2-AS1	20	0.00283887	2.54685	0.0882352	1.05436	0.593481	0.0321657	4.82789	9.07578	18	0.50421	11.922	0.398437	2.79121	0.858096
DLG4/GPHN	MRPS6	20	0.00284024	2.54665	0.0882352	1.05436	0.593459	0.0321894	4.82789	9.07624	18	0.504235	11.9205	0.398406	3.02505	0.0972247
DLG4/GPHN	CIPC	20	0.00284858	2.54537	0.0882996	1.05404	0.593322	0.0322604	4.82789	9.079	18	0.504389	11.9114	0.398223	-1.40453	0.22239
DLG4/GPHN	MICB	20	0.00285955	2.5437	0.0884079	1.05351	0.593143	0.0323077	4.82789	9.08264	18	0.504591	11.8994	0.397982	2.59233	1.89841
DLG4/GPHN	C9orf16	20	0.00286023	2.5436	0.0884079	1.05351	0.593131	0.0323313	4.82789	9.08286	18	0.504604	11.8987	0.397967	1.91536	0.110101
DLG4/GPHN	LOC105373916	20	0.00286914	2.54225	0.0885476	1.05282	0.592986	0.0324023	4.82789	9.0858	18	0.504767	11.889	0.397772	1.847	2.42159
DLG4/GPHN	LOC105376313	20	0.00288001	2.54061	0.0887536	1.05181	0.592809	0.0324496	4.82789	9.08938	18	0.504965	11.8773	0.397535	4.04157	7.4725
DLG4/GPHN	LOC105378178	20	0.0028891	2.53924	0.0888105	1.05154	0.592662	0.0324969	4.82789	9.09236	18	0.505131	11.8675	0.397338	4.21321	2.65764
DLG4/GPHN	LOC101927910	20	0.00289267	2.5387	0.0888105	1.05154	0.592605	0.0325442	4.82789	9.09352	18	0.505196	11.8636	0.39726	3.7828	0.587534
DLG4/GPHN	LOC105370959	20	0.00289446	2.53843	0.0888105	1.05154	0.592576	0.0325915	4.82789	9.09411	18	0.505228	11.8617	0.397222	4.61741	6.25587
DLG4/GPHN	AKIRIN2	20	0.00290602	2.5367	0.0890354	1.05044	0.592389	0.0326151	4.82789	9.09788	18	0.505438	11.8493	0.396972	0.429222	0.4593
DLG4/GPHN	PTDSS2	20	0.00290782	2.53643	0.0890354	1.05044	0.59236	0.0326388	4.82789	9.09847	18	0.505471	11.8474	0.396933	0.949099	0.506996
DLG4/GPHN	LOC100421749	20	0.00290811	2.53639	0.0890354	1.05044	0.592355	0.0326624	4.82789	9.09856	18	0.505476	11.8471	0.396927	3.61495	1.63927
DLG4/GPHN	FAM212B	20	0.00292568	2.53377	0.0893731	1.04879	0.592073	0.0327097	4.82789	9.10427	18	0.505793	11.8284	0.396549	-0.0172319	0.479213
DLG4/GPHN	LARP1P1	20	0.00295192	2.5299	0.0897269	1.04708	0.591655	0.0328989	4.82789	9.11272	18	0.506262	11.8007	0.395988	2.47013	3.82935
DLG4/GPHN	USPL1	20	0.00296755	2.5276	0.0899433	1.04603	0.591407	0.0329935	4.82789	9.11773	18	0.50654	11.7844	0.395656	2.15796	0.333609
DLG4/GPHN	LOC100422687	20	0.00297345	2.52674	0.0899932	1.04579	0.591313	0.0330408	4.82789	9.11961	18	0.506645	11.7782	0.395531	3.56787	1.54829
DLG4/GPHN	PPAPDC3	20	0.00298144	2.52557	0.0900876	1.04534	0.591187	0.0330881	4.82789	9.12216	18	0.506787	11.7699	0.395363	1.47154	0.582471
DLG4/GPHN	LOC105376946	20	0.00298921	2.52444	0.0901475	1.04505	0.591065	0.0331591	4.82789	9.12463	18	0.506924	11.7619	0.395199	3.4665	0.702027
DLG4/GPHN	RPS24P17	20	0.00300184	2.52261	0.0904638	1.04353	0.590867	0.0331828	4.82789	9.12863	18	0.507146	11.7488	0.394934	4.45658	3.54204
DLG4/GPHN	MAPT-IT1	20	0.00303753	2.51748	0.0910019	1.04095	0.59031	0.0332774	4.82789	9.13985	18	0.507769	11.7123	0.39419	2.24886	0.822392
DLG4/GPHN	USP9YP3	20	0.00304008	2.51712	0.0910019	1.04095	0.59027	0.033301	4.82789	9.14065	18	0.507814	11.7097	0.394137	2.40401	16.4001
DLG4/GPHN	CACNA1I	20	0.00304872	2.51588	0.0910019	1.04095	0.590136	0.0334193	4.82789	9.14335	18	0.507964	11.7009	0.393958	1.89598	0.56008
DLG4/GPHN	LOC101927006	20	0.00304935	2.51579	0.0910019	1.04095	0.590127	0.0334902	4.82789	9.14354	18	0.507975	11.7003	0.393945	4.45747	4.65213
DLG4/GPHN	DDX27	20	0.00305198	2.51542	0.0910019	1.04095	0.590086	0.0335375	4.82789	9.14436	18	0.50802	11.6976	0.393891	1.13178	0.400519
DLG4/GPHN	LOC105375611	20	0.00306857	2.51306	0.0913677	1.03921	0.58983	0.0335848	4.82789	9.14951	18	0.508306	11.6809	0.393549	3.83591	0.597156
DLG4/GPHN	CELF5	20	0.0030875	2.51039	0.0914325	1.0389	0.589539	0.0337504	4.82789	9.15537	18	0.508631	11.6619	0.393162	0.307097	0.330157
DLG4/GPHN	LOC105376330	20	0.00309041	2.50998	0.0914325	1.0389	0.589495	0.033774	4.82789	9.15626	18	0.508681	11.659	0.393102	2.39976	2.65483
DLG4/GPHN	RBM10	20	0.00309361	2.50953	0.0914325	1.0389	0.589446	0.0338213	4.82789	9.15725	18	0.508736	11.6558	0.393037	0.203426	0.476178
DLG4/GPHN	BPIFB5P	20	0.00309453	2.5094	0.0914325	1.0389	0.589432	0.033845	4.82789	9.15753	18	0.508752	11.6549	0.393018	0.846929	1.7762
DLG4/GPHN	RPL23AP30	20	0.00312834	2.50469	0.0921095	1.0357	0.588917	0.0339632	4.82789	9.16788	18	0.509326	11.6215	0.392332	3.55944	0.850703
DLG4/GPHN	PPP2R2D	20	0.00314369	2.50256	0.0923291	1.03466	0.588685	0.0340342	4.82789	9.17254	18	0.509586	11.6064	0.392023	0.0188364	0.308449
DLG4/GPHN	TMEM216	20	0.00315371	2.50118	0.0925343	1.0337	0.588534	0.0340815	4.82789	9.17557	18	0.509754	11.5966	0.391822	-0.626249	1.47527
DLG4/GPHN	CAPN15	20	0.00316125	2.50014	0.0926914	1.03296	0.588421	0.0341052	4.82789	9.17785	18	0.509881	11.5893	0.391671	2.9914	0.77328
DLG4/GPHN	DLEU7-AS1	20	0.00316614	2.49947	0.0927703	1.03259	0.588348	0.0341288	4.82789	9.17932	18	0.509962	11.5845	0.391574	3.17066	3.52955
DLG4/GPHN	CTD-2350J17.1	20	0.00317139	2.49875	0.0928599	1.03217	0.588269	0.0341525	4.82789	9.1809	18	0.51005	11.5794	0.391469	4.57009	4.04949
DLG4/GPHN	LOC100505915	20	0.00317681	2.49801	0.0929011	1.03198	0.588188	0.0341761	4.82789	9.18253	18	0.510141	11.5742	0.391361	0.0924313	0.313354
DLG4/GPHN	KCNJ6	20	0.00318066	2.49748	0.0929011	1.03198	0.58813	0.0341998	4.82789	9.18369	18	0.510205	11.5705	0.391284	2.74937	0.179304
DLG4/GPHN	HVCN1	20	0.00318142	2.49738	0.0929011	1.03198	0.588119	0.0342234	4.82789	9.18392	18	0.510218	11.5697	0.391269	1.76195	0.779959
DLG4/GPHN	DCUN1D3	20	0.00318875	2.49638	0.0930459	1.0313	0.58801	0.0342707	4.82789	9.18611	18	0.510339	11.5627	0.391124	2.0221	0.681155
DLG4/GPHN	VDAC1P7	20	0.00320614	2.49402	0.0932459	1.03037	0.587751	0.0343653	4.82789	9.1913	18	0.510628	11.546	0.39078	3.26697	3.96781
DLG4/GPHN	LRRC14	20	0.0032084	2.49371	0.0932459	1.03037	0.587717	0.034389	4.82789	9.19197	18	0.510665	11.5438	0.390735	1.24163	0.832488
DLG4/GPHN	LOC105376515	20	0.00320884	2.49365	0.0932459	1.03037	0.587711	0.0344126	4.82789	9.1921	18	0.510672	11.5434	0.390726	3.03647	0.405846
DLG4/GPHN	LOC105371410	20	0.00321234	2.49318	0.0932836	1.03019	0.587659	0.0344363	4.82789	9.19314	18	0.51073	11.54	0.390657	4.24893	4.10977
DLG4/GPHN	PVT1	20	0.00321537	2.49277	0.0933076	1.03008	0.587614	0.0344599	4.82789	9.19405	18	0.51078	11.5371	0.390598	2.45003	1.27613
DLG4/GPHN	NDUFB2-AS1	20	0.00322959	2.49085	0.0935596	1.02891	0.587404	0.0345072	4.82789	9.19826	18	0.511014	11.5236	0.390318	3.36976	2.06388
DLG4/GPHN	SPANXB1	20	0.00323341	2.49034	0.0935743	1.02884	0.587347	0.0345545	4.82789	9.19939	18	0.511077	11.52	0.390243	4.55662	3.80698
DLG4/GPHN	USP32P3	20	0.00324567	2.4887	0.0936723	1.02839	0.587167	0.0346491	4.82789	9.203	18	0.511278	11.5084	0.390004	2.03758	0.190168
DLG4/GPHN	MLF2	20	0.00326164	2.48656	0.0937493	1.02803	0.586933	0.034791	4.82789	9.2077	18	0.511539	11.4934	0.389693	0.0380221	0.115702
DLG4/GPHN	DLG4	20	0.00326513	2.4861	0.0937562	1.028	0.586882	0.0348147	4.82789	9.20872	18	0.511596	11.4901	0.389625	-1.47196	0.104866
DLG4/GPHN	SMG9	20	0.00327378	2.48495	0.0938347	1.02764	0.586756	0.0348856	4.82789	9.21125	18	0.511736	11.482	0.389457	0.788884	0.46116
DLG4/GPHN	LOC100287010	20	0.0032757	2.4847	0.0938347	1.02764	0.586728	0.0349093	4.82789	9.21181	18	0.511767	11.4802	0.38942	4.16593	5.93111
DLG4/GPHN	PITPNM2	20	0.00328189	2.48388	0.0938625	1.02751	0.586638	0.0349566	4.82789	9.21362	18	0.511868	11.4744	0.389301	0.891542	0.460787
DLG4/GPHN	SPATA33	20	0.00328334	2.48368	0.0938625	1.02751	0.586616	0.0349803	4.82789	9.21404	18	0.511891	11.4731	0.389273	1.26897	0.573214
DLG4/GPHN	ABCC1	20	0.00331162	2.47996	0.0943259	1.02537	0.586206	0.0350749	4.82789	9.22225	18	0.512347	11.4468	0.388729	0.365072	1.37719
DLG4/GPHN	RTN4RL1	20	0.00331367	2.47969	0.0943259	1.02537	0.586177	0.0350985	4.82789	9.22284	18	0.51238	11.4449	0.388689	2.98048	0.261161
DLG4/GPHN	PRR26	20	0.00332808	2.47781	0.0945281	1.02444	0.585969	0.0351931	4.82789	9.22699	18	0.512611	11.4317	0.388414	2.28818	0.364424
DLG4/GPHN	LOC105371562	20	0.0033523	2.47466	0.0948309	1.02305	0.585621	0.0353114	4.82789	9.23394	18	0.512997	11.4095	0.387953	4.48412	27.5217
DLG4/GPHN	STAB2	20	0.00335432	2.4744	0.0948309	1.02305	0.585593	0.035335	4.82789	9.23452	18	0.513029	11.4077	0.387915	3.99618	8.75229
DLG4/GPHN	C18orf63	20	0.00335859	2.47384	0.0948309	1.02305	0.585532	0.0353587	4.82789	9.23574	18	0.513097	11.4038	0.387834	4.60651	62.3287
DLG4/GPHN	RAB39A	20	0.00336022	2.47363	0.0948309	1.02305	0.585508	0.0353823	4.82789	9.2362	18	0.513122	11.4023	0.387803	3.88638	0.287082
DLG4/GPHN	BNIP3P23	20	0.00336827	2.47259	0.0948309	1.02305	0.585394	0.0354533	4.82789	9.2385	18	0.51325	11.395	0.387651	4.60988	6.39187
DLG4/GPHN	ZBTB40	20	0.00337109	2.47223	0.0948309	1.02305	0.585353	0.0354769	4.82789	9.2393	18	0.513294	11.3925	0.387598	1.23399	0.597141
DLG4/GPHN	LOC105372238	20	0.00337198	2.47211	0.0948309	1.02305	0.585341	0.0355006	4.82789	9.23955	18	0.513309	11.3917	0.387581	4.37534	2.24075
DLG4/GPHN	CCDC102A	20	0.00337328	2.47195	0.0948309	1.02305	0.585322	0.0355715	4.82789	9.23992	18	0.513329	11.3905	0.387557	3.69949	3.09931
DLG4/GPHN	RNF144A-AS1	20	0.00338075	2.47099	0.0949411	1.02255	0.585216	0.0355952	4.82789	9.24204	18	0.513447	11.3837	0.387416	2.64759	0.441688
DLG4/GPHN	LOC646127	20	0.00338394	2.47058	0.0949411	1.02255	0.585171	0.0356425	4.82789	9.24295	18	0.513497	11.3809	0.387356	0.767613	1.30285
DLG4/GPHN	ZBTB2	20	0.00340399	2.46801	0.0951251	1.0217	0.584887	0.0357844	4.82789	9.24862	18	0.513812	11.3629	0.386981	1.04491	1.02091
DLG4/GPHN	LOC105373002	20	0.00340872	2.46741	0.0951747	1.02148	0.58482	0.035808	4.82789	9.24995	18	0.513886	11.3586	0.386892	3.5324	0.999527
DLG4/GPHN	ZNF646	20	0.00341634	2.46644	0.0952813	1.02099	0.584713	0.0358553	4.82789	9.25209	18	0.514005	11.3518	0.38675	0.161291	1.53225
DLG4/GPHN	LOC105369830	20	0.00345129	2.46202	0.0954839	1.02007	0.584223	0.0361392	4.82789	9.26187	18	0.514548	11.3208	0.386102	4.30492	6.8392
DLG4/GPHN	LOC101929280	20	0.00345916	2.46103	0.0955453	1.01979	0.584113	0.0361865	4.82789	9.26406	18	0.51467	11.3139	0.385957	3.65322	0.67339
DLG4/GPHN	RAD52	20	0.00346226	2.46064	0.0955453	1.01979	0.58407	0.0362338	4.82789	9.26492	18	0.514718	11.3112	0.3859	0.619202	0.590325
DLG4/GPHN	LOC105371162	20	0.00347369	2.45921	0.0955453	1.01979	0.583911	0.036352	4.82789	9.26809	18	0.514894	11.3012	0.38569	3.57196	0.850628
DLG4/GPHN	LRRC3-AS1	20	0.00347552	2.45898	0.0955453	1.01979	0.583885	0.0363757	4.82789	9.26859	18	0.514922	11.2996	0.385657	4.2802	2.56713
DLG4/GPHN	HNRNPA1P7	20	0.00348242	2.45812	0.0956136	1.01948	0.58379	0.0363993	4.82789	9.2705	18	0.515028	11.2935	0.38553	1.70127	1.1731
DLG4/GPHN	UFSP1	20	0.00349011	2.45716	0.0956136	1.01948	0.583683	0.036423	4.82789	9.27262	18	0.515146	11.2868	0.38539	3.71336	2.38809
DLG4/GPHN	SPECC1L-ADORA2A	20	0.00350076	2.45584	0.0956136	1.01948	0.583536	0.0364939	4.82789	9.27555	18	0.515308	11.2776	0.385195	2.59613	0.695954
DLG4/GPHN	NACC1	20	0.00350303	2.45556	0.0956136	1.01948	0.583505	0.0365412	4.82789	9.27617	18	0.515343	11.2756	0.385154	1.04001	0.448942
DLG4/GPHN	BCAR1	20	0.00350424	2.45541	0.0956136	1.01948	0.583488	0.0365649	4.82789	9.27651	18	0.515362	11.2746	0.385132	2.17005	0.36949
DLG4/GPHN	ANAPC16	20	0.00350426	2.4554	0.0956136	1.01948	0.583488	0.0365885	4.82789	9.27651	18	0.515362	11.2746	0.385132	-1.13785	0.439947
DLG4/GPHN	LOC105369932	20	0.00350656	2.45512	0.0956136	1.01948	0.583456	0.0366122	4.82789	9.27714	18	0.515397	11.2726	0.38509	4.52108	5.25953
DLG4/GPHN	PIP5K1B	20	0.00350813	2.45492	0.0956136	1.01948	0.583435	0.0366358	4.82789	9.27757	18	0.515421	11.2712	0.385061	0.655362	0.553836
DLG4/GPHN	CDC37P1	20	0.003511	2.45457	0.0956136	1.01948	0.583395	0.0366831	4.82789	9.27836	18	0.515465	11.2687	0.385009	3.88213	2.31223
DLG4/GPHN	LOC105378949	20	0.00352981	2.45225	0.0958753	1.01829	0.583137	0.0368014	4.82789	9.2835	18	0.51575	11.2525	0.384668	3.23684	3.4042
DLG4/GPHN	HEATR9	20	0.00354561	2.45031	0.0961395	1.0171	0.582921	0.0368724	4.82789	9.2878	18	0.515989	11.239	0.384383	4.01554	3.10533
DLG4/GPHN	MEG8	20	0.00356702	2.44769	0.0961544	1.01703	0.582629	0.036967	4.82789	9.2936	18	0.516311	11.2207	0.383999	2.82992	0.410735
DLG4/GPHN	DEDD2	20	0.00356852	2.44751	0.0961544	1.01703	0.582609	0.0369906	4.82789	9.29401	18	0.516334	11.2194	0.383972	3.4814	0.156053
DLG4/GPHN	CCDC154	20	0.00357139	2.44716	0.0961544	1.01703	0.58257	0.0370379	4.82789	9.29478	18	0.516377	11.217	0.383921	3.30414	2.55237
DLG4/GPHN	SYNDIG1	20	0.0035718	2.44711	0.0961544	1.01703	0.582564	0.0370616	4.82789	9.29489	18	0.516383	11.2167	0.383913	-0.0220707	0.319596
DLG4/GPHN	ASS1P3	20	0.00357307	2.44696	0.0961544	1.01703	0.582547	0.0371089	4.82789	9.29524	18	0.516402	11.2156	0.383891	4.30663	13.4524
DLG4/GPHN	RPL3P6	20	0.00358817	2.44513	0.0963246	1.01626	0.582343	0.0372508	4.82789	9.2993	18	0.516628	11.2028	0.383621	1.49635	0.714379
DLG4/GPHN	BMP1	20	0.00359721	2.44403	0.0964744	1.01559	0.58222	0.0372744	4.82789	9.30173	18	0.516763	11.1952	0.38346	1.46375	1.55266
DLG4/GPHN	LOC390618	20	0.00359831	2.4439	0.0964744	1.01559	0.582206	0.0372981	4.82789	9.30202	18	0.516779	11.1943	0.383441	4.37527	5.95018
DLG4/GPHN	INAFM1	20	0.00361256	2.44219	0.0967764	1.01423	0.582014	0.0373217	4.82789	9.30583	18	0.516991	11.1823	0.383188	2.69072	0.953288
DLG4/GPHN	RPS4XP17	20	0.00362167	2.44109	0.0967939	1.01415	0.581891	0.0374163	4.82789	9.30827	18	0.517126	11.1747	0.383027	3.35469	0.879241
DLG4/GPHN	TTLL11	20	0.00363169	2.43989	0.0969001	1.01368	0.581757	0.0374636	4.82789	9.31093	18	0.517274	11.1663	0.38285	-0.213644	0.437061
DLG4/GPHN	CCDC6	20	0.00364505	2.4383	0.0969896	1.01327	0.581579	0.0375819	4.82789	9.31448	18	0.517471	11.1552	0.382615	1.5718	0.155904
DLG4/GPHN	LOC100131471	20	0.00365806	2.43675	0.0970515	1.013	0.581405	0.0376765	4.82789	9.31792	18	0.517662	11.1445	0.382387	3.04707	0.75382
DLG4/GPHN	CCDC78	20	0.00365886	2.43665	0.0970515	1.013	0.581395	0.0377001	4.82789	9.31813	18	0.517674	11.1438	0.382373	3.58064	0.548001
DLG4/GPHN	RPS2P46	20	0.00367991	2.43416	0.0972434	1.01214	0.581115	0.0377948	4.82789	9.32367	18	0.517982	11.1265	0.382006	4.42404	0.633547
DLG4/GPHN	CCIN	20	0.00368679	2.43335	0.0972434	1.01214	0.581024	0.037913	4.82789	9.32547	18	0.518082	11.1209	0.381886	4.44413	1.79729
DLG4/GPHN	PAIP1P1	20	0.00369338	2.43258	0.097333	1.01174	0.580937	0.0379367	4.82789	9.3272	18	0.518178	11.1155	0.381772	0.390685	0.514062
DLG4/GPHN	LOC729313	20	0.00369682	2.43217	0.097333	1.01174	0.580892	0.0379603	4.82789	9.3281	18	0.518228	11.1127	0.381712	3.25064	0.597537
DLG4/GPHN	LOC100996246	20	0.00369709	2.43214	0.097333	1.01174	0.580888	0.037984	4.82789	9.32817	18	0.518232	11.1124	0.381708	3.46264	1.95641
DLG4/GPHN	LOC105375653	20	0.00371705	2.4298	0.0976738	1.01022	0.580626	0.0380549	4.82789	9.33338	18	0.518521	11.0962	0.381363	4.2292	9.2153
DLG4/GPHN	SHISA9	20	0.00373383	2.42785	0.0979952	1.0088	0.580406	0.0381022	4.82789	9.33773	18	0.518763	11.0826	0.381074	-2.21204	0.35193
DLG4/GPHN	PRICKLE2-AS1	20	0.00376486	2.42425	0.0985401	1.00639	0.580001	0.0381732	4.82789	9.34574	18	0.519208	11.0577	0.380543	1.74242	2.62772
DLG4/GPHN	KLHL38	20	0.00376625	2.42409	0.0985401	1.00639	0.579983	0.0382205	4.82789	9.3461	18	0.519228	11.0566	0.380519	3.93342	2.9849
DLG4/GPHN	FAM171A1	20	0.00377265	2.42335	0.0986465	1.00592	0.5799	0.0382441	4.82789	9.34774	18	0.519319	11.0515	0.38041	0.55406	0.154736
DLG4/GPHN	RAC1P7	20	0.00379353	2.42096	0.0989476	1.00459	0.57963	0.0383387	4.82789	9.35309	18	0.519616	11.0349	0.380056	3.6912	0.519624
DLG4/GPHN	ITPKA	20	0.0038065	2.41947	0.0991598	1.00366	0.579463	0.0383624	4.82789	9.3564	18	0.5198	11.0246	0.379837	3.028	0.173592
DLG4/GPHN	RPAP1	20	0.00382535	2.41733	0.0994638	1.00233	0.579221	0.038457	4.82789	9.36119	18	0.520066	11.0098	0.379519	1.12165	0.859745
DLG4/GPHN	LOC643219	20	0.00382743	2.41709	0.0994638	1.00233	0.579194	0.0384806	4.82789	9.36171	18	0.520095	11.0081	0.379484	4.50129	6.88301
DLG4/GPHN	MXD4	20	0.00383688	2.41602	0.0996064	1.00171	0.579073	0.0385043	4.82789	9.3641	18	0.520228	11.0007	0.379326	1.64965	0.300642
DLG4/GPHN	MOB2	20	0.00383998	2.41567	0.0996064	1.00171	0.579034	0.0385516	4.82789	9.36489	18	0.520272	10.9983	0.379274	1.6431	0.383898
DLG4/GPHN	LOC105378914	20	0.00385379	2.41411	0.0997082	1.00127	0.578858	0.0386225	4.82789	9.36837	18	0.520465	10.9875	0.379043	4.09162	2.81916
DLG4/GPHN	DKFZP434H168	20	0.0038551	2.41396	0.0997082	1.00127	0.578841	0.0386462	4.82789	9.3687	18	0.520483	10.9865	0.379021	1.30879	0.917013
DLG4/GPHN	STK11IP	20	0.00385736	2.41371	0.0997082	1.00127	0.578812	0.0386699	4.82789	9.36927	18	0.520515	10.9847	0.378984	1.05773	0.73564
DLG4/GPHN	LOC100996574	20	0.00386702	2.41262	0.0997569	1.00106	0.578689	0.0387645	4.82789	9.37169	18	0.52065	10.9772	0.378823	3.51164	3.36232
DLG4/GPHN	HP1BP3	20	0.00387131	2.41214	0.0998067	1.00084	0.578635	0.0387881	4.82789	9.37277	18	0.520709	10.9739	0.378751	0.337771	0.0722821
DLG4/GPHN	RPL5P27	20	0.00388043	2.41112	0.0998591	1.00061	0.578519	0.0388591	4.82789	9.37505	18	0.520836	10.9669	0.3786	3.07833	0.779144
DLG4/GPHN	SMTN	20	0.00388486	2.41062	0.0998637	1.00059	0.578463	0.0388827	4.82789	9.37616	18	0.520898	10.9634	0.378527	3.78531	0.318338
DLG4/GPHN	SH3BGRL3	20	0.00388562	2.41054	0.0998637	1.00059	0.578453	0.0389064	4.82789	9.37635	18	0.520908	10.9628	0.378514	1.35258	0.243513
DLG4/GPHN	KRTAP5-1	20	0.00390342	2.40855	0.0998983	1.00044	0.578229	0.0390483	4.82789	9.38079	18	0.521155	10.9491	0.37822	3.73256	0.754319
DLG4/GPHN	EVC2	20	0.00391263	2.40753	0.0998983	1.00044	0.578113	0.0390956	4.82789	9.38308	18	0.521282	10.9421	0.378068	3.37445	3.04356
DLG4/GPHN	PSMC1P10	20	0.00391513	2.40725	0.0998983	1.00044	0.578081	0.0391665	4.82789	9.3837	18	0.521317	10.9402	0.378027	4.11333	7.07675
DLG4/GPHN	MAP2K3	20	0.0039152	2.40725	0.0998983	1.00044	0.57808	0.0391902	4.82789	9.38371	18	0.521317	10.9401	0.378026	3.16389	0.451681
DLG4/GPHN	ZFP69B	20	0.00391739	2.407	0.0998983	1.00044	0.578053	0.0392138	4.82789	9.38426	18	0.521348	10.9384	0.37799	1.18705	0.660405
DLG4/GPHN	COL27A1	20	0.00392385	2.40629	0.0999424	1.00025	0.577971	0.0392611	4.82789	9.38586	18	0.521437	10.9335	0.377884	3.50314	0.504046
DLG4/GPHN	BAATP1	20	0.00392827	2.4058	0.0999517	1.00021	0.577916	0.0392848	4.82789	9.38695	18	0.521497	10.9301	0.377811	0.47646	2.66851
DLG4/GPHN	BACE2	20	0.00393407	2.40516	0.0999712	1.00012	0.577843	0.0393321	4.82789	9.38839	18	0.521577	10.9257	0.377716	3.54581	0.607718
DLG4/GPHN	LOC284933	20	0.00393476	2.40508	0.0999712	1.00012	0.577835	0.0393557	4.82789	9.38856	18	0.521587	10.9252	0.377705	3.53525	1.09322
DLG4/GPHN	RPS4XP1	20	0.00393823	2.4047	0.0999712	1.00012	0.577791	0.0393794	4.82789	9.38942	18	0.521634	10.9225	0.377648	3.46388	3.71633
DLG4/GPHN	CA7	20	0.00394036	2.40446	0.0999712	1.00012	0.577765	0.039403	4.82789	9.38994	18	0.521663	10.9209	0.377613	2.61291	0.721884
DLG4/GPHN	LINC01588	20	0.00394502	2.40395	0.0999859	1.00006	0.577706	0.0394503	4.82789	9.39109	18	0.521727	10.9174	0.377537	2.59144	2.17874
DLG4/GPHN	C19orf26	20	0.00394684	2.40375	0.0999859	1.00006	0.577684	0.039474	4.82789	9.39154	18	0.521752	10.916	0.377507	3.80836	0.426671
DLG4/GPHN	NFAT5	20	0.00395006	2.4034	0.100008	0.999967	0.577643	0.0394976	4.82789	9.39233	18	0.521796	10.9136	0.377455	-0.0618722	0.191924
DLG4/GPHN	DUSP18	20	0.00395316	2.40306	0.100026	0.999887	0.577605	0.0395213	4.82789	9.39309	18	0.521839	10.9112	0.377404	2.35282	0.697517
DLG4/GPHN	ZDHHC14	20	0.00396263	2.40202	0.100181	0.999215	0.577487	0.0395449	4.82789	9.39542	18	0.521968	10.9041	0.37725	0.409024	0.423863
DLG4/GPHN	LOC105376542	20	0.00397764	2.40037	0.100339	0.998531	0.5773	0.0396396	4.82789	9.3991	18	0.522172	10.8928	0.377006	4.22007	2.59396
DLG4/GPHN	GLCCI1	20	0.00398334	2.39975	0.100339	0.998531	0.577229	0.0396632	4.82789	9.40049	18	0.522249	10.8885	0.376914	0.696577	0.437486
DLG4/GPHN	VGLL4	20	0.00398479	2.39959	0.100339	0.998531	0.577211	0.0396869	4.82789	9.40085	18	0.522269	10.8874	0.376891	0.937797	0.300433
DLG4/GPHN	TBX2-AS1	20	0.00398688	2.39937	0.100339	0.998531	0.577186	0.0397342	4.82789	9.40135	18	0.522297	10.8858	0.376857	3.8679	2.65867
DLG4/GPHN	OTUD4	20	0.00401953	2.39582	0.100782	0.996619	0.576782	0.0398761	4.82789	9.40929	18	0.522739	10.8614	0.376331	1.28501	0.261813
DLG4/GPHN	CBX1P4	20	0.00403341	2.39433	0.101002	0.995671	0.576612	0.0399234	4.82789	9.41265	18	0.522925	10.8512	0.376108	4.1348	5.37191
DLG4/GPHN	LOC105371934	20	0.00404599	2.39298	0.101122	0.995155	0.576458	0.0399707	4.82789	9.41568	18	0.523094	10.8419	0.375907	4.06994	3.99524
DLG4/GPHN	LINC01123	20	0.00405217	2.39231	0.101122	0.995155	0.576382	0.0400653	4.82789	9.41717	18	0.523176	10.8373	0.375808	2.4445	0.186531
DLG4/GPHN	CELSR3	20	0.004057	2.39179	0.101122	0.995155	0.576323	0.0400889	4.82789	9.41833	18	0.523241	10.8337	0.375732	0.251243	0.616091
DLG4/GPHN	ANKRD34A	20	0.00406215	2.39124	0.101122	0.995155	0.57626	0.0401126	4.82789	9.41957	18	0.523309	10.83	0.37565	1.31779	0.691475
DLG4/GPHN	LOC100996361	20	0.00406582	2.39085	0.101122	0.995155	0.576216	0.0402072	4.82789	9.42045	18	0.523358	10.8273	0.375591	-0.610436	1.47117
DLG4/GPHN	ZNF852	20	0.00408322	2.389	0.101214	0.994759	0.576004	0.0402781	4.82789	9.42461	18	0.52359	10.8145	0.375315	2.58314	0.523466
DLG4/GPHN	SMAD1-AS2	20	0.00408353	2.38896	0.101214	0.994759	0.576	0.0403018	4.82789	9.42469	18	0.523594	10.8143	0.37531	3.92206	0.580141
DLG4/GPHN	ZFHX2	20	0.00409347	2.38791	0.101214	0.994759	0.57588	0.0404437	4.82789	9.42706	18	0.523725	10.8071	0.375153	1.69798	0.796171
DLG4/GPHN	LOC105370358	20	0.0041258	2.38449	0.101716	0.992611	0.575489	0.040562	4.82789	9.43473	18	0.524152	10.7836	0.374645	4.34295	3.43468
DLG4/GPHN	LOC101929425	20	0.00413513	2.38351	0.101827	0.992136	0.575377	0.0406093	4.82789	9.43693	18	0.524274	10.7769	0.374499	2.7326	0.592161
DLG4/GPHN	SHANK3	20	0.00414159	2.38283	0.101868	0.991963	0.575299	0.0406566	4.82789	9.43846	18	0.524359	10.7723	0.374398	2.5841	0.135402
DLG4/GPHN	LOC105374563	20	0.00414751	2.38221	0.101895	0.991849	0.575228	0.0407039	4.82789	9.43985	18	0.524436	10.768	0.374305	1.42872	0.909259
DLG4/GPHN	LOC100129617	20	0.00416846	2.38002	0.102231	0.990416	0.574978	0.0407748	4.82789	9.44477	18	0.52471	10.753	0.373979	3.59727	0.630146
DLG4/GPHN	RPS6KA2-AS1	20	0.00417154	2.3797	0.102247	0.990347	0.574941	0.0407985	4.82789	9.44549	18	0.52475	10.7508	0.373931	3.80428	1.18762
DLG4/GPHN	CPT1C	20	0.00417653	2.37918	0.10231	0.99008	0.574881	0.0408221	4.82789	9.44666	18	0.524814	10.7473	0.373854	0.18523	0.425888
DLG4/GPHN	LOC101927358	20	0.00419977	2.37677	0.102761	0.988173	0.574605	0.0408694	4.82789	9.45208	18	0.525116	10.7308	0.373494	4.25783	4.83353
DLG4/GPHN	LOC105370532	20	0.0042091	2.37581	0.102773	0.98812	0.574494	0.0409404	4.82789	9.45425	18	0.525236	10.7242	0.373351	4.11875	1.39504
DLG4/GPHN	LOC105370374	20	0.00421037	2.37568	0.102773	0.98812	0.574479	0.040964	4.82789	9.45455	18	0.525253	10.7233	0.373331	2.16636	1.5822
DLG4/GPHN	SIGLEC16	20	0.00422529	2.37414	0.102968	0.987298	0.574303	0.041035	4.82789	9.45801	18	0.525445	10.7128	0.373102	2.74129	2.24627
DLG4/GPHN	WSCD2	20	0.00422967	2.37369	0.103011	0.987118	0.574251	0.0410586	4.82789	9.45902	18	0.525501	10.7097	0.373035	0.919747	0.374781
DLG4/GPHN	GAS2L3	20	0.00423524	2.37312	0.103018	0.987089	0.574186	0.0411059	4.82789	9.46031	18	0.525573	10.7058	0.372949	2.09747	2.26935
DLG4/GPHN	LOC105372426	20	0.00423707	2.37293	0.103018	0.987089	0.574164	0.0411296	4.82789	9.46073	18	0.525596	10.7045	0.372921	3.37095	4.17473
DLG4/GPHN	AP5Z1	20	0.00424564	2.37206	0.103167	0.986461	0.574063	0.0411532	4.82789	9.4627	18	0.525706	10.6985	0.37279	0.729665	1.26563
DLG4/GPHN	NUP210L	20	0.0042614	2.37045	0.103261	0.986066	0.573878	0.0412478	4.82789	9.46633	18	0.525907	10.6875	0.37255	3.98069	4.34706
DLG4/GPHN	LOC100505948	20	0.0042666	2.36992	0.103261	0.986066	0.573817	0.0412951	4.82789	9.46752	18	0.525974	10.6839	0.372471	4.20254	5.00026
DLG4/GPHN	LOC102724523	20	0.0042666	2.36992	0.103261	0.986066	0.573817	0.0413188	4.82789	9.46752	18	0.525974	10.6839	0.372471	4.20254	5.00026
DLG4/GPHN	SNX27	20	0.00426955	2.36962	0.103273	0.986014	0.573783	0.0413424	4.82789	9.4682	18	0.526011	10.6819	0.372426	-1.5735	0.314723
DLG4/GPHN	LOC105378574	20	0.00427784	2.36878	0.103414	0.98542	0.573686	0.0413661	4.82789	9.4701	18	0.526117	10.6761	0.3723	3.50234	0.793913
DLG4/GPHN	RPS6P1	20	0.00428337	2.36821	0.103489	0.985107	0.573621	0.0413897	4.82789	9.47136	18	0.526187	10.6723	0.372216	4.56087	4.82459
DLG4/GPHN	MRGPRF	20	0.00429974	2.36656	0.103706	0.984194	0.57343	0.0414607	4.82789	9.4751	18	0.526394	10.661	0.371969	3.80345	1.76405
DLG4/GPHN	SPEN	20	0.00430481	2.36605	0.103769	0.983931	0.573371	0.0414844	4.82789	9.47625	18	0.526458	10.6575	0.371892	0.773939	0.238919
DLG4/GPHN	NGB	20	0.00435323	2.36119	0.104638	0.980309	0.572811	0.0416026	4.82789	9.48721	18	0.527067	10.6244	0.371166	2.61386	0.497173
DLG4/GPHN	RPS20P22	20	0.00436125	2.36039	0.104748	0.979853	0.572719	0.0416263	4.82789	9.48902	18	0.527168	10.619	0.371046	3.92533	0.742861
DLG4/GPHN	RPL13AP26	20	0.00436276	2.36024	0.104748	0.979853	0.572701	0.0416499	4.82789	9.48936	18	0.527187	10.6179	0.371024	2.17079	1.10353
DLG4/GPHN	CCNB1IP1P3	20	0.0043653	2.35999	0.10475	0.979846	0.572672	0.0416736	4.82789	9.48993	18	0.527218	10.6162	0.370986	4.65167	17.1759
DLG4/GPHN	ANKRD33B	20	0.00437895	2.35863	0.104839	0.979475	0.572515	0.0417682	4.82789	9.49299	18	0.527388	10.607	0.370783	2.8573	0.197222
DLG4/GPHN	AHDC1	20	0.00438228	2.3583	0.10486	0.979391	0.572477	0.0417918	4.82789	9.49374	18	0.52743	10.6047	0.370734	2.55366	0.408666
DLG4/GPHN	NIFKP5	20	0.00439432	2.35711	0.104951	0.979015	0.57234	0.0418628	4.82789	9.49643	18	0.527579	10.5966	0.370555	1.60709	0.676882
DLG4/GPHN	GDPD3	20	0.00439601	2.35694	0.104951	0.979015	0.57232	0.0418864	4.82789	9.4968	18	0.5276	10.5955	0.37053	3.54154	0.98539
DLG4/GPHN	HIGD1C	20	0.00440425	2.35613	0.104963	0.978963	0.572226	0.0419337	4.82789	9.49864	18	0.527702	10.59	0.370408	2.97104	1.14564
DLG4/GPHN	LOC105370127	20	0.004408	2.35576	0.104963	0.978963	0.572183	0.041981	4.82789	9.49948	18	0.527749	10.5874	0.370353	3.88916	2.23465
DLG4/GPHN	KCTD4	20	0.00440954	2.35561	0.104963	0.978963	0.572166	0.0420047	4.82789	9.49982	18	0.527768	10.5864	0.37033	2.73917	0.466835
DLG4/GPHN	CMTM1	20	0.00441143	2.35542	0.104963	0.978963	0.572144	0.0420283	4.82789	9.50024	18	0.527791	10.5852	0.370302	3.46919	1.09588
DLG4/GPHN	KCNJ4	20	0.00442571	2.35402	0.105008	0.978779	0.571982	0.0421466	4.82789	9.50341	18	0.527967	10.5756	0.370092	1.63955	0.24382
DLG4/GPHN	LOC100421142	20	0.00443943	2.35267	0.105215	0.977922	0.571826	0.0421939	4.82789	9.50645	18	0.528136	10.5665	0.369891	4.4528	0.751118
DLG4/GPHN	LOC102723758	20	0.00445196	2.35145	0.105453	0.976942	0.571684	0.0422175	4.82789	9.50922	18	0.52829	10.5582	0.369707	3.63036	1.91656
DLG4/GPHN	LOC105373003	20	0.0044593	2.35073	0.105568	0.976469	0.571601	0.0422412	4.82789	9.51084	18	0.52838	10.5533	0.3696	3.15572	0.496849
DLG4/GPHN	MS4A2	20	0.0044729	2.34941	0.105754	0.975702	0.571448	0.0422885	4.82789	9.51383	18	0.528546	10.5443	0.369402	3.49849	2.51721
DLG4/GPHN	C10orf113	20	0.00447469	2.34924	0.105754	0.975702	0.571428	0.0423121	4.82789	9.51423	18	0.528568	10.5431	0.369376	2.72755	0.6353
DLG4/GPHN	PRDM8	20	0.00448796	2.34795	0.105958	0.974868	0.571279	0.0423358	4.82789	9.51713	18	0.52873	10.5344	0.369183	2.07713	0.356946
DLG4/GPHN	MIR202HG	20	0.00449622	2.34715	0.106085	0.974345	0.571186	0.0423831	4.82789	9.51894	18	0.52883	10.529	0.369063	3.53542	1.97401
DLG4/GPHN	WASH1	20	0.00450514	2.34629	0.106192	0.973908	0.571086	0.0424068	4.82789	9.52089	18	0.528938	10.5232	0.368934	0.178624	0.198295
DLG4/GPHN	EPN3	20	0.00451192	2.34564	0.106234	0.973735	0.57101	0.0424541	4.82789	9.52237	18	0.529021	10.5187	0.368836	3.00046	1.4662
DLG4/GPHN	LPCAT2BP	20	0.00451576	2.34527	0.10625	0.973672	0.570967	0.0425014	4.82789	9.52321	18	0.529067	10.5162	0.36878	3.88007	1.61742
DLG4/GPHN	NPM1P4	20	0.00452019	2.34484	0.106295	0.973488	0.570918	0.042525	4.82789	9.52417	18	0.529121	10.5133	0.368716	4.60892	6.77981
DLG4/GPHN	ZNF316	20	0.00452956	2.34394	0.106397	0.973071	0.570813	0.0425723	4.82789	9.52621	18	0.529234	10.5072	0.368581	1.65834	0.926431
DLG4/GPHN	MLLT1	20	0.0045389	2.34305	0.106498	0.972659	0.570709	0.0426196	4.82789	9.52823	18	0.529346	10.5012	0.368447	1.43243	0.265407
DLG4/GPHN	SLC35C1	20	0.00454369	2.34259	0.106551	0.972441	0.570656	0.0426433	4.82789	9.52927	18	0.529404	10.4981	0.368378	1.64901	1.37772
DLG4/GPHN	HAP1	20	0.00455108	2.34189	0.106665	0.971977	0.570574	0.0426669	4.82789	9.53087	18	0.529493	10.4933	0.368272	3.13579	0.447703
DLG4/GPHN	DEF8	20	0.00457845	2.33928	0.106987	0.970669	0.570271	0.0427615	4.82789	9.53677	18	0.529821	10.4757	0.367881	0.221669	0.201366
DLG4/GPHN	PRLR	20	0.00458447	2.33871	0.106987	0.970669	0.570204	0.0427852	4.82789	9.53807	18	0.529893	10.4718	0.367795	3.12212	4.24223
DLG4/GPHN	LOC105369695	20	0.00458865	2.33832	0.106987	0.970669	0.570158	0.0428088	4.82789	9.53896	18	0.529942	10.4691	0.367736	3.41454	1.50221
DLG4/GPHN	CLIC6	20	0.00458923	2.33826	0.106987	0.970669	0.570152	0.0428325	4.82789	9.53909	18	0.529949	10.4687	0.367727	4.32512	17.2843
DLG4/GPHN	SNX25	20	0.00459248	2.33795	0.106987	0.970669	0.570116	0.0428798	4.82789	9.53979	18	0.529988	10.4667	0.367681	1.18966	0.425328
DLG4/GPHN	ASB17	20	0.00459387	2.33782	0.106987	0.970669	0.5701	0.0429034	4.82789	9.54008	18	0.530005	10.4658	0.367661	4.19203	2.21421
DLG4/GPHN	JUND	20	0.00459709	2.33752	0.106987	0.970669	0.570065	0.0429507	4.82789	9.54077	18	0.530043	10.4637	0.367616	2.80887	0.121641
DLG4/GPHN	FTH1P4	20	0.00462359	2.33502	0.107395	0.969016	0.569774	0.0430453	4.82789	9.54644	18	0.530358	10.4468	0.36724	3.26105	1.29414
DLG4/GPHN	SH3GL1P1	20	0.0046254	2.33485	0.107395	0.969016	0.569754	0.043069	4.82789	9.54682	18	0.530379	10.4457	0.367215	2.81453	0.910122
DLG4/GPHN	CHRM3-AS1	20	0.00465516	2.33207	0.107849	0.967183	0.569429	0.0431636	4.82789	9.55314	18	0.53073	10.4269	0.366796	3.67581	1.05222
DLG4/GPHN	DMPK	20	0.00466092	2.33153	0.107864	0.967122	0.569366	0.0432109	4.82789	9.55436	18	0.530798	10.4232	0.366715	2.01973	0.380838
DLG4/GPHN	FBLN1	20	0.00466795	2.33087	0.107909	0.966943	0.56929	0.0432582	4.82789	9.55585	18	0.530881	10.4188	0.366617	2.71896	0.305978
DLG4/GPHN	LOC102723694	20	0.00468977	2.32885	0.108354	0.965154	0.569053	0.0432819	4.82789	9.56045	18	0.531136	10.4051	0.366312	1.83969	1.12571
DLG4/GPHN	LOC105370389	20	0.00469946	2.32795	0.108457	0.964744	0.568948	0.0433292	4.82789	9.56249	18	0.531249	10.3991	0.366177	3.65327	1.91785
DLG4/GPHN	LOC105375448	20	0.00470445	2.32749	0.108457	0.964744	0.568894	0.0433528	4.82789	9.56354	18	0.531308	10.396	0.366107	3.89052	2.9822
DLG4/GPHN	SREBF2	20	0.00470563	2.32738	0.108457	0.964744	0.568881	0.0433765	4.82789	9.56378	18	0.531321	10.3952	0.366091	0.922468	0.115634
DLG4/GPHN	POTEI	20	0.00471946	2.32611	0.108506	0.964544	0.568732	0.0434947	4.82789	9.56668	18	0.531482	10.3866	0.365899	4.29505	14.4827
DLG4/GPHN	MGC16142	20	0.00474846	2.32345	0.108995	0.962591	0.56842	0.0435657	4.82789	9.57273	18	0.531818	10.3687	0.365498	2.96657	1.75875
DLG4/GPHN	MAGEA8-AS1	20	0.00475761	2.32261	0.109104	0.962159	0.568322	0.0435893	4.82789	9.57463	18	0.531924	10.3631	0.365372	4.58279	4.68598
DLG4/GPHN	SIGLEC26P	20	0.00476512	2.32193	0.1092	0.961777	0.568242	0.0436366	4.82789	9.57619	18	0.53201	10.3584	0.365269	4.58349	12.5928
DLG4/GPHN	LOC105378972	20	0.0047738	2.32114	0.109265	0.961521	0.568149	0.0436839	4.82789	9.57799	18	0.53211	10.3531	0.365149	4.55124	14.3811
DLG4/GPHN	LOC105369430	20	0.00478161	2.32043	0.109265	0.961521	0.568066	0.0437076	4.82789	9.5796	18	0.5322	10.3483	0.365042	2.36241	2.35668
DLG4/GPHN	TBC1D3P4	20	0.00480033	2.31873	0.109265	0.961521	0.567867	0.0439204	4.82789	9.58346	18	0.532415	10.3369	0.364786	4.54922	44.5227
DLG4/GPHN	NR2F1	20	0.00480242	2.31854	0.109265	0.961521	0.567845	0.0439441	4.82789	9.58389	18	0.532439	10.3356	0.364758	-0.168524	0.345874
DLG4/GPHN	TNFRSF4	20	0.0048067	2.31815	0.109265	0.961521	0.567799	0.0439914	4.82789	9.58477	18	0.532487	10.333	0.364699	3.95484	3.87149
DLG4/GPHN	JADE2	20	0.00481644	2.31727	0.109427	0.960875	0.567696	0.044015	4.82789	9.58678	18	0.532599	10.3271	0.364567	1.09495	0.29587
DLG4/GPHN	CCDC65	20	0.00482134	2.31683	0.10948	0.960667	0.567644	0.0440387	4.82789	9.58778	18	0.532655	10.3242	0.3645	2.73823	0.86474
DLG4/GPHN	INHBE	20	0.0048349	2.31561	0.109552	0.960379	0.567501	0.0441333	4.82789	9.59056	18	0.532809	10.316	0.364316	3.68625	5.10652
DLG4/GPHN	LOC344887	20	0.00485933	2.31342	0.109636	0.960048	0.567243	0.0442989	4.82789	9.59555	18	0.533086	10.3012	0.363985	4.34927	17.7247
DLG4/GPHN	SRSF11P1	20	0.00486454	2.31296	0.109636	0.960048	0.567188	0.0443462	4.82789	9.59661	18	0.533145	10.2981	0.363915	2.87556	0.267297
DLG4/GPHN	UBE2J2	20	0.00486499	2.31292	0.109636	0.960048	0.567184	0.0443698	4.82789	9.5967	18	0.53315	10.2978	0.363909	0.799313	0.72283
DLG4/GPHN	IRAK2	20	0.00486732	2.31271	0.109636	0.960048	0.567159	0.0443935	4.82789	9.59717	18	0.533176	10.2964	0.363878	2.73517	0.879373
DLG4/GPHN	FSCN3	20	0.00487748	2.3118	0.109636	0.960048	0.567053	0.0444881	4.82789	9.59924	18	0.533291	10.2904	0.363741	4.40767	3.93401
DLG4/GPHN	BSN	20	0.00489264	2.31046	0.109918	0.958931	0.566894	0.0445117	4.82789	9.60231	18	0.533462	10.2813	0.363537	1.69846	0.0882025
DLG4/GPHN	CDK12	20	0.00491068	2.30886	0.110125	0.958113	0.566705	0.0445354	4.82789	9.60595	18	0.533664	10.2706	0.363296	-3.48219	0.72276
DLG4/GPHN	LONRF2	20	0.00491395	2.30857	0.110125	0.958113	0.566671	0.044559	4.82789	9.60661	18	0.533701	10.2686	0.363252	2.42978	0.0653785
DLG4/GPHN	SEZ6L	20	0.00491825	2.30819	0.110125	0.958113	0.566627	0.04463	4.82789	9.60748	18	0.533749	10.2661	0.363194	0.319103	0.173547
DLG4/GPHN	LOC105369642	20	0.00493195	2.30698	0.110174	0.957922	0.566484	0.0447482	4.82789	9.61023	18	0.533902	10.258	0.363012	4.19168	3.45664
DLG4/GPHN	RFX2	20	0.00493269	2.30692	0.110174	0.957922	0.566476	0.0447719	4.82789	9.61038	18	0.53391	10.2575	0.363002	2.907	1.02161
DLG4/GPHN	DUSP7	20	0.0049422	2.30608	0.110195	0.95784	0.566378	0.0448428	4.82789	9.61229	18	0.534016	10.2519	0.362875	1.65335	0.576279
DLG4/GPHN	JPH3	20	0.00494829	2.30554	0.110202	0.957811	0.566314	0.0448901	4.82789	9.61351	18	0.534084	10.2483	0.362794	1.08406	0.139538
DLG4/GPHN	PARD6G	20	0.00495521	2.30494	0.110269	0.957547	0.566243	0.0449374	4.82789	9.6149	18	0.534161	10.2443	0.362703	2.57602	0.529404
DLG4/GPHN	NEURL1	20	0.00495987	2.30453	0.110299	0.957428	0.566195	0.0449611	4.82789	9.61583	18	0.534213	10.2415	0.362641	1.92468	0.171809
DLG4/GPHN	AKAP17BP	20	0.00496178	2.30436	0.110299	0.957428	0.566175	0.0449847	4.82789	9.61621	18	0.534234	10.2404	0.362616	4.61523	4.57298
DLG4/GPHN	LOC105376994	20	0.00497874	2.30288	0.110502	0.95663	0.566	0.0450557	4.82789	9.61959	18	0.534422	10.2305	0.362391	0.937785	0.696927
DLG4/GPHN	LOC100422637	20	0.00500998	2.30016	0.110807	0.955434	0.565678	0.045174	4.82789	9.6258	18	0.534767	10.2123	0.36198	4.57894	11.2878
DLG4/GPHN	NFKBID	20	0.0050102	2.30014	0.110807	0.955434	0.565676	0.0451976	4.82789	9.62584	18	0.534769	10.2122	0.361977	3.34563	0.812404
DLG4/GPHN	RRAD	20	0.00501366	2.29985	0.110807	0.955434	0.565641	0.0452213	4.82789	9.62653	18	0.534807	10.2102	0.361932	4.35859	0.59112
DLG4/GPHN	LOC105374327	20	0.0050139	2.29982	0.110807	0.955434	0.565638	0.0452449	4.82789	9.62658	18	0.53481	10.21	0.361929	2.81515	1.03794
DLG4/GPHN	TLE3	20	0.00503013	2.29842	0.11081	0.955421	0.565472	0.0453395	4.82789	9.62978	18	0.534988	10.2006	0.361716	3.24558	0.371181
DLG4/GPHN	LOC105371950	20	0.00503379	2.29811	0.11081	0.955421	0.565435	0.0453868	4.82789	9.6305	18	0.535028	10.1985	0.361668	4.34949	4.45295
DLG4/GPHN	TEX14	20	0.0050366	2.29786	0.11081	0.955421	0.565406	0.0454341	4.82789	9.63106	18	0.535059	10.1969	0.361632	3.54877	3.77462
DLG4/GPHN	LOC105372193	20	0.00503717	2.29781	0.11081	0.955421	0.5654	0.0454578	4.82789	9.63117	18	0.535065	10.1966	0.361624	4.37718	2.63579
DLG4/GPHN	EPHB6	20	0.00504768	2.29691	0.110935	0.95493	0.565293	0.0454814	4.82789	9.63324	18	0.53518	10.1905	0.361487	0.515145	0.115792
DLG4/GPHN	LOC101929125	20	0.00504813	2.29687	0.110935	0.95493	0.565288	0.0455051	4.82789	9.63333	18	0.535185	10.1902	0.361481	4.14886	3.17418
DLG4/GPHN	RPL39P23	20	0.0050661	2.29533	0.111215	0.953838	0.565106	0.0455524	4.82789	9.63686	18	0.535381	10.1799	0.361247	4.58839	3.79852
DLG4/GPHN	RTN4R	20	0.00507472	2.29459	0.111229	0.953782	0.565018	0.0455997	4.82789	9.63854	18	0.535475	10.175	0.361135	3.17984	0.327784
DLG4/GPHN	CHPF2	20	0.00507742	2.29436	0.111229	0.953782	0.564991	0.045647	4.82789	9.63907	18	0.535504	10.1734	0.3611	0.029225	0.602045
DLG4/GPHN	PTGES2-AS1	20	0.0050799	2.29414	0.111229	0.953782	0.564965	0.0456706	4.82789	9.63956	18	0.535531	10.172	0.361068	-3.06065	0.899626
DLG4/GPHN	FGD1	20	0.0050836	2.29383	0.111253	0.95369	0.564928	0.0456943	4.82789	9.64028	18	0.535571	10.1699	0.36102	0.901535	1.36766
DLG4/GPHN	MALAT1	20	0.00509002	2.29328	0.111314	0.953451	0.564863	0.0457179	4.82789	9.64154	18	0.535641	10.1662	0.360937	1.21513	0.00199633
DLG4/GPHN	GTF2IRD1	20	0.00509167	2.29314	0.111314	0.953451	0.564846	0.0457416	4.82789	9.64186	18	0.535659	10.1653	0.360916	1.16572	0.865979
DLG4/GPHN	MDGA1	20	0.00509435	2.29291	0.111315	0.953447	0.564819	0.0457652	4.82789	9.64238	18	0.535688	10.1638	0.360881	3.12515	0.786287
DLG4/GPHN	ACTN1	20	0.00510664	2.29186	0.111411	0.953073	0.564695	0.0458362	4.82789	9.64478	18	0.535821	10.1568	0.360722	1.8065	0.116555
DLG4/GPHN	LOC100862705	20	0.00510977	2.2916	0.111421	0.953031	0.564663	0.0458598	4.82789	9.64538	18	0.535855	10.155	0.360682	4.52513	7.75907
DLG4/GPHN	PLK5	20	0.00513171	2.28974	0.111732	0.951823	0.564442	0.0459071	4.82789	9.64964	18	0.536091	10.1426	0.3604	3.9007	0.699511
DLG4/GPHN	AGTR2	20	0.00513267	2.28966	0.111732	0.951823	0.564433	0.0459308	4.82789	9.64983	18	0.536102	10.142	0.360387	4.57554	14.2803
DLG4/GPHN	LINC01134	20	0.00513839	2.28917	0.111732	0.951823	0.564375	0.0459544	4.82789	9.65094	18	0.536163	10.1388	0.360314	3.33566	4.26577
DLG4/GPHN	RPS3AP15	20	0.00513962	2.28907	0.111732	0.951823	0.564363	0.0459781	4.82789	9.65117	18	0.536176	10.1381	0.360298	4.28598	1.61351
DLG4/GPHN	PDZD4	20	0.00517887	2.28577	0.112298	0.949629	0.56397	0.0460964	4.82789	9.65874	18	0.536597	10.1161	0.359797	0.0382452	0.0973111
DLG4/GPHN	C7orf31	20	0.0051977	2.28419	0.112575	0.948558	0.563782	0.0461673	4.82789	9.66235	18	0.536797	10.1056	0.359557	3.07008	2.99748
DLG4/GPHN	POM121L11P	20	0.00519995	2.284	0.112575	0.948558	0.56376	0.046191	4.82789	9.66278	18	0.536821	10.1043	0.359529	2.61298	2.50766
DLG4/GPHN	HMGN2P15	20	0.00524147	2.28055	0.113184	0.946215	0.563348	0.0463092	4.82789	9.6707	18	0.537261	10.0813	0.359004	3.29477	1.34883
DLG4/GPHN	SRP68P3	20	0.00526558	2.27855	0.113481	0.945077	0.56311	0.0463565	4.82789	9.67527	18	0.537515	10.068	0.358701	2.94572	0.312976
DLG4/GPHN	GPER1	20	0.00527761	2.27756	0.113481	0.945077	0.562992	0.0464275	4.82789	9.67755	18	0.537642	10.0614	0.35855	3.47697	0.51997
DLG4/GPHN	LINC00423	20	0.00528705	2.27679	0.113481	0.945077	0.562899	0.0464748	4.82789	9.67933	18	0.53774	10.0563	0.358432	4.43839	11.9617
DLG4/GPHN	LOC729083	20	0.00528929	2.2766	0.113481	0.945077	0.562877	0.0465221	4.82789	9.67975	18	0.537764	10.055	0.358404	2.31752	0.82806
DLG4/GPHN	LOC105371384	20	0.00529105	2.27646	0.113481	0.945077	0.56286	0.046593	4.82789	9.68008	18	0.537782	10.0541	0.358382	3.14128	1.37624
DLG4/GPHN	SPECC1	20	0.00529134	2.27643	0.113481	0.945077	0.562857	0.0466167	4.82789	9.68014	18	0.537785	10.0539	0.358379	-0.292764	0.0900044
DLG4/GPHN	MROH6	20	0.00531146	2.27479	0.113757	0.94402	0.56266	0.0466876	4.82789	9.68392	18	0.537996	10.043	0.358128	3.77142	1.51386
DLG4/GPHN	USP36	20	0.00531376	2.2746	0.113757	0.94402	0.562638	0.0467113	4.82789	9.68435	18	0.53802	10.0417	0.358099	2.29301	0.411625
DLG4/GPHN	BCL7B	20	0.00533949	2.2725	0.114135	0.942581	0.562387	0.0467822	4.82789	9.68917	18	0.538287	10.0278	0.35778	0.919749	0.296621
DLG4/GPHN	LOC105369968	20	0.00535495	2.27124	0.114292	0.941984	0.562237	0.0468532	4.82789	9.69205	18	0.538447	10.0194	0.357589	2.78821	1.61962
DLG4/GPHN	TMEM81	20	0.00536377	2.27053	0.114308	0.941923	0.562151	0.0469005	4.82789	9.6937	18	0.538539	10.0147	0.35748	2.4205	0.71576
DLG4/GPHN	LOC105378228	20	0.0053638	2.27053	0.114308	0.941923	0.562151	0.0469242	4.82789	9.6937	18	0.538539	10.0147	0.357479	3.89002	2.86216
DLG4/GPHN	MAMLD1	20	0.00537253	2.26982	0.114321	0.941874	0.562066	0.0469951	4.82789	9.69532	18	0.538629	10.01	0.357372	2.53977	0.652732
DLG4/GPHN	BCRP2	20	0.00537873	2.26932	0.114389	0.941614	0.562006	0.0470188	4.82789	9.69648	18	0.538693	10.0067	0.357296	3.81345	2.10915
DLG4/GPHN	KCNK12	20	0.00538154	2.26909	0.114389	0.941614	0.561979	0.0470424	4.82789	9.697	18	0.538722	10.0051	0.357261	2.69468	0.366278
DLG4/GPHN	LOC105377779	20	0.00541119	2.26671	0.114682	0.940505	0.561693	0.0471843	4.82789	9.70248	18	0.539027	9.98931	0.356897	4.17808	2.43184
DLG4/GPHN	PLAGL2	20	0.00541772	2.26618	0.114721	0.940356	0.56163	0.047208	4.82789	9.70369	18	0.539094	9.98584	0.356818	2.38289	0.961466
DLG4/GPHN	SMPX	20	0.00542306	2.26576	0.114721	0.940356	0.561579	0.0472316	4.82789	9.70467	18	0.539148	9.983	0.356752	3.00021	1.3518
DLG4/GPHN	LOC105371531	20	0.00543287	2.26497	0.114854	0.939855	0.561485	0.0473026	4.82789	9.70648	18	0.539249	9.97779	0.356633	2.23873	3.58517
DLG4/GPHN	LOC105374714	20	0.00543972	2.26442	0.114941	0.939526	0.561419	0.0473262	4.82789	9.70773	18	0.539319	9.97417	0.356549	4.49411	14.5089
DLG4/GPHN	RPS19P1	20	0.0054491	2.26368	0.115027	0.939198	0.561329	0.0473499	4.82789	9.70946	18	0.539414	9.96921	0.356435	4.62096	3.2441
DLG4/GPHN	REPIN1	20	0.00545292	2.26337	0.115027	0.939198	0.561292	0.0473735	4.82789	9.71016	18	0.539453	9.96719	0.356389	0.46341	0.439717
DLG4/GPHN	LOC105373150	20	0.00546134	2.2627	0.115027	0.939198	0.561212	0.0474681	4.82789	9.7117	18	0.539539	9.96275	0.356287	4.33785	5.64629
DLG4/GPHN	LIME1	20	0.00546424	2.26247	0.115027	0.939198	0.561184	0.0474918	4.82789	9.71223	18	0.539568	9.96122	0.356251	3.07604	0.706628
DLG4/GPHN	LOC101929426	20	0.00548966	2.26045	0.115357	0.937954	0.560942	0.0475864	4.82789	9.71687	18	0.539826	9.94787	0.355944	1.24967	0.620724
DLG4/GPHN	SIRT6	20	0.00551066	2.2588	0.115631	0.936926	0.560743	0.0476573	4.82789	9.72069	18	0.540038	9.9369	0.355691	2.29779	1.08563
DLG4/GPHN	MGC16025	20	0.00553959	2.25652	0.116063	0.935305	0.560469	0.047681	4.82789	9.72593	18	0.540329	9.92185	0.355344	2.90699	1.43313
DLG4/GPHN	ADRA2B	20	0.0055424	2.2563	0.116063	0.935305	0.560442	0.0477283	4.82789	9.72643	18	0.540357	9.92039	0.35531	3.99479	3.99417
DLG4/GPHN	CLCN7	20	0.00554774	2.25588	0.116063	0.935305	0.560392	0.0477992	4.82789	9.7274	18	0.540411	9.91763	0.355246	1.25029	0.352356
DLG4/GPHN	PEX6	20	0.00555595	2.25524	0.11612	0.935092	0.560315	0.0478466	4.82789	9.72888	18	0.540493	9.91338	0.355148	2.46224	0.312634
DLG4/GPHN	LOC101060227	20	0.00556267	2.25472	0.116157	0.934955	0.560251	0.0478702	4.82789	9.73009	18	0.54056	9.90991	0.355068	3.78052	1.37106
DLG4/GPHN	RGPD5	20	0.0055632	2.25468	0.116157	0.934955	0.560246	0.0478939	4.82789	9.73018	18	0.540566	9.90963	0.355061	2.07999	0.0680683
DLG4/GPHN	LRP3	20	0.00559395	2.25228	0.116668	0.933048	0.559958	0.0479412	4.82789	9.7357	18	0.540872	9.89381	0.354696	2.67724	0.168171
DLG4/GPHN	PPFIA4	20	0.00561592	2.25058	0.116854	0.932357	0.559752	0.0480594	4.82789	9.73963	18	0.54109	9.88257	0.354435	1.9108	0.110931
DLG4/GPHN	OR2H5P	20	0.00563331	2.24924	0.117141	0.93129	0.55959	0.0480831	4.82789	9.74272	18	0.541262	9.87371	0.35423	4.40421	1.91618
DLG4/GPHN	ASPHD2	20	0.00563805	2.24887	0.117141	0.93129	0.559546	0.0481304	4.82789	9.74357	18	0.541309	9.8713	0.354174	2.65167	0.438746
DLG4/GPHN	PPIAP8	20	0.00565604	2.24749	0.117303	0.930691	0.559379	0.0482013	4.82789	9.74676	18	0.541487	9.86217	0.353963	3.71903	1.77329
DLG4/GPHN	LOC100419891	20	0.00569007	2.24488	0.117572	0.929697	0.559064	0.0483432	4.82789	9.75277	18	0.541821	9.84498	0.353564	4.61289	4.40344
DLG4/GPHN	HLA-L	20	0.00569464	2.24453	0.117572	0.929697	0.559022	0.0483669	4.82789	9.75358	18	0.541865	9.84269	0.353511	2.76503	0.491651
DLG4/GPHN	LOC349160	20	0.00569571	2.24445	0.117572	0.929697	0.559012	0.0483905	4.82789	9.75377	18	0.541876	9.84215	0.353498	3.57741	3.23901
DLG4/GPHN	BCOR	20	0.00569644	2.2444	0.117572	0.929697	0.559005	0.0484142	4.82789	9.7539	18	0.541883	9.84178	0.35349	3.1178	0.386654
DLG4/GPHN	NDUFC2-KCTD14	20	0.00570326	2.24388	0.117572	0.929697	0.558942	0.0485088	4.82789	9.7551	18	0.54195	9.83836	0.35341	3.98707	1.2017
DLG4/GPHN	AADACL3	20	0.00571406	2.24305	0.117622	0.92951	0.558843	0.0485797	4.82789	9.75699	18	0.542055	9.83294	0.353284	4.65767	104.707
DLG4/GPHN	ACTBP6	20	0.0057496	2.24036	0.118124	0.927662	0.558516	0.0486743	4.82789	9.76322	18	0.542401	9.8152	0.352872	4.17063	4.78757
DLG4/GPHN	LOC105376134	20	0.00576244	2.23939	0.118256	0.927175	0.558399	0.048698	4.82789	9.76545	18	0.542525	9.80882	0.352723	4.27504	5.33409
DLG4/GPHN	UBALD1	20	0.00576724	2.23903	0.118256	0.927175	0.558355	0.048769	4.82789	9.76629	18	0.542572	9.80644	0.352668	3.00025	0.566777
DLG4/GPHN	SERTAD1	20	0.00578409	2.23777	0.11843	0.92654	0.558201	0.0488399	4.82789	9.76922	18	0.542734	9.79811	0.352474	4.14082	0.168975
DLG4/GPHN	RXRA	20	0.00578699	2.23755	0.118432	0.926532	0.558175	0.0488636	4.82789	9.76972	18	0.542762	9.79667	0.35244	1.75584	0.339127
DLG4/GPHN	PRICKLE2	20	0.0057961	2.23686	0.118524	0.926195	0.558092	0.0488872	4.82789	9.7713	18	0.54285	9.79218	0.352336	2.06251	0.14771
DLG4/GPHN	FAM149B1P1	20	0.00580252	2.23638	0.118524	0.926195	0.558033	0.0489345	4.82789	9.77241	18	0.542912	9.78902	0.352262	4.61914	24.4114
DLG4/GPHN	RPS19P5	20	0.00582214	2.23492	0.118696	0.925564	0.557855	0.0490291	4.82789	9.77581	18	0.5431	9.77938	0.352037	2.49389	5.373
DLG4/GPHN	LINC00997	20	0.00583719	2.2338	0.118927	0.924718	0.557719	0.0490764	4.82789	9.7784	18	0.543244	9.77201	0.351865	1.09577	0.685189
DLG4/GPHN	MARK2P6	20	0.00583934	2.23364	0.118927	0.924718	0.5577	0.0491001	4.82789	9.77877	18	0.543265	9.77096	0.351841	4.19117	5.17239
DLG4/GPHN	DOT1L	20	0.0058482	2.23298	0.119014	0.924401	0.55762	0.0491237	4.82789	9.78029	18	0.54335	9.76663	0.35174	3.37933	0.694754
DLG4/GPHN	HSPB1	20	0.00585249	2.23266	0.119014	0.924401	0.557581	0.0491474	4.82789	9.78103	18	0.543391	9.76454	0.351691	4.06307	0.0193446
DLG4/GPHN	ASAP1-IT1	20	0.00585503	2.23247	0.119014	0.924401	0.557558	0.049171	4.82789	9.78147	18	0.543415	9.7633	0.351662	2.93044	0.820341
DLG4/GPHN	NOS2P4	20	0.00586484	2.23174	0.119083	0.924149	0.55747	0.049242	4.82789	9.78315	18	0.543508	9.75852	0.351551	4.62284	1.37688
DLG4/GPHN	DNAJB4	20	0.0058769	2.23085	0.119233	0.923604	0.557361	0.0492893	4.82789	9.78522	18	0.543623	9.75266	0.351414	3.23671	0.0542058
DLG4/GPHN	FBXO32	20	0.00588082	2.23056	0.119255	0.923523	0.557326	0.0493129	4.82789	9.78589	18	0.54366	9.75076	0.351369	2.68458	0.189182
DLG4/GPHN	LOC145474	20	0.00589445	2.22956	0.119417	0.922934	0.557203	0.0493602	4.82789	9.78821	18	0.54379	9.74416	0.351215	2.81818	0.691102
DLG4/GPHN	LOC105369333	20	0.00590495	2.22878	0.119458	0.922785	0.557109	0.0494312	4.82789	9.79	18	0.543889	9.73909	0.351096	3.51551	1.3565
DLG4/GPHN	CEBPG	20	0.00590911	2.22848	0.119485	0.922687	0.557072	0.0494548	4.82789	9.79071	18	0.543928	9.73709	0.351049	2.22521	0.209152
DLG4/GPHN	LOC105378941	20	0.0059128	2.22821	0.119502	0.922623	0.557039	0.0494785	4.82789	9.79134	18	0.543963	9.7353	0.351008	2.73122	0.190858
DLG4/GPHN	RASL10B	20	0.00592421	2.22737	0.119522	0.922553	0.556937	0.0495494	4.82789	9.79328	18	0.544071	9.72981	0.350879	1.5977	0.434733
DLG4/GPHN	SPIC	20	0.00592506	2.22731	0.119522	0.922553	0.556929	0.0495731	4.82789	9.79342	18	0.544079	9.7294	0.35087	4.58628	14.2296
DLG4/GPHN	SPR	20	0.00593362	2.22668	0.11958	0.92234	0.556853	0.0496204	4.82789	9.79488	18	0.54416	9.72529	0.350773	3.69088	0.206754
DLG4/GPHN	TCEB3CL	20	0.00594674	2.22572	0.119788	0.921588	0.556736	0.049644	4.82789	9.7971	18	0.544283	9.719	0.350626	4.29481	0.461561
DLG4/GPHN	LOC645482	20	0.0059574	2.22494	0.119813	0.921494	0.556641	0.0496677	4.82789	9.7989	18	0.544384	9.7139	0.350506	4.03425	3.34798
DLG4/GPHN	DKK1	20	0.00596686	2.22425	0.119813	0.921494	0.556557	0.0497387	4.82789	9.8005	18	0.544472	9.70938	0.350401	4.25097	0.560468
DLG4/GPHN	ACTG1P12	20	0.00597122	2.22394	0.119813	0.921494	0.556518	0.049786	4.82789	9.80124	18	0.544513	9.7073	0.350352	3.12002	0.487095
DLG4/GPHN	LOC101060391	20	0.00597636	2.22356	0.119813	0.921494	0.556473	0.0498806	4.82789	9.8021	18	0.544561	9.70485	0.350294	3.75625	6.45031
DLG4/GPHN	LOC105373046	20	0.00600717	2.22133	0.120203	0.920084	0.5562	0.0499752	4.82789	9.80728	18	0.544849	9.69022	0.349951	3.2585	1.20174
DLG4/GPHN	SLC35G3	20	0.00602697	2.2199	0.120377	0.919456	0.556025	0.0500461	4.82789	9.8106	18	0.545033	9.68087	0.349731	4.01041	3.52523
DLG4/GPHN	HTR5A-AS1	20	0.00602726	2.21988	0.120377	0.919456	0.556023	0.0500698	4.82789	9.81065	18	0.545036	9.68073	0.349728	3.5405	0.29294
DLG4/GPHN	DUSP14	20	0.00606647	2.21706	0.120764	0.918061	0.555678	0.050188	4.82789	9.81718	18	0.545399	9.6623	0.349295	3.47384	0.168563
DLG4/GPHN	SLC12A3	20	0.00606693	2.21703	0.120764	0.918061	0.555674	0.0502117	4.82789	9.81726	18	0.545403	9.66208	0.34929	3.96255	7.1451
DLG4/GPHN	KCNC1	20	0.00607191	2.21667	0.120764	0.918061	0.555631	0.050259	4.82789	9.81808	18	0.545449	9.65976	0.349235	2.58105	0.0993091
DLG4/GPHN	LOC101929480	20	0.0060787	2.21619	0.120777	0.918016	0.555571	0.0503299	4.82789	9.81921	18	0.545512	9.65658	0.34916	2.78102	1.1735
DLG4/GPHN	RPL7P18	20	0.00608401	2.21581	0.120826	0.91784	0.555525	0.0503536	4.82789	9.82009	18	0.545561	9.6541	0.349102	3.49463	1.06715
DLG4/GPHN	SLFNL1-AS1	20	0.0060999	2.21468	0.120894	0.917596	0.555386	0.0504245	4.82789	9.82272	18	0.545707	9.64669	0.348928	0.890286	1.41979
DLG4/GPHN	ZBTB7C	20	0.0060999	2.21468	0.120894	0.917596	0.555386	0.0504482	4.82789	9.82272	18	0.545707	9.64669	0.348928	2.33307	1.17978
DLG4/GPHN	NR1D1	20	0.00612496	2.2129	0.121127	0.916759	0.555168	0.0505664	4.82789	9.82686	18	0.545937	9.63506	0.348653	2.28004	0.236427
DLG4/GPHN	CTU1	20	0.00614169	2.21171	0.121194	0.916519	0.555023	0.0506611	4.82789	9.82961	18	0.546089	9.62732	0.348471	3.09766	2.66321
DLG4/GPHN	LOC105373589	20	0.00614546	2.21145	0.121194	0.916519	0.55499	0.0506847	4.82789	9.83023	18	0.546124	9.62558	0.34843	3.04899	1.01672
DLG4/GPHN	OR1X5P	20	0.00614554	2.21144	0.121194	0.916519	0.554989	0.0507084	4.82789	9.83024	18	0.546125	9.62554	0.348429	1.93551	1.37488
DLG4/GPHN	NCAPH2	20	0.00615055	2.21109	0.121236	0.916368	0.554946	0.050732	4.82789	9.83107	18	0.54617	9.62323	0.348375	0.143765	0.37188
DLG4/GPHN	LOC100419037	20	0.00615893	2.21049	0.12132	0.916069	0.554873	0.0507557	4.82789	9.83244	18	0.546247	9.61937	0.348283	2.42669	1.27679
DLG4/GPHN	LOC646050	20	0.00616053	2.21038	0.12132	0.916069	0.554859	0.0507793	4.82789	9.8327	18	0.546261	9.61863	0.348266	3.21048	0.975757
DLG4/GPHN	NF2	20	0.00616504	2.21006	0.121351	0.915956	0.55482	0.050803	4.82789	9.83344	18	0.546302	9.61656	0.348217	-1.66926	0.333166
DLG4/GPHN	LOC105371622	20	0.0061842	2.20872	0.121567	0.915185	0.554655	0.0508503	4.82789	9.83657	18	0.546476	9.60776	0.348009	2.09446	3.17471
DLG4/GPHN	SFMBT2	20	0.00618457	2.20869	0.121567	0.915185	0.554652	0.0508739	4.82789	9.83664	18	0.54648	9.60759	0.348005	0.497213	0.770943
DLG4/GPHN	PRB4	20	0.00619959	2.20764	0.121765	0.914478	0.554522	0.0508976	4.82789	9.83908	18	0.546616	9.60072	0.347843	4.38531	6.7917
DLG4/GPHN	NPIPA1	20	0.0062057	2.20721	0.121765	0.914478	0.55447	0.0509449	4.82789	9.84008	18	0.546671	9.59793	0.347777	1.76782	0.077043
DLG4/GPHN	LOC105372372	20	0.00620905	2.20697	0.121765	0.914478	0.554441	0.0509922	4.82789	9.84062	18	0.546701	9.5964	0.347741	2.69939	1.70868
DLG4/GPHN	C17orf82	20	0.00621228	2.20675	0.121772	0.914454	0.554413	0.0510158	4.82789	9.84115	18	0.546731	9.59492	0.347706	4.41649	10.7826
DLG4/GPHN	DENND4B	20	0.00622749	2.20569	0.121952	0.91381	0.554283	0.0510631	4.82789	9.84362	18	0.546868	9.588	0.347542	1.34022	0.271319
DLG4/GPHN	DGKZ	20	0.00624573	2.20442	0.122201	0.912926	0.554126	0.0511104	4.82789	9.84658	18	0.547032	9.57972	0.347347	0.71536	0.0852969
DLG4/GPHN	LOC105378594	20	0.00627792	2.20218	0.122527	0.911768	0.553852	0.051205	4.82789	9.85177	18	0.547321	9.56517	0.347002	4.09084	0.306405
DLG4/GPHN	OR8G5	20	0.00627875	2.20213	0.122527	0.911768	0.553844	0.0512287	4.82789	9.85191	18	0.547328	9.5648	0.346993	4.62419	16.6461
DLG4/GPHN	ABCB9	20	0.0062798	2.20205	0.122527	0.911768	0.553835	0.0512523	4.82789	9.85208	18	0.547338	9.56432	0.346982	1.25924	0.500699
DLG4/GPHN	AHSA1	20	0.00629334	2.20112	0.122622	0.911432	0.55372	0.0512996	4.82789	9.85425	18	0.547458	9.55824	0.346838	3.25373	0.0319288
DLG4/GPHN	LOC105371556	20	0.00630785	2.20012	0.122622	0.911432	0.553597	0.0514415	4.82789	9.85658	18	0.547588	9.55172	0.346683	2.83905	0.417764
DLG4/GPHN	NR1D2	20	0.00632108	2.19921	0.122766	0.910922	0.553485	0.0514888	4.82789	9.8587	18	0.547706	9.5458	0.346543	1.57421	0.0863338
DLG4/GPHN	HRH2	20	0.00633415	2.19831	0.122948	0.91028	0.553374	0.0515125	4.82789	9.86079	18	0.547822	9.53996	0.346404	3.26495	0.167157
DLG4/GPHN	ZNF29P	20	0.00634255	2.19774	0.122957	0.910247	0.553303	0.0515835	4.82789	9.86213	18	0.547896	9.53622	0.346315	4.33633	1.15157
DLG4/GPHN	SF1	20	0.00636792	2.196	0.123279	0.90911	0.553089	0.0516544	4.82789	9.86617	18	0.548121	9.52494	0.346048	1.8998	0.134517
DLG4/GPHN	DLEC1P1	20	0.00640602	2.19341	0.123809	0.907249	0.552769	0.0517254	4.82789	9.87221	18	0.548456	9.5081	0.345647	3.55229	2.99128
DLG4/GPHN	C4orf47	20	0.00642731	2.19197	0.124145	0.906071	0.552591	0.0517727	4.82789	9.87557	18	0.548643	9.49874	0.345425	3.3712	1.26138
DLG4/GPHN	CICP9	20	0.00644713	2.19063	0.124334	0.90541	0.552426	0.05182	4.82789	9.87869	18	0.548816	9.49006	0.345218	3.94001	6.67328
DLG4/GPHN	NCLP1	20	0.00645585	2.19005	0.124334	0.90541	0.552353	0.0518436	4.82789	9.88006	18	0.548892	9.48624	0.345127	1.05436	1.00671
DLG4/GPHN	ARHGEF18	20	0.00645692	2.18997	0.124334	0.90541	0.552344	0.0518673	4.82789	9.88023	18	0.548902	9.48578	0.345116	-0.393493	0.80742
DLG4/GPHN	COL18A1-AS1	20	0.00646521	2.18942	0.124334	0.90541	0.552275	0.0519382	4.82789	9.88153	18	0.548974	9.48216	0.34503	4.12806	4.36087
DLG4/GPHN	AAK1	20	0.00646791	2.18924	0.124334	0.90541	0.552253	0.0519855	4.82789	9.88195	18	0.548997	9.48099	0.345002	-0.612051	0.284241
DLG4/GPHN	LOC105370887	20	0.00647003	2.18909	0.124334	0.90541	0.552235	0.0520092	4.82789	9.88229	18	0.549016	9.48006	0.34498	3.45745	0.721584
DLG4/GPHN	RRP12	20	0.00647287	2.1889	0.124334	0.90541	0.552212	0.0520565	4.82789	9.88273	18	0.549041	9.47883	0.34495	2.45103	0.361369
DLG4/GPHN	LONRF3	20	0.00647744	2.1886	0.124334	0.90541	0.552174	0.0520801	4.82789	9.88345	18	0.54908	9.47683	0.344903	3.69941	0.342445
DLG4/GPHN	MICAL2	20	0.00649105	2.18769	0.12434	0.905391	0.552061	0.0521984	4.82789	9.88557	18	0.549199	9.47092	0.344762	1.16744	0.0801452
DLG4/GPHN	NOVA2	20	0.00651698	2.18595	0.124515	0.904779	0.551846	0.0523166	4.82789	9.88962	18	0.549423	9.45969	0.344494	1.75177	0.323865
DLG4/GPHN	C9orf117	20	0.0065363	2.18467	0.124712	0.904093	0.551687	0.0524112	4.82789	9.89262	18	0.54959	9.45136	0.344295	3.82046	2.61709
DLG4/GPHN	ZCCHC14	20	0.00654678	2.18397	0.124735	0.904011	0.5516	0.0524822	4.82789	9.89424	18	0.54968	9.44685	0.344187	-0.362981	0.502286
DLG4/GPHN	LOC105378369	20	0.00655522	2.18341	0.124735	0.904011	0.551531	0.0525532	4.82789	9.89555	18	0.549753	9.44322	0.3441	3.49148	1.49157
DLG4/GPHN	LOC105377969	20	0.00655926	2.18315	0.124756	0.903939	0.551498	0.0525768	4.82789	9.89618	18	0.549788	9.44149	0.344059	3.75214	2.93109
DLG4/GPHN	LOC105374493	20	0.00656715	2.18262	0.124774	0.903877	0.551433	0.0526241	4.82789	9.8974	18	0.549855	9.43811	0.343978	3.15541	1.47575
DLG4/GPHN	LOC100287036	20	0.00658628	2.18136	0.124889	0.903476	0.551276	0.0527187	4.82789	9.90035	18	0.550019	9.42993	0.343782	3.41419	0.597966
DLG4/GPHN	SPRED2	20	0.00658693	2.18132	0.124889	0.903476	0.551271	0.0527424	4.82789	9.90045	18	0.550025	9.42965	0.343776	2.88864	0.153114
DLG4/GPHN	RPL5P11	20	0.00660014	2.18045	0.124971	0.903191	0.551163	0.0528133	4.82789	9.90248	18	0.550138	9.42402	0.343641	2.71182	0.942073
DLG4/GPHN	LOC102723716	20	0.00662906	2.17855	0.125285	0.902099	0.550927	0.0529079	4.82789	9.90692	18	0.550385	9.41173	0.343347	4.09016	1.16157
DLG4/GPHN	NEDD8-MDP1	20	0.00668084	2.17517	0.125787	0.900365	0.550506	0.0530971	4.82789	9.91483	18	0.550824	9.38987	0.342823	4.69409	1.76226
DLG4/GPHN	ZNF385D-AS2	20	0.00668741	2.17474	0.125787	0.900365	0.550453	0.0531444	4.82789	9.91583	18	0.550879	9.38711	0.342757	4.58851	4.48034
DLG4/GPHN	LOC105372409	20	0.00668814	2.17469	0.125787	0.900365	0.550447	0.0531681	4.82789	9.91594	18	0.550885	9.38681	0.342749	4.39542	4.51754
DLG4/GPHN	RGS14	20	0.00673806	2.17146	0.126394	0.898273	0.550044	0.05331	4.82789	9.9235	18	0.551305	9.36594	0.342248	2.72678	0.576712
DLG4/GPHN	DSG4	20	0.00674157	2.17124	0.126404	0.898241	0.550016	0.0533336	4.82789	9.92402	18	0.551335	9.36448	0.342213	4.32666	31.4763
DLG4/GPHN	LOC105370800	20	0.00675092	2.17064	0.126467	0.898023	0.549941	0.053381	4.82789	9.92544	18	0.551413	9.36059	0.34212	4.39123	5.97493
DLG4/GPHN	LOC105377292	20	0.00675875	2.17013	0.12653	0.897805	0.549878	0.0534046	4.82789	9.92661	18	0.551479	9.35735	0.342041	0.499314	2.08364
DLG4/GPHN	BMP4	20	0.00676329	2.16984	0.12653	0.897805	0.549842	0.0534519	4.82789	9.9273	18	0.551516	9.35546	0.341996	3.89232	0.633404
DLG4/GPHN	LOC105374468	20	0.00678033	2.16875	0.126578	0.897643	0.549706	0.0535229	4.82789	9.92986	18	0.551659	9.34841	0.341826	4.53273	1.2605
DLG4/GPHN	SLC25A39P1	20	0.00678273	2.1686	0.126578	0.897643	0.549686	0.0535702	4.82789	9.93022	18	0.551679	9.34742	0.341803	3.41051	1.00144
DLG4/GPHN	C6	20	0.00678778	2.16827	0.126578	0.897643	0.549646	0.0536175	4.82789	9.93098	18	0.551721	9.34533	0.341752	4.23279	12.3187
DLG4/GPHN	HGFAC	20	0.00679109	2.16806	0.126578	0.897643	0.54962	0.0536411	4.82789	9.93147	18	0.551748	9.34397	0.34172	4.02292	1.10793
DLG4/GPHN	HSPA4	20	0.00679276	2.16795	0.126578	0.897643	0.549606	0.0536648	4.82789	9.93172	18	0.551762	9.34328	0.341703	2.78606	0.0498821
DLG4/GPHN	LOC101928269	20	0.00679944	2.16753	0.126637	0.89744	0.549553	0.0536884	4.82789	9.93272	18	0.551818	9.34052	0.341637	4.24967	2.48338
DLG4/GPHN	SPTBN4	20	0.00681508	2.16653	0.126727	0.897132	0.549428	0.0537594	4.82789	9.93506	18	0.551948	9.33409	0.341482	1.35502	0.235517
DLG4/GPHN	LOC102724149	20	0.00682831	2.16569	0.126727	0.897132	0.549323	0.0538067	4.82789	9.93703	18	0.552057	9.32866	0.341351	4.00757	6.23036
DLG4/GPHN	LOC105371593	20	0.00683343	2.16536	0.126727	0.897132	0.549282	0.0538776	4.82789	9.9378	18	0.5521	9.32656	0.3413	3.2211	0.42897
DLG4/GPHN	ABCA17P	20	0.00683498	2.16526	0.126727	0.897132	0.54927	0.0539013	4.82789	9.93803	18	0.552113	9.32593	0.341285	3.29458	1.82807
DLG4/GPHN	VPS37B	20	0.00683779	2.16508	0.126727	0.897132	0.549248	0.0539249	4.82789	9.93845	18	0.552136	9.32478	0.341257	3.17933	0.290921
DLG4/GPHN	BEGAIN	20	0.0068413	2.16486	0.126727	0.897132	0.54922	0.0539486	4.82789	9.93897	18	0.552165	9.32334	0.341223	2.65759	0.453568
DLG4/GPHN	RPS27P6	20	0.00684352	2.16472	0.126727	0.897132	0.549202	0.0539722	4.82789	9.9393	18	0.552183	9.32243	0.341201	4.13418	1.08839
DLG4/GPHN	HSPA4L	20	0.00686881	2.16312	0.127054	0.89601	0.549002	0.0540432	4.82789	9.94306	18	0.552392	9.31211	0.340952	3.30413	0.0491087
DLG4/GPHN	SH3GL1	20	0.00686943	2.16308	0.127054	0.89601	0.548997	0.0540668	4.82789	9.94315	18	0.552397	9.31186	0.340946	1.92241	0.380906
DLG4/GPHN	LOC101929064	20	0.00687574	2.16268	0.127062	0.895985	0.548947	0.0540905	4.82789	9.94408	18	0.552449	9.30929	0.340884	2.5173	0.871418
DLG4/GPHN	LOC646903	20	0.00690139	2.16106	0.127243	0.895365	0.548744	0.0542087	4.82789	9.94788	18	0.55266	9.29887	0.340632	3.68972	0.752588
DLG4/GPHN	ICOS	20	0.00690708	2.16071	0.12725	0.895343	0.5487	0.0542797	4.82789	9.94872	18	0.552706	9.29657	0.340576	4.69463	23.7978
DLG4/GPHN	LOC105372855	20	0.00692265	2.15973	0.127426	0.894743	0.548577	0.054327	4.82789	9.95101	18	0.552834	9.29027	0.340424	2.62358	0.298657
DLG4/GPHN	PSPH	20	0.00692621	2.1595	0.127436	0.894709	0.548549	0.0543507	4.82789	9.95153	18	0.552863	9.28884	0.34039	2.0083	0.435323
DLG4/GPHN	SEPT7P7	20	0.00693537	2.15893	0.127549	0.894324	0.548477	0.0543743	4.82789	9.95288	18	0.552938	9.28514	0.3403	2.86613	0.565012
DLG4/GPHN	OMP	20	0.00695229	2.15787	0.127804	0.893455	0.548344	0.054398	4.82789	9.95537	18	0.553076	9.27834	0.340136	4.39175	4.96396
DLG4/GPHN	LOC105376978	20	0.00696435	2.15712	0.127915	0.893079	0.54825	0.0544453	4.82789	9.95713	18	0.553174	9.2735	0.340019	4.11961	8.32189
DLG4/GPHN	LOC105376687	20	0.00697501	2.15645	0.127999	0.892792	0.548167	0.0544926	4.82789	9.95869	18	0.553261	9.26922	0.339915	3.43598	0.462925
DLG4/GPHN	LOC105371923	20	0.0069917	2.15542	0.128223	0.892033	0.548036	0.0545162	4.82789	9.96113	18	0.553396	9.26255	0.339754	4.19088	0.529278
DLG4/GPHN	CSRNP2	20	0.00700581	2.15454	0.128342	0.891632	0.547926	0.0545872	4.82789	9.96319	18	0.55351	9.25692	0.339617	-0.749219	0.394665
DLG4/GPHN	LOC105379067	20	0.00702473	2.15337	0.128521	0.891025	0.547779	0.0546581	4.82789	9.96594	18	0.553663	9.2494	0.339435	2.70804	0.277648
DLG4/GPHN	H2AFX	20	0.00703736	2.15259	0.128585	0.890809	0.547681	0.0547291	4.82789	9.96777	18	0.553765	9.24439	0.339313	2.70598	0.458679
DLG4/GPHN	BAG2	20	0.0070531	2.15162	0.128595	0.890776	0.547559	0.0548473	4.82789	9.97005	18	0.553892	9.23816	0.339162	3.44815	0.295509
DLG4/GPHN	ZNF295-AS1	20	0.00707113	2.15051	0.128859	0.889884	0.54742	0.054871	4.82789	9.97266	18	0.554037	9.23104	0.33899	3.87641	3.18316
DLG4/GPHN	PCDHG@	20	0.00710955	2.14816	0.129143	0.888927	0.547124	0.0550129	4.82789	9.97819	18	0.554344	9.21594	0.338623	-1.31742	2.03843
DLG4/GPHN	DYTN	20	0.00711035	2.14811	0.129143	0.888927	0.547117	0.0550365	4.82789	9.97831	18	0.55435	9.21562	0.338615	4.50735	13.1472
DLG4/GPHN	TMUB1	20	0.00711069	2.14809	0.129143	0.888927	0.547115	0.0550602	4.82789	9.97835	18	0.554353	9.21549	0.338612	3.1859	0.54574
DLG4/GPHN	LOC101928216	20	0.00712226	2.14738	0.129143	0.888927	0.547026	0.0551075	4.82789	9.98002	18	0.554445	9.21096	0.338502	3.25839	0.577804
DLG4/GPHN	FBXO42	20	0.00712479	2.14723	0.129143	0.888927	0.547006	0.0551311	4.82789	9.98038	18	0.554465	9.20997	0.338478	-1.04914	0.886987
DLG4/GPHN	HOMER1	20	0.00712648	2.14713	0.129143	0.888927	0.546993	0.0551548	4.82789	9.98062	18	0.554479	9.20931	0.338462	2.75748	0.0889864
DLG4/GPHN	KIAA0513	20	0.00712899	2.14697	0.129143	0.888927	0.546974	0.0552021	4.82789	9.98098	18	0.554499	9.20833	0.338438	-0.797605	0.0944076
DLG4/GPHN	C1orf86	20	0.00713715	2.14647	0.129143	0.888927	0.546912	0.0552258	4.82789	9.98215	18	0.554564	9.20514	0.33836	1.41248	0.649204
DLG4/GPHN	LOC105371236	20	0.00714009	2.1463	0.129143	0.888927	0.546889	0.0552494	4.82789	9.98257	18	0.554587	9.204	0.338333	4.50019	18.1524
DLG4/GPHN	LOC105372838	20	0.00714674	2.14589	0.129143	0.888927	0.546838	0.0553204	4.82789	9.98352	18	0.55464	9.20141	0.33827	4.26272	13.3348
DLG4/GPHN	LOC105372799	20	0.00717244	2.14433	0.129487	0.887775	0.546641	0.0553913	4.82789	9.98719	18	0.554844	9.19141	0.338026	3.23401	2.92765
DLG4/GPHN	RPS2P12	20	0.00717672	2.14407	0.129509	0.887701	0.546609	0.055415	4.82789	9.9878	18	0.554878	9.18976	0.337986	4.01455	0.921492
DLG4/GPHN	LOC105369758	20	0.00718482	2.14358	0.129533	0.88762	0.546547	0.0554386	4.82789	9.98895	18	0.554942	9.18662	0.33791	3.54573	1.11717
DLG4/GPHN	LOC102724679	20	0.00719978	2.14268	0.129533	0.88762	0.546433	0.0555332	4.82789	9.99108	18	0.55506	9.18083	0.337769	4.02055	0.491797
DLG4/GPHN	TRG-CCC6-1	20	0.00720343	2.14246	0.129533	0.88762	0.546405	0.0555805	4.82789	9.9916	18	0.555089	9.17942	0.337734	4.45907	2.46404
DLG4/GPHN	LOC105375000	20	0.00720564	2.14233	0.129533	0.88762	0.546388	0.0556278	4.82789	9.99191	18	0.555106	9.17857	0.337713	4.52626	26.4919
DLG4/GPHN	LOC642554	20	0.00723096	2.1408	0.129818	0.886665	0.546196	0.0556988	4.82789	9.9955	18	0.555305	9.16881	0.337476	0.151593	0.778105
DLG4/GPHN	PGAM5	20	0.00723651	2.14047	0.129818	0.886665	0.546154	0.0557224	4.82789	9.99628	18	0.555349	9.16668	0.337424	0.560577	0.360507
DLG4/GPHN	TPRX1	20	0.00723782	2.14039	0.129818	0.886665	0.546144	0.0557461	4.82789	9.99647	18	0.555359	9.16618	0.337411	4.54444	6.77033
DLG4/GPHN	LOC101929418	20	0.00725026	2.13965	0.129874	0.886478	0.54605	0.055817	4.82789	9.99822	18	0.555457	9.16141	0.337295	3.20297	1.01486
DLG4/GPHN	CAMSAP3	20	0.00725225	2.13953	0.129874	0.886478	0.546035	0.0558407	4.82789	9.99851	18	0.555473	9.16064	0.337276	2.29028	0.675888
DLG4/GPHN	PCBP1	20	0.00726664	2.13867	0.129948	0.886229	0.545926	0.0559116	4.82789	10.0005	18	0.555585	9.15513	0.337142	0.60176	0.145741
DLG4/GPHN	LOC102723506	20	0.00726871	2.13854	0.129948	0.886229	0.54591	0.0559353	4.82789	10.0008	18	0.555601	9.15434	0.337123	3.04781	2.5062
DLG4/GPHN	CDH22	20	0.00728018	2.13786	0.130099	0.885727	0.545824	0.0559589	4.82789	10.0024	18	0.555691	9.14996	0.337016	2.43296	0.43162
DLG4/GPHN	LOC102724632	20	0.00729409	2.13703	0.130237	0.885265	0.545719	0.0560062	4.82789	10.0044	18	0.5558	9.14466	0.336886	4.25066	1.43418
DLG4/GPHN	LOC105375757	20	0.00730026	2.13666	0.130292	0.885081	0.545672	0.0560299	4.82789	10.0053	18	0.555848	9.14231	0.336829	2.06281	0.893135
DLG4/GPHN	LOC102723755	20	0.00731737	2.13565	0.130487	0.884432	0.545544	0.0560772	4.82789	10.0077	18	0.555981	9.13581	0.33667	3.26285	0.521125
DLG4/GPHN	LOC105372994	20	0.00733567	2.13456	0.130687	0.883767	0.545406	0.0561245	4.82789	10.0102	18	0.556123	9.12888	0.3365	3.11602	1.8463
DLG4/GPHN	TMPPE	20	0.00734093	2.13425	0.130687	0.883767	0.545367	0.0561718	4.82789	10.0109	18	0.556164	9.12689	0.336452	1.67388	0.828025
DLG4/GPHN	RAC1P3	20	0.00734734	2.13387	0.130746	0.883571	0.545319	0.0561955	4.82789	10.0118	18	0.556213	9.12447	0.336393	4.33164	0.806496
DLG4/GPHN	LOC100133091	20	0.00737357	2.13232	0.130882	0.883119	0.545123	0.0563374	4.82789	10.0155	18	0.556416	9.11458	0.336151	2.19315	0.746398
DLG4/GPHN	ZNF697	20	0.00738561	2.13161	0.130986	0.882774	0.545033	0.0563847	4.82789	10.0172	18	0.556509	9.11006	0.33604	2.31578	0.327811
DLG4/GPHN	LOC613206	20	0.00740901	2.13024	0.131346	0.881583	0.544859	0.0564083	4.82789	10.0204	18	0.556689	9.10129	0.335825	3.45153	1.10439
DLG4/GPHN	LOC105376580	20	0.00741529	2.12987	0.131376	0.881485	0.544812	0.056432	4.82789	10.0213	18	0.556737	9.09894	0.335767	4.15648	14.7385
DLG4/GPHN	NKAPL	20	0.00741717	2.12976	0.131376	0.881485	0.544798	0.0564556	4.82789	10.0215	18	0.556752	9.09824	0.33575	3.07143	0.941053
DLG4/GPHN	SLC6A10P	20	0.00742591	2.12925	0.131376	0.881485	0.544733	0.0565029	4.82789	10.0227	18	0.556819	9.09497	0.33567	3.99032	0.7485
DLG4/GPHN	TLR9	20	0.00745293	2.12767	0.131706	0.880394	0.544533	0.0565739	4.82789	10.0265	18	0.557026	9.08491	0.335423	3.81889	2.98726
DLG4/GPHN	SCAND2P	20	0.00746498	2.12697	0.131731	0.880313	0.544444	0.0566685	4.82789	10.0281	18	0.557118	9.08044	0.335314	1.12726	0.673704
DLG4/GPHN	LOC105378725	20	0.00746929	2.12672	0.131752	0.880243	0.544412	0.0566921	4.82789	10.0287	18	0.557151	9.07884	0.335274	2.98123	2.45088
DLG4/GPHN	ATG101	20	0.00747673	2.12629	0.131798	0.880092	0.544357	0.0567158	4.82789	10.0297	18	0.557207	9.07609	0.335207	2.20062	0.320673
DLG4/GPHN	LOC105378195	20	0.00748018	2.12609	0.131798	0.880092	0.544331	0.0567394	4.82789	10.0302	18	0.557233	9.07481	0.335175	3.83383	0.722388
DLG4/GPHN	KCNA3	20	0.00748124	2.12603	0.131798	0.880092	0.544323	0.0567631	4.82789	10.0303	18	0.557242	9.07441	0.335166	2.37419	0.268156
DLG4/GPHN	IMPDH1P11	20	0.00749036	2.1255	0.131903	0.879744	0.544256	0.0567867	4.82789	10.0316	18	0.557311	9.07104	0.335083	2.92846	0.368421
DLG4/GPHN	IER5	20	0.00749444	2.12526	0.131903	0.879744	0.544226	0.0568104	4.82789	10.0322	18	0.557342	9.06954	0.335046	3.86997	0.13263
DLG4/GPHN	TCEB1P2	20	0.00749867	2.12502	0.131903	0.879744	0.544195	0.056834	4.82789	10.0327	18	0.557374	9.06798	0.335008	4.49223	3.79685
DLG4/GPHN	MFRP	20	0.00750284	2.12477	0.131903	0.879744	0.544164	0.0568813	4.82789	10.0333	18	0.557406	9.06643	0.33497	4.24237	35.4158
DLG4/GPHN	CLUHP3	20	0.00751604	2.12401	0.131972	0.879518	0.544067	0.056905	4.82789	10.0351	18	0.557506	9.06157	0.33485	1.47674	0.892601
DLG4/GPHN	MSH4	20	0.00753799	2.12274	0.132049	0.879264	0.543906	0.0570706	4.82789	10.0381	18	0.557672	9.0535	0.334652	3.55144	1.23725
DLG4/GPHN	LOC401557	20	0.00756353	2.12128	0.132342	0.878303	0.543719	0.0571415	4.82789	10.0416	18	0.557865	9.04415	0.334422	2.57941	3.03335
DLG4/GPHN	DNAH10	20	0.00756655	2.1211	0.132342	0.878303	0.543697	0.0571652	4.82789	10.042	18	0.557888	9.04305	0.334395	2.32029	3.88399
DLG4/GPHN	EFNA3	20	0.00757049	2.12088	0.132342	0.878303	0.543668	0.0571888	4.82789	10.0425	18	0.557918	9.04161	0.334359	2.75858	0.350647
DLG4/GPHN	LOC105377063	20	0.00757159	2.12081	0.132342	0.878303	0.54366	0.0572125	4.82789	10.0427	18	0.557926	9.04121	0.334349	4.35548	1.49283
DLG4/GPHN	FAM171A2	20	0.0075829	2.12016	0.132412	0.878072	0.543577	0.0572361	4.82789	10.0442	18	0.558011	9.03708	0.334248	2.39247	0.443895
DLG4/GPHN	WNT3	20	0.00758829	2.11986	0.132412	0.878072	0.543538	0.0572598	4.82789	10.0449	18	0.558052	9.03512	0.334199	0.268083	2.24843
DLG4/GPHN	TERC	20	0.00758938	2.11979	0.132412	0.878072	0.54353	0.0572834	4.82789	10.0451	18	0.55806	9.03472	0.33419	2.77215	0.121953
DLG4/GPHN	LOC105376431	20	0.00759008	2.11975	0.132412	0.878072	0.543525	0.0573071	4.82789	10.0452	18	0.558065	9.03447	0.334183	3.23466	0.906775
DLG4/GPHN	LOC642590	20	0.00760448	2.11893	0.132522	0.877712	0.54342	0.057378	4.82789	10.0471	18	0.558173	9.02923	0.334054	4.18397	11.2786
DLG4/GPHN	DYRK3	20	0.00760786	2.11874	0.132522	0.877712	0.543396	0.0574017	4.82789	10.0476	18	0.558199	9.028	0.334024	3.19705	0.788504
DLG4/GPHN	LOC105370098	20	0.00762266	2.11789	0.132522	0.877712	0.543288	0.0575199	4.82789	10.0496	18	0.558309	9.02263	0.333892	4.51766	18.0469
DLG4/GPHN	ARL4D	20	0.00763649	2.11711	0.132599	0.87746	0.543188	0.0575909	4.82789	10.0514	18	0.558413	9.01763	0.333768	3.5678	0.455076
DLG4/GPHN	ABHD17AP8	20	0.00764455	2.11665	0.132684	0.87718	0.543129	0.0576145	4.82789	10.0525	18	0.558473	9.01471	0.333696	4.18663	6.63664
DLG4/GPHN	MAP1A	20	0.00764812	2.11645	0.132692	0.877156	0.543103	0.0576382	4.82789	10.053	18	0.5585	9.01342	0.333665	-0.467903	0.0293174
DLG4/GPHN	ZFAND3	20	0.00765834	2.11587	0.132815	0.876754	0.543029	0.0576618	4.82789	10.0544	18	0.558576	9.00974	0.333574	-0.661652	0.477683
DLG4/GPHN	LOC105374338	20	0.00767962	2.11466	0.132947	0.876322	0.542875	0.0577328	4.82789	10.0572	18	0.558734	9.00208	0.333385	-0.224561	0.445098
DLG4/GPHN	ALKBH5	20	0.00768317	2.11446	0.132947	0.876322	0.54285	0.0577564	4.82789	10.0577	18	0.558761	9.0008	0.333353	0.688509	0.17998
DLG4/GPHN	PABPC1P2	20	0.00769476	2.1138	0.132947	0.876322	0.542766	0.0577801	4.82789	10.0592	18	0.558847	8.99665	0.333251	1.53546	1.9449
DLG4/GPHN	TRAPPC2P9	20	0.00769504	2.11379	0.132947	0.876322	0.542764	0.0578037	4.82789	10.0593	18	0.558849	8.99655	0.333248	3.89	1.29283
DLG4/GPHN	LOC103156999	20	0.00769507	2.11379	0.132947	0.876322	0.542764	0.0578274	4.82789	10.0593	18	0.558849	8.99654	0.333248	2.91053	0.747161
DLG4/GPHN	ARHGEF7	20	0.00770179	2.11341	0.132947	0.876322	0.542715	0.0578983	4.82789	10.0602	18	0.558899	8.99413	0.333188	-0.333946	0.129764
DLG4/GPHN	LOC102723948	20	0.0077037	2.1133	0.132947	0.876322	0.542702	0.0579456	4.82789	10.0604	18	0.558913	8.99344	0.333171	4.38021	15.7245
DLG4/GPHN	LOC105370950	20	0.00771435	2.1127	0.132972	0.876239	0.542625	0.057993	4.82789	10.0619	18	0.558992	8.98963	0.333077	2.62397	2.28479
DLG4/GPHN	TUBB1	20	0.00771538	2.11264	0.132972	0.876239	0.542618	0.0580166	4.82789	10.062	18	0.559	8.98927	0.333068	4.01944	0.664877
DLG4/GPHN	POTEM	20	0.00773203	2.11171	0.133014	0.876101	0.542498	0.0581112	4.82789	10.0642	18	0.559123	8.98332	0.332921	3.38765	3.87774
DLG4/GPHN	KDM6B	20	0.00773649	2.11146	0.133014	0.876101	0.542466	0.0581349	4.82789	10.0648	18	0.559156	8.98173	0.332882	3.7847	0.447168
DLG4/GPHN	CACNA1G	20	0.00773782	2.11138	0.133014	0.876101	0.542456	0.0581585	4.82789	10.065	18	0.559166	8.98126	0.33287	2.8782	0.554904
DLG4/GPHN	CFAP46	20	0.00774851	2.11078	0.133014	0.876101	0.54238	0.0582531	4.82789	10.0664	18	0.559244	8.97745	0.332776	2.92364	0.91123
DLG4/GPHN	BEND7	20	0.0077582	2.11024	0.133127	0.875735	0.54231	0.0582768	4.82789	10.0677	18	0.559316	8.97401	0.332691	1.30157	0.982834
DLG4/GPHN	LOC105375109	20	0.00777745	2.10916	0.133349	0.87501	0.542172	0.0583241	4.82789	10.0702	18	0.559458	8.96718	0.332522	4.44317	3.35101
DLG4/GPHN	ABLIM2	20	0.0077899	2.10847	0.133502	0.874513	0.542083	0.0583477	4.82789	10.0719	18	0.559549	8.96277	0.332413	1.31428	0.177478
DLG4/GPHN	GFPT2	20	0.00779268	2.10831	0.133502	0.874513	0.542064	0.0583714	4.82789	10.0722	18	0.559569	8.96179	0.332388	2.86287	0.228675
DLG4/GPHN	AMIGO3	20	0.00780298	2.10774	0.13357	0.874291	0.54199	0.0584187	4.82789	10.0736	18	0.559645	8.95815	0.332298	2.67893	1.15393
DLG4/GPHN	KCNG1	20	0.0078111	2.10729	0.133655	0.874015	0.541932	0.0584423	4.82789	10.0747	18	0.559704	8.95529	0.332227	3.73175	0.98462
DLG4/GPHN	PRELP	20	0.00783116	2.10617	0.133769	0.873644	0.54179	0.0584896	4.82789	10.0773	18	0.559851	8.94823	0.332053	2.83349	0.46097
DLG4/GPHN	LOC100418961	20	0.00783339	2.10605	0.133769	0.873644	0.541774	0.0585369	4.82789	10.0776	18	0.559867	8.94744	0.332033	3.48857	0.696397
DLG4/GPHN	LOC100128882	20	0.0078336	2.10604	0.133769	0.873644	0.541772	0.0585606	4.82789	10.0776	18	0.559869	8.94737	0.332031	2.96259	0.591599
DLG4/GPHN	LOC105375785	20	0.00786038	2.10456	0.134076	0.87265	0.541582	0.0585842	4.82789	10.0812	18	0.560064	8.93798	0.331798	2.94778	1.05228
DLG4/GPHN	NISCH	20	0.00786126	2.10451	0.134076	0.87265	0.541576	0.0586079	4.82789	10.0813	18	0.56007	8.93767	0.331791	0.0468375	0.0818962
DLG4/GPHN	FAM66A	20	0.00786527	2.10429	0.134076	0.87265	0.541548	0.0586315	4.82789	10.0818	18	0.5601	8.93627	0.331756	4.10883	0.860404
DLG4/GPHN	MPRIP	20	0.00786741	2.10417	0.134076	0.87265	0.541532	0.0586788	4.82789	10.0821	18	0.560115	8.93552	0.331737	-1.74653	0.17221
DLG4/GPHN	ATF7IP2	20	0.00787113	2.10396	0.134085	0.87262	0.541506	0.0587025	4.82789	10.0826	18	0.560142	8.93422	0.331705	2.18154	0.387183
DLG4/GPHN	RNF216P1	20	0.00791165	2.10173	0.134721	0.870565	0.54122	0.0587261	4.82789	10.0878	18	0.560436	8.9201	0.331355	1.09525	0.564679
DLG4/GPHN	HTR3C	20	0.00792476	2.10101	0.134806	0.870291	0.541128	0.0587734	4.82789	10.0896	18	0.560531	8.91555	0.331241	4.63229	10.6659
DLG4/GPHN	LOC105374720	20	0.00792843	2.10081	0.134806	0.870291	0.541102	0.0587971	4.82789	10.09	18	0.560557	8.91427	0.33121	4.56185	3.44825
DLG4/GPHN	LOC101927416	20	0.00792939	2.10076	0.134806	0.870291	0.541095	0.0588207	4.82789	10.0902	18	0.560564	8.91394	0.331202	2.56419	1.11175
DLG4/GPHN	ATG12P2	20	0.00794381	2.09997	0.134834	0.8702	0.540994	0.0589154	4.82789	10.092	18	0.560668	8.90895	0.331077	0.61114	0.547072
DLG4/GPHN	PRRT3	20	0.00794809	2.09974	0.134853	0.87014	0.540964	0.058939	4.82789	10.0926	18	0.560699	8.90747	0.331041	1.34201	0.652628
DLG4/GPHN	EPN1	20	0.00795208	2.09952	0.134866	0.870096	0.540935	0.0589627	4.82789	10.0931	18	0.560728	8.90609	0.331006	2.42371	0.140059
DLG4/GPHN	LOC105375496	20	0.00797263	2.0984	0.134868	0.87009	0.540791	0.0590809	4.82789	10.0958	18	0.560876	8.899	0.33083	4.14787	2.86896
DLG4/GPHN	SOX15	20	0.00797386	2.09833	0.134868	0.87009	0.540783	0.0591046	4.82789	10.0959	18	0.560884	8.89857	0.330819	2.78074	1.62511
DLG4/GPHN	ACTR3C	20	0.00799153	2.09737	0.134952	0.869822	0.540659	0.0591992	4.82789	10.0982	18	0.561011	8.89249	0.330668	1.96591	0.353947
DLG4/GPHN	ANKRD34C	20	0.00802016	2.09582	0.135345	0.868559	0.540459	0.0592465	4.82789	10.1019	18	0.561216	8.88268	0.330424	2.92533	0.934148
DLG4/GPHN	LOC105373546	20	0.00802912	2.09533	0.135359	0.868514	0.540397	0.0593174	4.82789	10.103	18	0.56128	8.87961	0.330347	3.01638	0.221942
DLG4/GPHN	NTM-IT	20	0.00804074	2.0947	0.135485	0.868109	0.540316	0.0593411	4.82789	10.1045	18	0.561363	8.87564	0.330249	3.63924	1.57167
DLG4/GPHN	LOC105372524	20	0.00804303	2.09458	0.135485	0.868109	0.5403	0.0593647	4.82789	10.1048	18	0.561379	8.87486	0.330229	3.05311	2.06164
DLG4/GPHN	FAAHP1	20	0.00808154	2.09251	0.135647	0.867589	0.540033	0.059483	4.82789	10.1098	18	0.561653	8.86176	0.329902	3.98823	1.71091
DLG4/GPHN	LOC105374639	20	0.00808601	2.09227	0.135647	0.867589	0.540002	0.0595066	4.82789	10.1103	18	0.561685	8.86024	0.329865	3.03024	1.24878
DLG4/GPHN	LOC100127903	20	0.00809292	2.09189	0.135647	0.867589	0.539954	0.0596485	4.82789	10.1112	18	0.561734	8.8579	0.329806	4.55164	35.903
DLG4/GPHN	LINC00599	20	0.00810598	2.09119	0.135657	0.867559	0.539864	0.0596958	4.82789	10.1129	18	0.561826	8.85348	0.329696	2.95066	0.0522734
DLG4/GPHN	B4GALNT3	20	0.00810999	2.09098	0.135657	0.867559	0.539836	0.0597195	4.82789	10.1134	18	0.561855	8.85213	0.329662	2.97535	0.734095
DLG4/GPHN	SLC35E4	20	0.00811097	2.09093	0.135657	0.867559	0.539829	0.0597904	4.82789	10.1135	18	0.561861	8.8518	0.329654	2.17729	1.32787
DLG4/GPHN	RGS6	20	0.0081394	2.08941	0.135779	0.867169	0.539633	0.0599324	4.82789	10.1171	18	0.562062	8.84221	0.329414	1.14128	0.302998
DLG4/GPHN	LOC105369354	20	0.00814074	2.08934	0.135779	0.867169	0.539624	0.059956	4.82789	10.1173	18	0.562072	8.84176	0.329403	3.38401	1.00001
DLG4/GPHN	B3GALNT1P1	20	0.00815619	2.08851	0.135969	0.86656	0.539518	0.0599797	4.82789	10.1192	18	0.56218	8.83657	0.329273	2.93464	1.40353
DLG4/GPHN	LUZP1	20	0.0081586	2.08838	0.135969	0.86656	0.539501	0.0600033	4.82789	10.1196	18	0.562197	8.83576	0.329253	0.255087	0.220273
DLG4/GPHN	LOC105373083	20	0.00818172	2.08716	0.136274	0.865587	0.539342	0.060027	4.82789	10.1225	18	0.56236	8.82801	0.329059	3.26283	0.912144
DLG4/GPHN	TRIM55	20	0.00818334	2.08707	0.136274	0.865587	0.539331	0.0600506	4.82789	10.1227	18	0.562371	8.82747	0.329046	4.08925	8.69075
DLG4/GPHN	GCN1L1	20	0.00820155	2.0861	0.136431	0.865086	0.539206	0.0600979	4.82789	10.125	18	0.562499	8.82138	0.328894	-1.43432	0.751704
DLG4/GPHN	GPAA1P1	20	0.00820267	2.08604	0.136431	0.865086	0.539199	0.0601216	4.82789	10.1251	18	0.562506	8.82101	0.328884	3.96659	2.43192
DLG4/GPHN	PXYLP1	20	0.00822154	2.08505	0.13648	0.864931	0.53907	0.0602398	4.82789	10.1275	18	0.562638	8.81472	0.328727	3.05579	0.196886
DLG4/GPHN	KRT8P40	20	0.00823021	2.08459	0.13657	0.864643	0.53901	0.0602635	4.82789	10.1286	18	0.562699	8.81184	0.328655	4.36979	2.2138
DLG4/GPHN	LRRC3	20	0.00825024	2.08353	0.136795	0.863928	0.538874	0.0603108	4.82789	10.1311	18	0.562838	8.80519	0.328488	3.55402	1.82171
DLG4/GPHN	C5AR2	20	0.00826582	2.08271	0.136946	0.86345	0.538768	0.0603581	4.82789	10.133	18	0.562947	8.80003	0.328359	3.7823	1.61289
DLG4/GPHN	CSNK1G2-AS1	20	0.00828707	2.0816	0.137191	0.862675	0.538623	0.0604054	4.82789	10.1357	18	0.563094	8.79301	0.328183	4.13952	2.73895
DLG4/GPHN	GAPDHP16	20	0.00831971	2.07989	0.137513	0.861656	0.538402	0.0605	4.82789	10.1398	18	0.56332	8.78226	0.327913	3.77394	1.52036
DLG4/GPHN	LOC105370930	20	0.00832605	2.07956	0.137513	0.861656	0.538359	0.0605473	4.82789	10.1406	18	0.563364	8.78018	0.327861	3.86332	1.3248
DLG4/GPHN	LOC105372468	20	0.00833869	2.0789	0.137654	0.86121	0.538274	0.0605709	4.82789	10.1421	18	0.563451	8.77604	0.327757	4.13528	3.03271
DLG4/GPHN	LOC105372630	20	0.0083455	2.07855	0.137654	0.86121	0.538228	0.0606182	4.82789	10.143	18	0.563498	8.77381	0.327701	4.08056	5.09354
DLG4/GPHN	LOC101927608	20	0.00835209	2.0782	0.137654	0.86121	0.538184	0.0606419	4.82789	10.1438	18	0.563543	8.77165	0.327647	4.1846	4.06587
DLG4/GPHN	SSTR2	20	0.00836794	2.07738	0.137759	0.860879	0.538077	0.0607128	4.82789	10.1457	18	0.563652	8.76648	0.327517	2.64905	0.240222
DLG4/GPHN	IGSF22	20	0.00837156	2.07719	0.137759	0.860879	0.538052	0.0607365	4.82789	10.1462	18	0.563677	8.7653	0.327487	3.82643	1.92027
DLG4/GPHN	LRRC8C	20	0.00837233	2.07715	0.137759	0.860879	0.538047	0.0607602	4.82789	10.1463	18	0.563683	8.76505	0.327481	2.46366	0.400089
DLG4/GPHN	SNORA29	20	0.00837353	2.07709	0.137759	0.860879	0.538039	0.0607838	4.82789	10.1464	18	0.563691	8.76466	0.327471	4.55422	1.21027
DLG4/GPHN	DNAJA1	20	0.00838136	2.07669	0.137781	0.860811	0.537986	0.0608311	4.82789	10.1474	18	0.563745	8.7621	0.327407	3.32599	0.0155768
DLG4/GPHN	SSSCA1-AS1	20	0.00838563	2.07646	0.137798	0.860759	0.537958	0.0608548	4.82789	10.1479	18	0.563774	8.76071	0.327372	3.37352	1.49199
DLG4/GPHN	LINC00456	20	0.00840208	2.07561	0.137956	0.86026	0.537847	0.0608784	4.82789	10.15	18	0.563887	8.75537	0.327238	3.87638	2.67481
DLG4/GPHN	LOC105379472	20	0.00840604	2.07541	0.137956	0.86026	0.537821	0.0609021	4.82789	10.1504	18	0.563914	8.75408	0.327205	3.7284	4.50738
DLG4/GPHN	KCNK1	20	0.00840925	2.07524	0.137956	0.86026	0.537799	0.0609257	4.82789	10.1508	18	0.563936	8.75304	0.327179	2.84158	0.0904673
DLG4/GPHN	LOC100419693	20	0.00841023	2.07519	0.137956	0.86026	0.537793	0.0609494	4.82789	10.151	18	0.563942	8.75272	0.327171	4.41963	2.16971
DLG4/GPHN	ADAMTSL5	20	0.0084217	2.0746	0.138015	0.860075	0.537716	0.0610203	4.82789	10.1524	18	0.564021	8.749	0.327078	3.66301	2.88909
DLG4/GPHN	SETD8P1	20	0.00843312	2.07401	0.13806	0.859933	0.537639	0.061044	4.82789	10.1538	18	0.564099	8.74531	0.326985	4.44927	9.34836
DLG4/GPHN	GSPT1	20	0.00843361	2.07399	0.13806	0.859933	0.537636	0.0610676	4.82789	10.1538	18	0.564102	8.74515	0.326981	-1.76022	0.411111
DLG4/GPHN	LOC102724214	20	0.00843752	2.07379	0.13806	0.859933	0.53761	0.0611149	4.82789	10.1543	18	0.564129	8.74388	0.326949	3.51308	4.14608
DLG4/GPHN	SLC25A34	20	0.0084524	2.07302	0.13825	0.859335	0.53751	0.0611386	4.82789	10.1561	18	0.56423	8.73908	0.326828	0.82857	1.69756
DLG4/GPHN	ANKRD37	20	0.00849156	2.07101	0.13837	0.858958	0.537249	0.0612805	4.82789	10.1609	18	0.564496	8.72648	0.326511	3.89523	0.146256
DLG4/GPHN	RPL17P27	20	0.00849335	2.07092	0.13837	0.858958	0.537237	0.0613041	4.82789	10.1611	18	0.564508	8.7259	0.326496	4.59207	8.03622
DLG4/GPHN	ELFN2	20	0.00849525	2.07082	0.13837	0.858958	0.537225	0.0613278	4.82789	10.1614	18	0.564521	8.72529	0.326481	1.18866	0.481826
DLG4/GPHN	LOC105375060	20	0.00849601	2.07079	0.13837	0.858958	0.53722	0.0613514	4.82789	10.1615	18	0.564526	8.72505	0.326475	3.13421	1.61725
DLG4/GPHN	LOC105374985	20	0.00849754	2.07071	0.13837	0.858958	0.53721	0.0613751	4.82789	10.1617	18	0.564536	8.72456	0.326462	3.92678	0.918794
DLG4/GPHN	ZFAT	20	0.00849881	2.07064	0.13837	0.858958	0.537201	0.0613987	4.82789	10.1618	18	0.564545	8.72415	0.326452	0.652835	0.907413
DLG4/GPHN	METTL21AP1	20	0.00850019	2.07057	0.13837	0.858958	0.537192	0.0614224	4.82789	10.162	18	0.564554	8.72371	0.326441	3.12448	1.07671
DLG4/GPHN	LOC105373795	20	0.00850229	2.07046	0.13837	0.858958	0.537178	0.061446	4.82789	10.1622	18	0.564569	8.72304	0.326424	3.98979	2.23293
DLG4/GPHN	LOC105372286	20	0.00851997	2.06956	0.138593	0.858258	0.537061	0.0614697	4.82789	10.1644	18	0.564688	8.71738	0.326281	2.53794	1.68125
DLG4/GPHN	LOC105372251	20	0.00852256	2.06943	0.138593	0.858258	0.537043	0.0614933	4.82789	10.1647	18	0.564706	8.71655	0.32626	4.22946	1.54748
DLG4/GPHN	CERS4	20	0.00852954	2.06907	0.13865	0.85808	0.536997	0.061517	4.82789	10.1656	18	0.564753	8.71432	0.326204	1.60151	0.227885
DLG4/GPHN	LOC105373311	20	0.00856634	2.0672	0.138878	0.857367	0.536754	0.0616826	4.82789	10.17	18	0.565001	8.7026	0.325908	2.97206	1.62842
DLG4/GPHN	LOC101929682	20	0.0085917	2.06592	0.138969	0.857081	0.536586	0.0618245	4.82789	10.1731	18	0.565171	8.69455	0.325705	4.38051	3.23481
DLG4/GPHN	CCDC144CP	20	0.00859907	2.06555	0.138982	0.857041	0.536538	0.0618718	4.82789	10.174	18	0.565221	8.69222	0.325646	2.86903	0.123383
DLG4/GPHN	ZDHHC18	20	0.00861018	2.06499	0.139109	0.856646	0.536465	0.0618954	4.82789	10.1753	18	0.565295	8.68871	0.325557	2.38332	0.544192
DLG4/GPHN	KRT8P19	20	0.00861447	2.06477	0.139125	0.856596	0.536436	0.0619191	4.82789	10.1758	18	0.565324	8.68735	0.325523	3.25886	1.9961
DLG4/GPHN	LOC105377296	20	0.00862058	2.06446	0.139162	0.856481	0.536396	0.0619427	4.82789	10.1766	18	0.565364	8.68542	0.325474	4.38463	3.55264
DLG4/GPHN	CBS	20	0.0086318	2.0639	0.139245	0.856221	0.536323	0.06199	4.82789	10.1779	18	0.565439	8.68189	0.325385	3.81222	0.0943927
DLG4/GPHN	LOC105371579	20	0.00864779	2.06309	0.139328	0.85596	0.536218	0.0620137	4.82789	10.1798	18	0.565546	8.67685	0.325258	3.07645	1.50851
DLG4/GPHN	UBR2	20	0.00864923	2.06302	0.139328	0.85596	0.536208	0.0620373	4.82789	10.18	18	0.565556	8.6764	0.325246	-0.498207	0.290067
DLG4/GPHN	EDC3	20	0.0086643	2.06227	0.139328	0.85596	0.53611	0.0621083	4.82789	10.1818	18	0.565656	8.67167	0.325127	0.537105	0.822393
DLG4/GPHN	LOC101929866	20	0.0086657	2.0622	0.139328	0.85596	0.5361	0.0621319	4.82789	10.182	18	0.565665	8.67123	0.325115	4.36448	12.0328
DLG4/GPHN	LOC105373192	20	0.00866617	2.06217	0.139328	0.85596	0.536097	0.0621556	4.82789	10.182	18	0.565668	8.67108	0.325112	3.62399	0.212621
DLG4/GPHN	TCERG1L	20	0.0086704	2.06196	0.139328	0.85596	0.53607	0.0622029	4.82789	10.1825	18	0.565697	8.66976	0.325078	3.07828	0.551272
DLG4/GPHN	LOC441155	20	0.00867276	2.06184	0.139328	0.85596	0.536054	0.0622265	4.82789	10.1828	18	0.565712	8.66902	0.325059	4.20988	10.0835
DLG4/GPHN	TMEM158	20	0.00870742	2.06011	0.139719	0.854746	0.535828	0.0623211	4.82789	10.187	18	0.565942	8.65818	0.324785	3.04348	0.920336
DLG4/GPHN	LOC105373063	20	0.00878209	2.0564	0.140384	0.852683	0.535343	0.0625577	4.82789	10.1958	18	0.566435	8.63499	0.324197	2.70329	2.21651
DLG4/GPHN	FGF23	20	0.0088085	2.0551	0.140487	0.852363	0.535172	0.0626996	4.82789	10.1989	18	0.566608	8.62685	0.323991	3.63875	4.40972
DLG4/GPHN	LOC101928459	20	0.00882395	2.05434	0.140575	0.852092	0.535072	0.0627705	4.82789	10.2008	18	0.566709	8.62209	0.32387	4.30761	5.95273
DLG4/GPHN	LOC100131849	20	0.00883187	2.05395	0.140648	0.851866	0.535021	0.0627942	4.82789	10.2017	18	0.566761	8.61966	0.323808	3.40553	1.1069
DLG4/GPHN	PNPLA6	20	0.00883816	2.05364	0.140675	0.851782	0.534981	0.0628178	4.82789	10.2024	18	0.566802	8.61773	0.323759	2.43971	0.176301
DLG4/GPHN	LOC105374935	20	0.00885118	2.053	0.14071	0.851676	0.534897	0.0628888	4.82789	10.204	18	0.566887	8.61374	0.323658	3.4575	0.998521
DLG4/GPHN	RAI2	20	0.00885739	2.05269	0.140714	0.851662	0.534857	0.0629361	4.82789	10.2047	18	0.566928	8.61184	0.323609	2.48931	0.808458
DLG4/GPHN	GALNS	20	0.00887452	2.05185	0.140903	0.851081	0.534747	0.0629834	4.82789	10.2067	18	0.567039	8.6066	0.323476	2.22575	0.709907
DLG4/GPHN	SMG5	20	0.00888032	2.05157	0.140942	0.85096	0.53471	0.063007	4.82789	10.2074	18	0.567077	8.60483	0.323431	1.1469	0.161365
DLG4/GPHN	CYHR1	20	0.00890141	2.05054	0.141224	0.850093	0.534575	0.0630307	4.82789	10.2099	18	0.567214	8.5984	0.323268	1.47721	0.240774
DLG4/GPHN	ZNF154	20	0.00892479	2.0494	0.141435	0.849443	0.534425	0.0631016	4.82789	10.2126	18	0.567366	8.5913	0.323087	0.0880962	0.574111
DLG4/GPHN	CYYR1-AS1	20	0.00897371	2.04703	0.142086	0.847449	0.534113	0.0631489	4.82789	10.2183	18	0.567682	8.5765	0.32271	1.95786	0.710253
DLG4/GPHN	RORB-AS1	20	0.00900628	2.04545	0.142502	0.846179	0.533906	0.0631962	4.82789	10.222	18	0.567891	8.5667	0.32246	3.94373	1.21172
DLG4/GPHN	ANXA11	20	0.00902946	2.04434	0.142719	0.845517	0.53376	0.0632672	4.82789	10.2247	18	0.56804	8.55974	0.322283	2.3867	0.0883043
DLG4/GPHN	MROH5	20	0.00904373	2.04365	0.142892	0.844993	0.533669	0.0632908	4.82789	10.2264	18	0.568131	8.55547	0.322174	4.53354	34.2939
DLG4/GPHN	TMCC2	20	0.0090538	2.04317	0.142951	0.844813	0.533606	0.0633145	4.82789	10.2275	18	0.568195	8.55246	0.322097	2.24572	0.117837
DLG4/GPHN	ADARB1	20	0.00906777	2.0425	0.142951	0.844813	0.533518	0.0634327	4.82789	10.2291	18	0.568285	8.5483	0.32199	0.685901	0.323671
DLG4/GPHN	MALT1	20	0.00907616	2.0421	0.14303	0.844573	0.533465	0.0634564	4.82789	10.2301	18	0.568338	8.5458	0.321927	2.05782	0.574265
DLG4/GPHN	FBRSL1	20	0.00908641	2.04161	0.143031	0.844569	0.5334	0.0635274	4.82789	10.2313	18	0.568403	8.54275	0.321849	2.88144	0.374539
DLG4/GPHN	VHL	20	0.00909379	2.04126	0.143031	0.844569	0.533354	0.0635747	4.82789	10.2321	18	0.56845	8.54056	0.321793	-3.20488	0.628382
DLG4/GPHN	PPM1F	20	0.00909654	2.04112	0.143031	0.844569	0.533336	0.0635983	4.82789	10.2324	18	0.568468	8.53974	0.321772	-0.972711	0.7983
DLG4/GPHN	PPM1D	20	0.00910543	2.0407	0.143118	0.844306	0.53328	0.063622	4.82789	10.2334	18	0.568524	8.5371	0.321704	1.24535	0.865581
DLG4/GPHN	CCDC3	20	0.00911346	2.04032	0.143191	0.844085	0.53323	0.0636456	4.82789	10.2344	18	0.568575	8.53472	0.321643	2.20345	0.179619
DLG4/GPHN	LOC101927666	20	0.00912944	2.03956	0.143335	0.843647	0.53313	0.0636929	4.82789	10.2362	18	0.568677	8.52998	0.321522	1.78702	2.78946
DLG4/GPHN	ATXN7	20	0.00913653	2.03922	0.143393	0.843471	0.533085	0.0637166	4.82789	10.237	18	0.568722	8.52789	0.321469	-1.81846	0.953345
DLG4/GPHN	FBXL14	20	0.00914664	2.03874	0.143499	0.843152	0.533022	0.0637402	4.82789	10.2381	18	0.568786	8.5249	0.321392	2.97743	0.263159
DLG4/GPHN	SLC22A11	20	0.00916085	2.03806	0.143654	0.842681	0.532933	0.0637639	4.82789	10.2398	18	0.568876	8.52071	0.321285	4.53855	17.1006
DLG4/GPHN	LOC286083	20	0.00916582	2.03783	0.143654	0.842681	0.532902	0.0637875	4.82789	10.2403	18	0.568907	8.51925	0.321248	2.44413	0.593358
DLG4/GPHN	ZNF516	20	0.00918884	2.03674	0.143841	0.842119	0.532758	0.0638821	4.82789	10.2429	18	0.569052	8.51248	0.321074	3.33153	0.405001
DLG4/GPHN	NDUFA3P3	20	0.00919816	2.0363	0.143841	0.842118	0.5327	0.0639294	4.82789	10.244	18	0.569111	8.50974	0.321004	4.63044	4.22034
DLG4/GPHN	LOC105376559	20	0.00919906	2.03626	0.143841	0.842118	0.532694	0.0639531	4.82789	10.2441	18	0.569117	8.50948	0.320998	2.27924	1.0186
DLG4/GPHN	LOC100130548	20	0.00920492	2.03598	0.143868	0.842036	0.532658	0.0639767	4.82789	10.2448	18	0.569154	8.50776	0.320954	2.63298	2.67891
DLG4/GPHN	NOS2P2	20	0.00922546	2.03501	0.143934	0.841836	0.53253	0.064095	4.82789	10.2471	18	0.569283	8.50175	0.3208	4.25363	2.50451
DLG4/GPHN	CAMK1	20	0.00924869	2.03392	0.144131	0.841243	0.532386	0.0641423	4.82789	10.2497	18	0.569429	8.49497	0.320626	1.04575	0.264324
DLG4/GPHN	PLXNA4	20	0.00925319	2.03371	0.144131	0.841243	0.532358	0.0641659	4.82789	10.2502	18	0.569457	8.49366	0.320592	2.00882	0.157324
DLG4/GPHN	RANGAP1	20	0.00925819	2.03347	0.144131	0.841243	0.532327	0.0641896	4.82789	10.2508	18	0.569488	8.4922	0.320555	1.34859	0.0973307
DLG4/GPHN	CELF2-AS2	20	0.00925947	2.03341	0.144131	0.841243	0.532319	0.0642132	4.82789	10.2509	18	0.569496	8.49183	0.320545	2.63277	0.330008
DLG4/GPHN	ARG2	20	0.00926448	2.03318	0.144131	0.841243	0.532288	0.0642605	4.82789	10.2515	18	0.569527	8.49037	0.320508	2.62985	0.255116
DLG4/GPHN	LOC105370877	20	0.00926534	2.03314	0.144131	0.841243	0.532283	0.0642842	4.82789	10.2516	18	0.569533	8.49012	0.320501	3.84866	0.735944
DLG4/GPHN	LOC100421444	20	0.00928005	2.03245	0.144307	0.840714	0.532191	0.0643078	4.82789	10.2532	18	0.569625	8.48584	0.320392	1.09048	0.979261
DLG4/GPHN	TANC2	20	0.00931283	2.03092	0.144731	0.839438	0.531989	0.0643315	4.82789	10.2569	18	0.569829	8.47634	0.320148	-0.334095	0.200206
DLG4/GPHN	LOC105379151	20	0.009341	2.02961	0.144935	0.838828	0.531815	0.0644498	4.82789	10.2601	18	0.570004	8.46821	0.319939	4.56451	7.76738
DLG4/GPHN	LINC00304	20	0.00935952	2.02875	0.145101	0.838329	0.531701	0.0644734	4.82789	10.2621	18	0.570119	8.46287	0.319802	3.90441	3.44194
DLG4/GPHN	SIAH2	20	0.00936579	2.02846	0.145101	0.838329	0.531663	0.0644971	4.82789	10.2628	18	0.570158	8.46107	0.319755	2.74952	0.307011
DLG4/GPHN	HMGB3P32	20	0.0093663	2.02843	0.145101	0.838329	0.53166	0.0645207	4.82789	10.2629	18	0.570161	8.46092	0.319752	4.57626	17.6432
DLG4/GPHN	HIGD1AP10	20	0.00936742	2.02838	0.145101	0.838329	0.531653	0.0645444	4.82789	10.263	18	0.570168	8.4606	0.319743	3.66136	1.67791
DLG4/GPHN	LOC101927603	20	0.00937789	2.02789	0.145101	0.838329	0.531588	0.0645917	4.82789	10.2642	18	0.570233	8.4576	0.319666	3.66729	6.33
DLG4/GPHN	CIT	20	0.00938135	2.02773	0.145101	0.838329	0.531567	0.0646153	4.82789	10.2646	18	0.570254	8.4566	0.319641	0.3588	0.102715
DLG4/GPHN	HMGB1P1	20	0.00938369	2.02763	0.145101	0.838329	0.531553	0.064639	4.82789	10.2648	18	0.570269	8.45593	0.319623	4.29902	3.32106
DLG4/GPHN	FAM129C	20	0.0094002	2.02686	0.145214	0.837993	0.531452	0.0647336	4.82789	10.2667	18	0.570371	8.4512	0.319502	3.81362	4.8055
DLG4/GPHN	LINGO4	20	0.00942972	2.0255	0.145404	0.837423	0.531271	0.0648518	4.82789	10.2699	18	0.570553	8.44277	0.319285	3.86541	10.239
DLG4/GPHN	LOC101928300	20	0.00943812	2.02511	0.145434	0.837335	0.53122	0.0648755	4.82789	10.2709	18	0.570604	8.44037	0.319223	2.35448	0.861853
DLG4/GPHN	KRT8P45	20	0.00946316	2.02396	0.145601	0.836835	0.531067	0.0649937	4.82789	10.2736	18	0.570758	8.43325	0.319039	4.5404	13.3249
DLG4/GPHN	SRRM5	20	0.00947109	2.0236	0.145617	0.836787	0.531019	0.065041	4.82789	10.2745	18	0.570807	8.431	0.318981	3.33474	1.66391
DLG4/GPHN	RSAD1	20	0.00949169	2.02266	0.145828	0.836159	0.530894	0.0650883	4.82789	10.2768	18	0.570933	8.42516	0.318831	2.00592	0.251207
DLG4/GPHN	INTS6	20	0.00951136	2.02176	0.145971	0.835734	0.530774	0.0651593	4.82789	10.279	18	0.571053	8.41959	0.318687	0.270106	0.439216
DLG4/GPHN	NFKB2	20	0.00952886	2.02096	0.14608	0.835408	0.530668	0.0652302	4.82789	10.2809	18	0.57116	8.41466	0.31856	3.35697	1.18492
DLG4/GPHN	LOC105376902	20	0.00954108	2.0204	0.146215	0.835009	0.530594	0.0652539	4.82789	10.2822	18	0.571234	8.41122	0.318471	4.51559	4.78163
DLG4/GPHN	RPL17P19	20	0.00955711	2.01967	0.146407	0.834437	0.530497	0.0652775	4.82789	10.284	18	0.571332	8.40671	0.318355	2.64025	0.260868
DLG4/GPHN	LRRC61	20	0.00959019	2.01817	0.146701	0.833566	0.530298	0.0653722	4.82789	10.2876	18	0.571532	8.39743	0.318115	2.91272	1.34927
DLG4/GPHN	CMTM4	20	0.00960694	2.01741	0.146828	0.833192	0.530197	0.0654195	4.82789	10.2894	18	0.571634	8.39275	0.317994	-0.0426474	0.201356
DLG4/GPHN	RABL2A	20	0.00961234	2.01717	0.146828	0.833192	0.530164	0.0654668	4.82789	10.29	18	0.571667	8.39124	0.317956	1.39521	0.57195
DLG4/GPHN	EFTUD1P1	20	0.00962768	2.01648	0.146854	0.833114	0.530072	0.0655377	4.82789	10.2917	18	0.571759	8.38696	0.317845	2.75338	0.701967
DLG4/GPHN	AR	20	0.00963896	2.01597	0.146959	0.832805	0.530004	0.065585	4.82789	10.2929	18	0.571827	8.38382	0.317764	2.60128	2.23121
DLG4/GPHN	B4GALT2	20	0.00964293	2.01579	0.146959	0.832805	0.529981	0.0656087	4.82789	10.2933	18	0.571851	8.38272	0.317735	0.512436	0.38032
DLG4/GPHN	LOC105379015	20	0.00965319	2.01533	0.146974	0.83276	0.529919	0.0656796	4.82789	10.2944	18	0.571913	8.37986	0.317661	3.69821	0.84758
DLG4/GPHN	PEAK1	20	0.00967187	2.01449	0.147041	0.832562	0.529807	0.0657742	4.82789	10.2965	18	0.572025	8.37468	0.317527	0.00564041	0.347332
DLG4/GPHN	LOC105369672	20	0.00968489	2.01391	0.147086	0.832429	0.529729	0.0658452	4.82789	10.2979	18	0.572104	8.37107	0.317434	4.31397	4.16416
DLG4/GPHN	LOC105378563	20	0.00969998	2.01323	0.147149	0.832242	0.529639	0.0659161	4.82789	10.2995	18	0.572194	8.3669	0.317326	3.73933	1.50257
DLG4/GPHN	CACNA1D	20	0.00970648	2.01294	0.147149	0.832242	0.5296	0.0659634	4.82789	10.3002	18	0.572233	8.36511	0.317279	0.401549	0.523518
DLG4/GPHN	LOC105370325	20	0.00971396	2.0126	0.147206	0.832074	0.529556	0.0659871	4.82789	10.301	18	0.572278	8.36304	0.317226	4.56734	6.21903
DLG4/GPHN	HMGN3P1	20	0.00971992	2.01234	0.147206	0.832074	0.52952	0.0660107	4.82789	10.3016	18	0.572314	8.3614	0.317183	4.50399	5.93569
DLG4/GPHN	PPP1R26-AS1	20	0.00972066	2.0123	0.147206	0.832074	0.529516	0.0660344	4.82789	10.3017	18	0.572318	8.36119	0.317178	4.26564	0.239546
DLG4/GPHN	LOC105375608	20	0.00972724	2.01201	0.147225	0.832018	0.529477	0.066058	4.82789	10.3024	18	0.572358	8.35938	0.317131	3.70912	0.257491
DLG4/GPHN	LOC105370747	20	0.00973236	2.01178	0.147225	0.832018	0.529446	0.0661053	4.82789	10.303	18	0.572388	8.35797	0.317095	4.19477	4.94905
DLG4/GPHN	BAP1	20	0.00979406	2.00904	0.14796	0.829856	0.52908	0.0661526	4.82789	10.3096	18	0.572756	8.34105	0.316656	-1.84563	0.274248
DLG4/GPHN	ARHGAP35	20	0.00979581	2.00896	0.14796	0.829856	0.529069	0.0661763	4.82789	10.3098	18	0.572766	8.34057	0.316644	-0.0745947	0.105479
DLG4/GPHN	FAM73B	20	0.0098015	2.00871	0.14796	0.829856	0.529036	0.0662236	4.82789	10.3104	18	0.5728	8.33902	0.316603	1.16322	0.527342
DLG4/GPHN	LOC105372884	20	0.00982093	2.00785	0.148088	0.82948	0.528921	0.0663182	4.82789	10.3125	18	0.572915	8.33372	0.316466	2.44714	1.03812
DLG4/GPHN	BPIFB1	20	0.00982944	2.00747	0.148164	0.829259	0.52887	0.0663419	4.82789	10.3134	18	0.572966	8.3314	0.316405	4.5397	19.8714
DLG4/GPHN	HSP90AA1	20	0.00984656	2.00672	0.148369	0.828658	0.528769	0.0663655	4.82789	10.3152	18	0.573067	8.32674	0.316285	3.26877	0.0049039
DLG4/GPHN	SETP10	20	0.00986876	2.00574	0.148645	0.827849	0.528639	0.0663892	4.82789	10.3176	18	0.573198	8.32072	0.316128	3.92439	1.16659
DLG4/GPHN	ASB16	20	0.0098771	2.00537	0.148645	0.827849	0.528589	0.0664128	4.82789	10.3185	18	0.573247	8.31846	0.316069	2.83732	2.84888
DLG4/GPHN	NAA60	20	0.00987898	2.00529	0.148645	0.827849	0.528578	0.0664601	4.82789	10.3187	18	0.573258	8.31795	0.316056	0.865782	0.66864
DLG4/GPHN	ZNF219	20	0.00988275	2.00512	0.148649	0.827838	0.528556	0.0664838	4.82789	10.3191	18	0.573281	8.31693	0.31603	3.13478	0.711142
DLG4/GPHN	SBK1	20	0.00989986	2.00437	0.148854	0.827241	0.528456	0.0665074	4.82789	10.3209	18	0.573382	8.31231	0.315909	2.51652	0.704191
DLG4/GPHN	DARS-AS1	20	0.00994194	2.00253	0.149278	0.826005	0.528209	0.0665784	4.82789	10.3253	18	0.573629	8.30097	0.315615	4.07114	1.46805
DLG4/GPHN	LOC105374109	20	0.00995723	2.00186	0.149418	0.825596	0.52812	0.0666257	4.82789	10.3269	18	0.573718	8.29687	0.315508	4.00962	1.73845
DLG4/GPHN	SDHAP2	20	0.00997808	2.00095	0.149657	0.824903	0.527998	0.066673	4.82789	10.3291	18	0.57384	8.29128	0.315362	2.53099	0.147067
DLG4/GPHN	HCN2	20	0.0100112	1.99951	0.150047	0.823772	0.527805	0.0667203	4.82789	10.3326	18	0.574033	8.28243	0.315132	2.35483	0.140681
DLG4/GPHN	PDK3	20	0.0100293	1.99873	0.150159	0.823449	0.5277	0.0667912	4.82789	10.3345	18	0.574139	8.27761	0.315006	1.66475	0.184007
DLG4/GPHN	CYP2C18	20	0.0100497	1.99785	0.150305	0.823027	0.527581	0.0668622	4.82789	10.3366	18	0.574257	8.27218	0.314865	4.04984	6.87967
DLG4/GPHN	LOC105370039	20	0.0100696	1.99699	0.150443	0.822628	0.527466	0.0668858	4.82789	10.3387	18	0.574372	8.26692	0.314727	3.3386	1.21403
DLG4/GPHN	LSM10	20	0.0100697	1.99698	0.150443	0.822628	0.527465	0.0669095	4.82789	10.3387	18	0.574373	8.26688	0.314726	2.27417	0.529208
DLG4/GPHN	KRT19P1	20	0.0101211	1.99477	0.150785	0.821641	0.527168	0.0671223	4.82789	10.3441	18	0.57467	8.25332	0.314372	4.63518	22.1829
DLG4/GPHN	LOC105371772	20	0.0101463	1.99369	0.150986	0.821063	0.527023	0.0671933	4.82789	10.3467	18	0.574815	8.24668	0.314199	3.53927	2.44457
DLG4/GPHN	LOC105372579	20	0.0101646	1.99291	0.151057	0.820858	0.526918	0.0672879	4.82789	10.3486	18	0.57492	8.24188	0.314074	3.90796	0.781072
DLG4/GPHN	NR4A2	20	0.010175	1.99246	0.151057	0.820858	0.526858	0.0673589	4.82789	10.3496	18	0.57498	8.23914	0.314002	4.3499	0.12864
DLG4/GPHN	NAB2	20	0.0101867	1.99197	0.151108	0.820713	0.526791	0.0674062	4.82789	10.3508	18	0.575047	8.23609	0.313922	3.48595	0.160163
DLG4/GPHN	POLN	20	0.0101953	1.9916	0.151108	0.820713	0.526742	0.0674298	4.82789	10.3517	18	0.575097	8.23384	0.313863	2.37055	0.711656
DLG4/GPHN	NPFF	20	0.0102005	1.99138	0.151108	0.820713	0.526712	0.0674535	4.82789	10.3523	18	0.575126	8.23248	0.313828	3.15234	1.50268
DLG4/GPHN	ZCCHC8	20	0.0102037	1.99124	0.151108	0.820713	0.526693	0.0674771	4.82789	10.3526	18	0.575145	8.23165	0.313806	-0.327049	0.851272
DLG4/GPHN	LOC105374579	20	0.0102068	1.99111	0.151108	0.820713	0.526676	0.0675008	4.82789	10.3529	18	0.575162	8.23085	0.313785	3.21321	0.84533
DLG4/GPHN	KCND3	20	0.0102142	1.99079	0.151108	0.820713	0.526633	0.0675717	4.82789	10.3537	18	0.575205	8.22891	0.313734	1.78209	0.0984458
DLG4/GPHN	HNRNPA2B1	20	0.0102154	1.99074	0.151108	0.820713	0.526626	0.0675954	4.82789	10.3538	18	0.575211	8.2286	0.313726	1.34495	0.0388034
DLG4/GPHN	RPL29P15	20	0.0102331	1.98999	0.151215	0.820406	0.526525	0.0676663	4.82789	10.3556	18	0.575313	8.22398	0.313605	4.36803	0.296332
DLG4/GPHN	KAT2A	20	0.0102357	1.98988	0.151215	0.820406	0.52651	0.06769	4.82789	10.3559	18	0.575327	8.22331	0.313588	0.554639	0.154223
DLG4/GPHN	MRAS	20	0.0102599	1.98886	0.151519	0.819534	0.526372	0.0677136	4.82789	10.3584	18	0.575465	8.21703	0.313423	2.16445	0.0529762
DLG4/GPHN	ZNF750	20	0.0102942	1.98741	0.15176	0.818842	0.526177	0.0678319	4.82789	10.3619	18	0.57566	8.20815	0.313191	3.06161	1.10669
DLG4/GPHN	LOC105377768	20	0.0103027	1.98705	0.151779	0.818787	0.526129	0.0678792	4.82789	10.3627	18	0.575708	8.20596	0.313133	4.59266	15.435
DLG4/GPHN	LINC00861	20	0.0103449	1.98527	0.152137	0.817766	0.525889	0.0679974	4.82789	10.3671	18	0.575947	8.19508	0.312848	3.40055	9.83209
DLG4/GPHN	LOC105374185	20	0.0103765	1.98395	0.15246	0.816845	0.52571	0.0680211	4.82789	10.3703	18	0.576126	8.18697	0.312635	3.43662	1.80563
DLG4/GPHN	ITPK1	20	0.0103767	1.98394	0.15246	0.816845	0.525709	0.0680447	4.82789	10.3703	18	0.576127	8.18693	0.312634	-0.630018	0.109287
DLG4/GPHN	LOC105373333	20	0.0103918	1.98331	0.152508	0.816708	0.525624	0.0681394	4.82789	10.3718	18	0.576212	8.18307	0.312533	4.66479	1.39252
DLG4/GPHN	MLXIP	20	0.0104236	1.98198	0.152818	0.815825	0.525444	0.0681867	4.82789	10.375	18	0.576391	8.17493	0.312319	1.11211	0.724831
DLG4/GPHN	RARA	20	0.0104238	1.98197	0.152818	0.815825	0.525443	0.0682103	4.82789	10.375	18	0.576391	8.1749	0.312318	2.96213	0.600444
DLG4/GPHN	LOC105371221	20	0.0104323	1.98162	0.152876	0.815659	0.525395	0.068234	4.82789	10.3759	18	0.57644	8.17272	0.312261	3.05104	0.428981
DLG4/GPHN	IL9R	20	0.0104386	1.98136	0.152876	0.815659	0.52536	0.0682813	4.82789	10.3765	18	0.576475	8.17113	0.312219	4.07344	7.24273
DLG4/GPHN	ARRDC1-AS1	20	0.0104699	1.98006	0.153198	0.814746	0.525184	0.0683286	4.82789	10.3797	18	0.57665	8.16317	0.31201	1.53195	0.701269
DLG4/GPHN	FAM53B-AS1	20	0.0104716	1.97999	0.153198	0.814746	0.525174	0.0683522	4.82789	10.3799	18	0.576659	8.16274	0.311999	2.08788	0.487299
DLG4/GPHN	MAMDC4	20	0.0104751	1.97984	0.153198	0.814746	0.525155	0.0683759	4.82789	10.3802	18	0.576679	8.16187	0.311976	3.42505	1.2783
DLG4/GPHN	LOC105376977	20	0.0104999	1.97882	0.153418	0.814122	0.525016	0.0684232	4.82789	10.3827	18	0.576817	8.15559	0.311811	3.62407	1.33788
DLG4/GPHN	LOC105371060	20	0.010501	1.97877	0.153418	0.814122	0.52501	0.0684468	4.82789	10.3828	18	0.576823	8.1553	0.311803	2.54766	1.22098
DLG4/GPHN	C20orf96	20	0.0105083	1.97847	0.153419	0.814122	0.524969	0.0684941	4.82789	10.3835	18	0.576864	8.15347	0.311755	2.26413	0.77336
DLG4/GPHN	CKS2	20	0.0105398	1.97717	0.153772	0.813122	0.524793	0.0685414	4.82789	10.3867	18	0.577039	8.14553	0.311546	4.28972	0.128641
DLG4/GPHN	RPL17P38	20	0.0105899	1.97511	0.154291	0.81166	0.524514	0.068636	4.82789	10.3917	18	0.577317	8.13295	0.311214	3.79725	1.09196
DLG4/GPHN	FGF17	20	0.0105938	1.97495	0.154294	0.811652	0.524493	0.0686597	4.82789	10.3921	18	0.577338	8.13199	0.311189	2.72757	0.198405
DLG4/GPHN	HSPA1A	20	0.010607	1.97441	0.154384	0.811398	0.524419	0.0686833	4.82789	10.3934	18	0.577411	8.12867	0.311101	4.26625	0.00351223
DLG4/GPHN	LOC105370459	20	0.0106329	1.97335	0.15465	0.810649	0.524275	0.0687543	4.82789	10.396	18	0.577554	8.12222	0.310931	4.04302	2.18975
DLG4/GPHN	MRPL15P1	20	0.0106406	1.97304	0.154656	0.810634	0.524233	0.0688016	4.82789	10.3967	18	0.577596	8.1203	0.310881	2.8124	1.37048
DLG4/GPHN	TOP1	20	0.0106864	1.97117	0.155048	0.809535	0.52398	0.0689198	4.82789	10.4013	18	0.577848	8.10892	0.31058	-0.233355	0.326877
DLG4/GPHN	LOC105371552	20	0.0106916	1.97096	0.155048	0.809535	0.523951	0.0689435	4.82789	10.4018	18	0.577877	8.10763	0.310546	4.69013	3.13303
DLG4/GPHN	LOC105370739	20	0.0107035	1.97048	0.155048	0.809535	0.523885	0.0690145	4.82789	10.4029	18	0.577942	8.1047	0.310469	4.50539	4.56923
DLG4/GPHN	LINC00269	20	0.0107079	1.9703	0.155048	0.809535	0.523861	0.0690618	4.82789	10.4034	18	0.577966	8.10361	0.31044	2.50552	1.58541
DLG4/GPHN	EPPIN-WFDC6	20	0.0107799	1.96739	0.155748	0.807577	0.523466	0.0691564	4.82789	10.4105	18	0.578359	8.08587	0.309971	4.15123	6.52778
DLG4/GPHN	LOC101927321	20	0.0107868	1.96711	0.155748	0.807577	0.523428	0.0692273	4.82789	10.4111	18	0.578396	8.08419	0.309927	1.57631	2.19344
DLG4/GPHN	LOC105369762	20	0.0107881	1.96705	0.155748	0.807577	0.52342	0.069251	4.82789	10.4113	18	0.578404	8.08385	0.309918	4.12382	1.05669
DLG4/GPHN	AMH	20	0.0107955	1.96676	0.155748	0.807577	0.52338	0.0692746	4.82789	10.412	18	0.578444	8.08204	0.30987	3.61898	3.20974
DLG4/GPHN	NPIPB8	20	0.0108073	1.96628	0.155793	0.807451	0.523316	0.0693692	4.82789	10.4131	18	0.578507	8.07917	0.309794	3.66392	0.925054
DLG4/GPHN	PPP1R1C	20	0.0108276	1.96547	0.15598	0.806931	0.523205	0.0693929	4.82789	10.4151	18	0.578617	8.0742	0.309663	2.80307	1.63473
DLG4/GPHN	RIMBP3	20	0.0108276	1.96547	0.15598	0.806931	0.523205	0.0694165	4.82789	10.4151	18	0.578618	8.0742	0.309662	3.92363	4.10348
DLG4/GPHN	LOC105378014	20	0.0108525	1.96447	0.156155	0.806445	0.523069	0.0694638	4.82789	10.4175	18	0.578752	8.06813	0.309502	4.61961	4.82128
DLG4/GPHN	TJP3	20	0.0108544	1.9644	0.156155	0.806445	0.523059	0.0694875	4.82789	10.4177	18	0.578762	8.06767	0.30949	4.13071	7.34845
DLG4/GPHN	LOC101928639	20	0.0108545	1.96439	0.156155	0.806445	0.523058	0.0695111	4.82789	10.4177	18	0.578763	8.06764	0.309489	4.47366	11.0792
DLG4/GPHN	LOC100421029	20	0.0108862	1.96313	0.156557	0.805328	0.522886	0.0695348	4.82789	10.4208	18	0.578934	8.05995	0.309285	4.56118	3.85446
DLG4/GPHN	LOC105369417	20	0.0108951	1.96277	0.15657	0.805292	0.522837	0.0695584	4.82789	10.4217	18	0.578982	8.05778	0.309227	2.76027	1.88349
DLG4/GPHN	LOC105375375	20	0.0109058	1.96234	0.156574	0.805281	0.522779	0.069653	4.82789	10.4227	18	0.57904	8.05518	0.309158	2.95215	0.71988
DLG4/GPHN	ZBTB46	20	0.0109309	1.96134	0.156698	0.804938	0.522643	0.0697476	4.82789	10.4251	18	0.579175	8.04912	0.308998	2.65488	0.615661
DLG4/GPHN	LOC101927550	20	0.0109391	1.96102	0.156698	0.804938	0.522598	0.0697949	4.82789	10.4259	18	0.579219	8.04714	0.308945	1.97909	1.14703
DLG4/GPHN	CBX3P6	20	0.0109563	1.96034	0.15678	0.804708	0.522505	0.0698422	4.82789	10.4276	18	0.579311	8.043	0.308835	4.63194	6.90313
DLG4/GPHN	XKR8	20	0.010957	1.96031	0.15678	0.804708	0.522501	0.0698659	4.82789	10.4277	18	0.579315	8.04282	0.308831	1.91847	1.12533
DLG4/GPHN	EFCAB12	20	0.0109667	1.95993	0.156861	0.804484	0.522449	0.0699132	4.82789	10.4286	18	0.579367	8.04049	0.308769	2.19561	1.51864
DLG4/GPHN	LOC105375001	20	0.010998	1.95868	0.157131	0.803737	0.52228	0.0699605	4.82789	10.4316	18	0.579534	8.03296	0.308569	3.55142	2.38305
DLG4/GPHN	KIAA0895	20	0.0110041	1.95844	0.157131	0.803737	0.522247	0.0700315	4.82789	10.4322	18	0.579567	8.03149	0.30853	2.56007	0.464382
DLG4/GPHN	LOC399783	20	0.01102	1.95782	0.157282	0.803321	0.522162	0.0700551	4.82789	10.4337	18	0.579651	8.0277	0.308429	4.04165	15.6588
DLG4/GPHN	NT5C1A	20	0.0110736	1.95571	0.157538	0.802615	0.521874	0.0702916	4.82789	10.4389	18	0.579936	8.0149	0.308089	1.85633	0.730965
DLG4/GPHN	RBMX2P2	20	0.0110885	1.95513	0.157696	0.802178	0.521794	0.0703153	4.82789	10.4403	18	0.580015	8.01137	0.307995	4.16694	1.73186
DLG4/GPHN	CHAC2	20	0.0111272	1.95361	0.157858	0.801732	0.521587	0.0704572	4.82789	10.444	18	0.58022	8.00217	0.30775	3.2563	0.668756
DLG4/GPHN	FOXG1	20	0.0111335	1.95337	0.157858	0.801732	0.521553	0.0705281	4.82789	10.4446	18	0.580253	8.0007	0.307711	1.15723	0.29759
DLG4/GPHN	ADAMTS16	20	0.0111528	1.95262	0.157889	0.801649	0.52145	0.0705991	4.82789	10.4464	18	0.580355	7.99613	0.307589	3.12233	1.23378
DLG4/GPHN	POLD1	20	0.0111806	1.95154	0.158102	0.801061	0.521302	0.0706937	4.82789	10.449	18	0.580502	7.98958	0.307415	3.27564	1.56227
DLG4/GPHN	FSD1	20	0.0112175	1.9501	0.158491	0.799995	0.521106	0.0707646	4.82789	10.4525	18	0.580695	7.9809	0.307183	1.21822	0.356318
DLG4/GPHN	LOC100128238	20	0.0112263	1.94976	0.158491	0.799995	0.521059	0.0707883	4.82789	10.4533	18	0.580742	7.97883	0.307128	4.41343	4.64127
DLG4/GPHN	LOC440934	20	0.0112264	1.94976	0.158491	0.799995	0.521059	0.0708119	4.82789	10.4534	18	0.580742	7.97882	0.307128	2.20449	1.96168
DLG4/GPHN	LOC105370484	20	0.0112306	1.9496	0.158491	0.799995	0.521037	0.0708593	4.82789	10.4537	18	0.580764	7.97784	0.307102	4.05408	1.73758
DLG4/GPHN	SLC9A7P1	20	0.0112349	1.94943	0.158499	0.799973	0.521014	0.0708829	4.82789	10.4542	18	0.580786	7.97683	0.307075	3.33716	0.383821
DLG4/GPHN	NR4A3	20	0.011262	1.94839	0.158723	0.799361	0.520871	0.0709539	4.82789	10.4567	18	0.580928	7.97049	0.306906	4.46571	0.106603
DLG4/GPHN	RFX1	20	0.0112738	1.94793	0.158749	0.799288	0.520808	0.0710012	4.82789	10.4578	18	0.58099	7.96773	0.306832	2.85128	1.70763
DLG4/GPHN	MUC12	20	0.0112751	1.94788	0.158749	0.799288	0.520801	0.0710248	4.82789	10.4579	18	0.580997	7.96742	0.306824	4.33072	1.54119
DLG4/GPHN	LOC105374030	20	0.0112809	1.94765	0.158778	0.799209	0.52077	0.0710485	4.82789	10.4585	18	0.581027	7.96607	0.306788	2.80106	1.72203
DLG4/GPHN	RNFT1P2	20	0.0112924	1.94721	0.158845	0.799025	0.52071	0.0710721	4.82789	10.4596	18	0.581087	7.96339	0.306716	4.50262	6.31081
DLG4/GPHN	2018-03-10	20	0.0112988	1.94697	0.158866	0.79897	0.520676	0.0711194	4.82789	10.4602	18	0.58112	7.9619	0.306676	3.44895	4.01121
DLG4/GPHN	TATDN1P1	20	0.0113022	1.94684	0.158866	0.79897	0.520658	0.0711431	4.82789	10.4605	18	0.581138	7.96112	0.306655	3.23816	0.58829
DLG4/GPHN	LOC105373854	20	0.0113229	1.94604	0.159011	0.798572	0.520549	0.0711904	4.82789	10.4624	18	0.581246	7.95631	0.306527	4.63551	8.03231
DLG4/GPHN	SDHCP4	20	0.0113238	1.94601	0.159011	0.798572	0.520544	0.071214	4.82789	10.4625	18	0.58125	7.95609	0.306521	3.66261	0.654274
DLG4/GPHN	FBXO33	20	0.0113401	1.94538	0.159134	0.798237	0.520459	0.0712613	4.82789	10.464	18	0.581335	7.95232	0.30642	2.66499	0.224448
DLG4/GPHN	GRM6	20	0.0113861	1.94362	0.15941	0.797486	0.520217	0.0714269	4.82789	10.4683	18	0.581573	7.94168	0.306136	1.48031	1.92495
DLG4/GPHN	ANKRD9	20	0.0113899	1.94348	0.15941	0.797484	0.520197	0.0714505	4.82789	10.4687	18	0.581593	7.9408	0.306112	2.62678	0.346552
DLG4/GPHN	LOC105370449	20	0.0114085	1.94277	0.159546	0.797115	0.520099	0.0714742	4.82789	10.4704	18	0.581689	7.93651	0.305998	4.16073	1.40985
DLG4/GPHN	LINGO1-AS1	20	0.0114309	1.94192	0.159771	0.796503	0.519983	0.0715451	4.82789	10.4725	18	0.581804	7.93137	0.30586	4.03676	0.805394
DLG4/GPHN	SLC5A4	20	0.0114355	1.94174	0.159771	0.796503	0.519958	0.0715688	4.82789	10.4729	18	0.581828	7.93031	0.305832	3.89212	1.09346
DLG4/GPHN	GCSHP2	20	0.0114554	1.94099	0.159952	0.796009	0.519854	0.0716161	4.82789	10.4748	18	0.581931	7.92575	0.305709	2.424	0.49234
DLG4/GPHN	LOC100132111	20	0.0114627	1.94071	0.159952	0.796009	0.519816	0.0716634	4.82789	10.4754	18	0.581968	7.92407	0.305665	3.61165	0.475503
DLG4/GPHN	MEPCE	20	0.0114811	1.94002	0.160155	0.795459	0.519721	0.071687	4.82789	10.4771	18	0.582062	7.91989	0.305552	-0.553716	0.504226
DLG4/GPHN	PRDX3P4	20	0.0115061	1.93907	0.160451	0.794657	0.519591	0.0717107	4.82789	10.4794	18	0.582191	7.91417	0.305399	3.25667	0.30959
DLG4/GPHN	LINC00930	20	0.0115338	1.93803	0.160599	0.794257	0.519447	0.0718053	4.82789	10.482	18	0.582332	7.90786	0.30523	4.10564	0.803098
DLG4/GPHN	LOC105379326	20	0.011564	1.93689	0.160837	0.793614	0.51929	0.0718763	4.82789	10.4848	18	0.582487	7.901	0.305046	3.87001	0.661919
DLG4/GPHN	LOC105376356	20	0.011568	1.93674	0.160837	0.793614	0.51927	0.0719236	4.82789	10.4851	18	0.582507	7.90011	0.305022	4.67508	10.2006
DLG4/GPHN	TIMM22	20	0.0115872	1.93602	0.161026	0.793103	0.51917	0.0719472	4.82789	10.4869	18	0.582605	7.89576	0.304905	1.4015	0.484755
DLG4/GPHN	TRMT10B	20	0.011593	1.9358	0.161026	0.793103	0.51914	0.0719945	4.82789	10.4874	18	0.582634	7.89444	0.30487	-0.548479	0.600544
DLG4/GPHN	C16orf71	20	0.0116066	1.93529	0.161057	0.793021	0.51907	0.0720655	4.82789	10.4887	18	0.582704	7.89136	0.304787	3.46689	2.13162
DLG4/GPHN	LOC646927	20	0.0116142	1.93501	0.161109	0.792881	0.519031	0.0720891	4.82789	10.4894	18	0.582742	7.88966	0.304742	4.44861	2.90671
DLG4/GPHN	LOC105377919	20	0.0116212	1.93475	0.161154	0.79276	0.518995	0.0721128	4.82789	10.49	18	0.582778	7.88807	0.304699	2.84022	1.3872
DLG4/GPHN	LOC105371413	20	0.0116642	1.93314	0.161549	0.791697	0.518773	0.0721837	4.82789	10.4939	18	0.582996	7.8784	0.304439	3.84798	1.35446
DLG4/GPHN	RPS4XP6	20	0.0116721	1.93285	0.161549	0.791697	0.518733	0.072231	4.82789	10.4946	18	0.583035	7.87663	0.304392	2.42103	1.48626
DLG4/GPHN	SLC7A11-AS1	20	0.011677	1.93267	0.161549	0.791697	0.518707	0.0722783	4.82789	10.4951	18	0.58306	7.87553	0.304362	3.6461	0.980555
DLG4/GPHN	LOC105372437	20	0.0116803	1.93255	0.161549	0.791697	0.518691	0.072302	4.82789	10.4954	18	0.583077	7.8748	0.304342	4.3355	3.07074
DLG4/GPHN	LOC105375558	20	0.0116997	1.93182	0.161559	0.791668	0.518591	0.0723729	4.82789	10.4971	18	0.583175	7.87044	0.304225	3.6076	1.64771
DLG4/GPHN	LOC102723809	20	0.0117105	1.93143	0.16157	0.791639	0.518536	0.0724675	4.82789	10.4981	18	0.583229	7.86804	0.304161	3.96435	1.00887
DLG4/GPHN	MIR670HG	20	0.0117154	1.93124	0.16157	0.791639	0.518511	0.0724912	4.82789	10.4986	18	0.583254	7.86694	0.304131	4.45137	0.816303
DLG4/GPHN	ZBTB4	20	0.0117179	1.93115	0.16157	0.791639	0.518498	0.0725148	4.82789	10.4988	18	0.583266	7.86638	0.304116	-0.408004	0.206166
DLG4/GPHN	ZNF473	20	0.0117601	1.92959	0.161874	0.790823	0.518282	0.0726094	4.82789	10.5026	18	0.583478	7.85698	0.303863	2.22634	0.971925
DLG4/GPHN	NOS2P3	20	0.0117766	1.92898	0.161874	0.790823	0.518198	0.0726567	4.82789	10.5041	18	0.583561	7.85332	0.303764	4.31667	1.99631
DLG4/GPHN	LOC100287846	20	0.011778	1.92893	0.161874	0.790823	0.518191	0.0727041	4.82789	10.5042	18	0.583568	7.853	0.303756	0.905803	0.880022
DLG4/GPHN	SLC38A10	20	0.0117974	1.92821	0.162055	0.790337	0.518092	0.0727987	4.82789	10.506	18	0.583665	7.8487	0.30364	1.27769	0.581477
DLG4/GPHN	SPATC1L	20	0.0118047	1.92794	0.162086	0.790253	0.518055	0.0728223	4.82789	10.5066	18	0.583702	7.84708	0.303596	3.45857	0.52338
DLG4/GPHN	PRSS53	20	0.0118112	1.92771	0.162086	0.790253	0.518022	0.0728696	4.82789	10.5072	18	0.583734	7.84565	0.303558	0.848098	1.2883
DLG4/GPHN	ZBTB12	20	0.01182	1.92738	0.162155	0.790069	0.517977	0.0728933	4.82789	10.508	18	0.583779	7.84369	0.303505	3.19997	1.11444
DLG4/GPHN	HSP90AA5P	20	0.0118378	1.92673	0.162315	0.78964	0.517886	0.0729169	4.82789	10.5096	18	0.583867	7.83976	0.303399	3.91327	2.98012
DLG4/GPHN	GLIS1	20	0.0118621	1.92584	0.162477	0.789207	0.517763	0.0729879	4.82789	10.5118	18	0.583988	7.83441	0.303255	2.80013	1.1403
DLG4/GPHN	LOC105378079	20	0.0119035	1.92432	0.162931	0.787997	0.517553	0.0730588	4.82789	10.5155	18	0.584194	7.8253	0.303009	3.34685	0.639129
DLG4/GPHN	DDX56	20	0.0119603	1.92226	0.163391	0.786772	0.517267	0.0732007	4.82789	10.5206	18	0.584476	7.81287	0.302673	0.152237	0.465308
DLG4/GPHN	PAN2	20	0.0119768	1.92166	0.16347	0.786561	0.517184	0.073248	4.82789	10.522	18	0.584557	7.80928	0.302577	2.15695	0.271582
DLG4/GPHN	RAX2	20	0.0119819	1.92147	0.16347	0.786561	0.517158	0.0732953	4.82789	10.5225	18	0.584582	7.80816	0.302546	4.1005	5.02766
DLG4/GPHN	GGA3	20	0.0119858	1.92133	0.16347	0.786561	0.517139	0.073319	4.82789	10.5228	18	0.584601	7.80732	0.302524	0.0842952	0.52658
DLG4/GPHN	SERBP1P2	20	0.0119969	1.92093	0.16347	0.786561	0.517082	0.0733663	4.82789	10.5238	18	0.584656	7.80489	0.302458	3.65396	2.64545
DLG4/GPHN	MON1A	20	0.0120071	1.92056	0.163499	0.786486	0.517031	0.0734372	4.82789	10.5247	18	0.584706	7.80268	0.302398	2.3281	0.447369
DLG4/GPHN	COX19	20	0.0120743	1.91814	0.16401	0.785129	0.516695	0.0736028	4.82789	10.5306	18	0.585036	7.78814	0.302005	2.09926	0.732219
DLG4/GPHN	GTF3C2-AS1	20	0.0120755	1.91809	0.16401	0.785129	0.516689	0.0736265	4.82789	10.5308	18	0.585042	7.78787	0.301997	3.72729	2.93297
DLG4/GPHN	FAM83B	20	0.0120826	1.91784	0.164019	0.785105	0.516653	0.0736501	4.82789	10.5314	18	0.585077	7.78634	0.301956	3.11835	5.16261
DLG4/GPHN	FAM41C	20	0.0120845	1.91777	0.164019	0.785105	0.516644	0.0736738	4.82789	10.5315	18	0.585086	7.78594	0.301945	2.78247	0.5198
DLG4/GPHN	LOC105378063	20	0.0120878	1.91765	0.164019	0.785105	0.516627	0.0736974	4.82789	10.5318	18	0.585102	7.78522	0.301926	4.0262	2.76499
DLG4/GPHN	LOC105376694	20	0.0121254	1.9163	0.164318	0.784314	0.51644	0.073792	4.82789	10.5351	18	0.585286	7.77713	0.301707	3.8855	1.15978
DLG4/GPHN	LOC105378569	20	0.0121302	1.91613	0.164331	0.78428	0.516416	0.0738157	4.82789	10.5356	18	0.585309	7.77609	0.301678	4.51444	38.4245
DLG4/GPHN	SRCIN1	20	0.0121674	1.9148	0.164511	0.783806	0.516231	0.0738866	4.82789	10.5388	18	0.58549	7.76813	0.301463	0.828276	0.449386
DLG4/GPHN	LINC01342	20	0.0121723	1.91463	0.164511	0.783806	0.516207	0.0739339	4.82789	10.5393	18	0.585514	7.76708	0.301434	4.67482	24.2234
DLG4/GPHN	LOC105372162	20	0.0121752	1.91453	0.164511	0.783806	0.516192	0.0739812	4.82789	10.5395	18	0.585528	7.76646	0.301417	3.40818	1.43826
DLG4/GPHN	LOC105375966	20	0.0121843	1.9142	0.164511	0.783806	0.516147	0.0740522	4.82789	10.5403	18	0.585573	7.7645	0.301364	3.0187	1.29667
DLG4/GPHN	OGT	20	0.0121863	1.91413	0.164511	0.783806	0.516137	0.0740758	4.82789	10.5405	18	0.585582	7.76409	0.301353	0.552974	0.0734886
DLG4/GPHN	LOC729173	20	0.0121991	1.91367	0.164579	0.783626	0.516073	0.0741231	4.82789	10.5416	18	0.585644	7.76135	0.301279	3.43273	7.90907
DLG4/GPHN	NIPAL1	20	0.0122391	1.91225	0.164909	0.782757	0.515875	0.0742177	4.82789	10.5451	18	0.585838	7.75282	0.301047	2.10003	2.70454
DLG4/GPHN	LOC105370173	20	0.0122447	1.91205	0.164931	0.782698	0.515848	0.0742414	4.82789	10.5456	18	0.585865	7.75164	0.301015	4.01249	1.95787
DLG4/GPHN	CTBP1-AS	20	0.0122525	1.91178	0.164936	0.782684	0.515809	0.074265	4.82789	10.5463	18	0.585903	7.74998	0.30097	2.03246	1.53721
DLG4/GPHN	TMEM151B	20	0.0122529	1.91176	0.164936	0.782684	0.515807	0.0742887	4.82789	10.5463	18	0.585905	7.74989	0.300968	0.0386814	0.207013
DLG4/GPHN	ZBTB46-AS1	20	0.0122717	1.9111	0.165103	0.782246	0.515715	0.0743123	4.82789	10.5479	18	0.585996	7.74591	0.30086	3.83824	1.21966
DLG4/GPHN	CYP39A1	20	0.0122731	1.91105	0.165103	0.782246	0.515708	0.074336	4.82789	10.548	18	0.586002	7.74561	0.300852	3.90577	0.97593
DLG4/GPHN	SLAMF6	20	0.0123123	1.90966	0.165472	0.781274	0.515514	0.0744069	4.82789	10.5514	18	0.586191	7.73731	0.300626	3.1883	5.28289
DLG4/GPHN	LOC100996761	20	0.0123296	1.90905	0.165579	0.780995	0.515429	0.0744542	4.82789	10.5529	18	0.586274	7.73366	0.300527	3.70924	0.226334
DLG4/GPHN	LOC101930421	20	0.0123445	1.90853	0.165584	0.78098	0.515356	0.0745252	4.82789	10.5542	18	0.586346	7.73053	0.300442	2.54981	0.509149
DLG4/GPHN	LDHBP1	20	0.0124184	1.90594	0.166218	0.779322	0.514994	0.0746908	4.82789	10.5606	18	0.586699	7.71502	0.30002	2.11971	0.238663
DLG4/GPHN	SOCS5P4	20	0.0124189	1.90592	0.166218	0.779322	0.514992	0.0747144	4.82789	10.5606	18	0.586702	7.71491	0.300017	1.51473	1.15899
DLG4/GPHN	TEX15	20	0.0124235	1.90575	0.166228	0.779297	0.514969	0.0747381	4.82789	10.561	18	0.586724	7.71394	0.299991	2.56913	2.50373
DLG4/GPHN	B3GAT1	20	0.0124453	1.90499	0.166414	0.77881	0.514863	0.0747854	4.82789	10.5629	18	0.586828	7.70939	0.299867	-0.775714	0.116015
DLG4/GPHN	NEDD4L	20	0.0124525	1.90474	0.166426	0.778779	0.514828	0.074809	4.82789	10.5635	18	0.586862	7.70789	0.299826	1.86732	0.142115
DLG4/GPHN	GTF2H4	20	0.0124907	1.90341	0.166721	0.778009	0.514642	0.0749036	4.82789	10.5668	18	0.587044	7.69994	0.299609	2.14075	0.339707
DLG4/GPHN	CICP16	20	0.012492	1.90337	0.166721	0.778009	0.514635	0.0749273	4.82789	10.5669	18	0.58705	7.69968	0.299602	3.59198	2.04164
DLG4/GPHN	MAGEA13P	20	0.0125303	1.90204	0.167023	0.777225	0.514449	0.0750219	4.82789	10.5702	18	0.587232	7.69172	0.299385	4.63228	12.7461
DLG4/GPHN	ATP5LP1	20	0.0125456	1.90151	0.167121	0.776969	0.514375	0.0750692	4.82789	10.5715	18	0.587304	7.68856	0.299299	4.3728	2.95291
DLG4/GPHN	CYP7A1	20	0.0125533	1.90124	0.16713	0.776946	0.514338	0.0750928	4.82789	10.5721	18	0.58734	7.68697	0.299256	4.36631	10.087
DLG4/GPHN	C18orf25	20	0.0125599	1.90101	0.16715	0.776894	0.514306	0.0751401	4.82789	10.5727	18	0.587371	7.6856	0.299218	-0.500483	0.5645
DLG4/GPHN	GCSAM	20	0.0125694	1.90069	0.16715	0.776894	0.51426	0.0751638	4.82789	10.5735	18	0.587416	7.68365	0.299165	4.24818	1.60513
DLG4/GPHN	CLEC18B	20	0.0125782	1.90038	0.16715	0.776894	0.514217	0.0752347	4.82789	10.5742	18	0.587458	7.68184	0.299116	4.06867	0.931496
DLG4/GPHN	RPS18P8	20	0.0125794	1.90034	0.16715	0.776894	0.514211	0.0752584	4.82789	10.5743	18	0.587464	7.68158	0.299108	4.66065	7.68441
DLG4/GPHN	TOLLIP	20	0.0126164	1.89906	0.167483	0.776029	0.514033	0.0753293	4.82789	10.5775	18	0.587638	7.67397	0.298901	1.01659	0.116166
DLG4/GPHN	LOC101927556	20	0.0126717	1.89717	0.1679	0.774948	0.513767	0.0754713	4.82789	10.5821	18	0.587897	7.66264	0.298591	0.481819	0.726845
DLG4/GPHN	TMEM183AP1	20	0.0127066	1.89597	0.168243	0.774062	0.513599	0.0755186	4.82789	10.5851	18	0.588061	7.6555	0.298396	4.46158	0.748945
DLG4/GPHN	DPP3	20	0.0127174	1.8956	0.168243	0.774062	0.513547	0.0755422	4.82789	10.586	18	0.588111	7.65332	0.298336	2.5824	0.769062
DLG4/GPHN	MAPRE1P1	20	0.012725	1.89534	0.168243	0.774062	0.51351	0.0755659	4.82789	10.5866	18	0.588146	7.65175	0.298294	2.2318	0.322341
DLG4/GPHN	LPCAT4	20	0.0127272	1.89527	0.168243	0.774062	0.5135	0.0755895	4.82789	10.5868	18	0.588157	7.65132	0.298282	-0.178413	0.30982
DLG4/GPHN	LOC105376205	20	0.0127283	1.89523	0.168243	0.774062	0.513495	0.0756132	4.82789	10.5869	18	0.588162	7.6511	0.298276	4.69677	6.31896
DLG4/GPHN	FAM226A	20	0.0127296	1.89518	0.168243	0.774062	0.513489	0.0756605	4.82789	10.587	18	0.588168	7.65082	0.298268	2.18858	2.05144
DLG4/GPHN	FAM226B	20	0.0127296	1.89518	0.168243	0.774062	0.513489	0.0756368	4.82789	10.587	18	0.588168	7.65082	0.298268	2.18858	2.05144
DLG4/GPHN	LOC105373507	20	0.0127402	1.89482	0.168281	0.773965	0.513438	0.0757078	4.82789	10.5879	18	0.588217	7.64868	0.298209	4.47527	6.33785
DLG4/GPHN	IL11	20	0.012781	1.89343	0.168586	0.773179	0.513243	0.0758024	4.82789	10.5913	18	0.588407	7.64039	0.297983	2.33081	1.60461
DLG4/GPHN	HHIPL1	20	0.0127999	1.89279	0.168753	0.772749	0.513153	0.0758497	4.82789	10.5929	18	0.588495	7.63658	0.297878	1.68988	0.625333
DLG4/GPHN	LOC101928572	20	0.012815	1.89228	0.1689	0.772371	0.513081	0.0758733	4.82789	10.5942	18	0.588565	7.63353	0.297795	4.13957	1.67502
DLG4/GPHN	IL9RP4	20	0.0128301	1.89177	0.168938	0.772272	0.513009	0.075897	4.82789	10.5954	18	0.588635	7.63049	0.297711	4.34849	4.0568
DLG4/GPHN	RELA	20	0.0128312	1.89173	0.168938	0.772272	0.513004	0.0759443	4.82789	10.5955	18	0.58864	7.63027	0.297705	2.14009	0.412669
DLG4/GPHN	LOC105375722	20	0.01284	1.89143	0.168938	0.772272	0.512962	0.0759916	4.82789	10.5963	18	0.588681	7.62848	0.297656	3.14501	1.18994
DLG4/GPHN	RPS29P18	20	0.0128419	1.89137	0.168938	0.772272	0.512953	0.0760152	4.82789	10.5964	18	0.588689	7.6281	0.297646	3.92295	0.520531
DLG4/GPHN	LOC101930171	20	0.0128485	1.89115	0.168972	0.772185	0.512921	0.0760389	4.82789	10.597	18	0.58872	7.62678	0.29761	3.47624	0.176679
DLG4/GPHN	RPL13AP6	20	0.0128756	1.89023	0.169077	0.771914	0.512792	0.0761098	4.82789	10.5992	18	0.588845	7.62132	0.29746	3.57835	0.984454
DLG4/GPHN	RYBP	20	0.0128839	1.88995	0.169077	0.771914	0.512753	0.0761571	4.82789	10.5999	18	0.588883	7.61967	0.297415	1.70698	0.24112
DLG4/GPHN	LOC105371220	20	0.0128885	1.8898	0.169077	0.771914	0.512732	0.0762281	4.82789	10.6003	18	0.588904	7.61874	0.297389	1.21783	0.319382
DLG4/GPHN	LOC102724699	20	0.0129413	1.88802	0.169613	0.770541	0.512481	0.076299	4.82789	10.6047	18	0.589148	7.60816	0.297099	-1.13298	0.138085
DLG4/GPHN	RPL5P28	20	0.0129717	1.887	0.169959	0.769655	0.512338	0.0763227	4.82789	10.6072	18	0.589287	7.6021	0.296933	4.48146	4.44766
DLG4/GPHN	LINC00862	20	0.0129805	1.88671	0.170021	0.769497	0.512296	0.0763463	4.82789	10.6079	18	0.589327	7.60036	0.296885	4.07138	2.76519
DLG4/GPHN	LOC100419545	20	0.0130422	1.88465	0.170723	0.767707	0.512006	0.0763937	4.82789	10.613	18	0.589609	7.58812	0.296548	4.52719	3.65947
DLG4/GPHN	MKX	20	0.013056	1.88419	0.170779	0.767565	0.511941	0.0764173	4.82789	10.6141	18	0.589672	7.58539	0.296473	2.79557	0.549788
DLG4/GPHN	EEF1A1P13	20	0.0130684	1.88378	0.170802	0.767508	0.511883	0.0765119	4.82789	10.6151	18	0.589729	7.58294	0.296406	4.20114	2.49475
DLG4/GPHN	MINK1	20	0.0130857	1.8832	0.170976	0.767066	0.511802	0.0765356	4.82789	10.6165	18	0.589807	7.57952	0.296312	0.0984173	0.184497
DLG4/GPHN	RGL2	20	0.0130918	1.883	0.171002	0.766998	0.511773	0.0765592	4.82789	10.617	18	0.589835	7.57832	0.296279	1.29131	0.387863
DLG4/GPHN	VEZF1P1	20	0.0131099	1.8824	0.17108	0.7668	0.511689	0.0766302	4.82789	10.6185	18	0.589917	7.57475	0.296181	4.53302	39.5393
DLG4/GPHN	TESK1	20	0.0131324	1.88166	0.171268	0.766325	0.511584	0.0766775	4.82789	10.6203	18	0.590019	7.57034	0.296059	1.75739	0.470554
DLG4/GPHN	LOC105377658	20	0.0131367	1.88151	0.171271	0.766316	0.511563	0.0767011	4.82789	10.6207	18	0.590039	7.56949	0.296036	4.67482	13.1549
DLG4/GPHN	LRRTM1	20	0.013185	1.87992	0.171446	0.765873	0.511338	0.0768667	4.82789	10.6246	18	0.590257	7.56003	0.295776	1.43204	0.625517
DLG4/GPHN	LOC105377764	20	0.013186	1.87989	0.171446	0.765873	0.511334	0.0768903	4.82789	10.6247	18	0.590262	7.55983	0.29577	4.26671	0.757687
DLG4/GPHN	PRR34-AS1	20	0.0132211	1.87873	0.171789	0.765006	0.51117	0.0769613	4.82789	10.6276	18	0.59042	7.55298	0.295581	3.31718	0.400244
DLG4/GPHN	ZBTB1	20	0.0132687	1.87717	0.172143	0.76411	0.510949	0.0770795	4.82789	10.6314	18	0.590634	7.54371	0.295326	1.86387	0.215551
DLG4/GPHN	RPS26P48	20	0.013284	1.87667	0.172221	0.763914	0.510879	0.0771032	4.82789	10.6326	18	0.590702	7.54076	0.295244	4.38199	1.80007
DLG4/GPHN	HCFC1	20	0.0132911	1.87644	0.172221	0.763914	0.510846	0.0771505	4.82789	10.6332	18	0.590734	7.53939	0.295206	2.12851	0.299731
DLG4/GPHN	LOC105372580	20	0.0132966	1.87626	0.172221	0.763914	0.51082	0.0771741	4.82789	10.6337	18	0.590759	7.53831	0.295177	3.33426	0.984963
DLG4/GPHN	LOC105378592	20	0.0133167	1.8756	0.172221	0.763914	0.510728	0.0773161	4.82789	10.6353	18	0.590849	7.53443	0.295069	3.68403	3.58916
DLG4/GPHN	LOC105371386	20	0.0133195	1.87551	0.172221	0.763914	0.510715	0.0773397	4.82789	10.6355	18	0.590862	7.53388	0.295054	3.86201	1.52064
DLG4/GPHN	CYCSP55	20	0.0133368	1.87495	0.172286	0.76375	0.510635	0.0774107	4.82789	10.6369	18	0.590939	7.53054	0.294962	2.41792	0.596366
DLG4/GPHN	LOC105371044	20	0.0133444	1.8747	0.172332	0.763635	0.5106	0.0774343	4.82789	10.6375	18	0.590973	7.52907	0.294922	4.02302	3.30258
DLG4/GPHN	OR2H2	20	0.013423	1.87215	0.173034	0.761869	0.510238	0.0775526	4.82789	10.6438	18	0.591323	7.51397	0.294504	4.24989	0.225013
DLG4/GPHN	LOC101927402	20	0.0134304	1.87191	0.173073	0.761771	0.510204	0.0775999	4.82789	10.6444	18	0.591356	7.51254	0.294465	3.44498	3.40991
DLG4/GPHN	STEAP2	20	0.0134921	1.86992	0.173445	0.760838	0.509921	0.0777891	4.82789	10.6493	18	0.591629	7.50076	0.294139	1.99815	0.147078
DLG4/GPHN	LRRC37B	20	0.0134978	1.86974	0.173453	0.760817	0.509895	0.0778127	4.82789	10.6498	18	0.591654	7.49967	0.294109	1.80871	0.319512
DLG4/GPHN	ANAPC1P1	20	0.0135092	1.86937	0.173453	0.760817	0.509844	0.0778837	4.82789	10.6507	18	0.591704	7.49751	0.294049	4.06341	5.11159
DLG4/GPHN	SUZ12	20	0.0135213	1.86898	0.173456	0.760811	0.509788	0.077931	4.82789	10.6516	18	0.591758	7.4952	0.293985	-2.07584	0.372201
DLG4/GPHN	ZNF142	20	0.0135237	1.8689	0.173456	0.760811	0.509777	0.0779546	4.82789	10.6518	18	0.591769	7.49475	0.293972	-0.185107	0.922852
DLG4/GPHN	CPEB3	20	0.0135258	1.86884	0.173456	0.760811	0.509768	0.0779783	4.82789	10.652	18	0.591778	7.49436	0.293961	-0.945396	0.289306
DLG4/GPHN	LOC105373799	20	0.0135445	1.86824	0.173491	0.760723	0.509683	0.0780256	4.82789	10.6535	18	0.59186	7.49081	0.293863	3.88179	0.258383
DLG4/GPHN	LOC100127955	20	0.0135477	1.86813	0.173491	0.760723	0.509668	0.0780492	4.82789	10.6537	18	0.591874	7.49019	0.293846	2.84835	4.19888
DLG4/GPHN	UPF1	20	0.0135596	1.86775	0.173491	0.760723	0.509614	0.0780729	4.82789	10.6547	18	0.591927	7.48794	0.293784	1.44419	0.264728
DLG4/GPHN	LOC101928530	20	0.0135729	1.86733	0.173491	0.760723	0.509553	0.0781438	4.82789	10.6557	18	0.591985	7.48542	0.293714	4.28821	2.00483
DLG4/GPHN	SHANK2-AS1	20	0.0135764	1.86721	0.173491	0.760723	0.509537	0.0781675	4.82789	10.656	18	0.592	7.48476	0.293696	3.1423	0.674353
DLG4/GPHN	LOC105372722	20	0.0135944	1.86664	0.173491	0.760723	0.509456	0.0782148	4.82789	10.6574	18	0.592079	7.48136	0.293601	3.43907	0.419063
DLG4/GPHN	MAD2L1BP	20	0.013606	1.86627	0.173491	0.760723	0.509403	0.0783094	4.82789	10.6583	18	0.59213	7.47917	0.293541	0.236074	0.81641
DLG4/GPHN	LOC101929998	20	0.0136153	1.86597	0.173491	0.760723	0.509361	0.0783567	4.82789	10.6591	18	0.592171	7.47742	0.293492	1.93849	0.163983
DLG4/GPHN	LENEP	20	0.0136513	1.86483	0.173491	0.760723	0.509197	0.0783804	4.82789	10.6619	18	0.592329	7.47064	0.293304	4.18897	1.44822
DLG4/GPHN	USP31	20	0.0136557	1.86469	0.173491	0.760723	0.509178	0.078404	4.82789	10.6623	18	0.592348	7.46982	0.293281	2.24657	0.17079
DLG4/GPHN	LOC100128803	20	0.0136631	1.86445	0.173491	0.760723	0.509144	0.078475	4.82789	10.6628	18	0.59238	7.46842	0.293242	4.53157	3.69474
DLG4/GPHN	DNAJA4	20	0.0136647	1.8644	0.173491	0.760723	0.509137	0.0784986	4.82789	10.663	18	0.592387	7.46813	0.293234	3.99255	0.0251298
DLG4/GPHN	SNX18P5	20	0.0136702	1.86422	0.173491	0.760723	0.509112	0.0785223	4.82789	10.6634	18	0.592411	7.46708	0.293205	3.96694	0.916868
DLG4/GPHN	PANK2	20	0.0136797	1.86392	0.173491	0.760723	0.509069	0.0785459	4.82789	10.6641	18	0.592453	7.46531	0.293156	-0.432889	0.333344
DLG4/GPHN	CASC10	20	0.0136864	1.86371	0.173491	0.760723	0.509039	0.0785932	4.82789	10.6647	18	0.592482	7.46404	0.293121	3.11322	0.656048
DLG4/GPHN	HSPB2	20	0.0137017	1.86323	0.173491	0.760723	0.50897	0.0786169	4.82789	10.6659	18	0.592549	7.46119	0.293042	2.95213	0.5634
DLG4/GPHN	RPS29P12	20	0.0137117	1.86291	0.173491	0.760723	0.508925	0.0786405	4.82789	10.6667	18	0.592592	7.45932	0.29299	4.64263	3.78988
DLG4/GPHN	SNED1	20	0.0137222	1.86257	0.173491	0.760723	0.508877	0.0786878	4.82789	10.6675	18	0.592638	7.45735	0.292935	2.58354	0.558386
DLG4/GPHN	CD83P1	20	0.0137755	1.86089	0.173491	0.760723	0.508637	0.0788297	4.82789	10.6716	18	0.592869	7.44742	0.292659	3.55488	1.17445
DLG4/GPHN	KCNIP2	20	0.0137772	1.86084	0.173491	0.760723	0.50863	0.0788534	4.82789	10.6718	18	0.592877	7.4471	0.29265	2.1765	0.106308
DLG4/GPHN	RAF1	20	0.0137851	1.86059	0.173491	0.760723	0.508594	0.0789007	4.82789	10.6724	18	0.592911	7.44563	0.29261	-0.94829	0.314598
DLG4/GPHN	PPP1R16A	20	0.0138018	1.86006	0.173491	0.760723	0.508519	0.078948	4.82789	10.6737	18	0.592983	7.44252	0.292523	2.70032	0.466279
DLG4/GPHN	SDC1	20	0.0138135	1.8597	0.173491	0.760723	0.508467	0.0789953	4.82789	10.6746	18	0.593034	7.44035	0.292463	3.81148	4.08995
DLG4/GPHN	LOC105376326	20	0.0138187	1.85953	0.173491	0.760723	0.508444	0.0790189	4.82789	10.675	18	0.593056	7.4394	0.292436	2.42559	0.917326
DLG4/GPHN	CACNA1A	20	0.0138261	1.8593	0.173491	0.760723	0.50841	0.0790662	4.82789	10.6756	18	0.593088	7.43803	0.292398	0.775297	0.296399
DLG4/GPHN	LOC105373099	20	0.0138399	1.85887	0.173491	0.760723	0.508348	0.0790899	4.82789	10.6767	18	0.593148	7.43546	0.292327	2.44396	1.37718
DLG4/GPHN	LOC105370475	20	0.0138735	1.85781	0.173491	0.760723	0.508198	0.0791845	4.82789	10.6793	18	0.593293	7.42925	0.292154	1.94927	0.34338
DLG4/GPHN	XKR6	20	0.0138796	1.85762	0.173491	0.760723	0.508171	0.0792082	4.82789	10.6797	18	0.593319	7.42812	0.292122	2.62964	0.301047
DLG4/GPHN	LOC105374312	20	0.0138872	1.85738	0.173491	0.760723	0.508137	0.0792555	4.82789	10.6803	18	0.593352	7.42672	0.292083	3.46229	1.0316
DLG4/GPHN	NOP2	20	0.0138911	1.85726	0.173491	0.760723	0.50812	0.0792791	4.82789	10.6806	18	0.593368	7.42601	0.292063	2.01507	0.510762
DLG4/GPHN	HMGB4	20	0.0138985	1.85703	0.173491	0.760723	0.508086	0.0793028	4.82789	10.6812	18	0.5934	7.42464	0.292025	3.65961	3.33511
DLG4/GPHN	ATN1	20	0.0139085	1.85672	0.173491	0.760723	0.508042	0.0793264	4.82789	10.682	18	0.593443	7.4228	0.291974	2.52204	0.12925
DLG4/GPHN	SLC25A25-AS1	20	0.0139228	1.85627	0.173491	0.760723	0.507978	0.0793737	4.82789	10.6831	18	0.593505	7.42018	0.291901	1.73891	0.671221
DLG4/GPHN	SOGA3	20	0.0139323	1.85598	0.173491	0.760723	0.507936	0.0794447	4.82789	10.6838	18	0.593545	7.41843	0.291853	1.5557	0.156975
DLG4/GPHN	DLGAP4	20	0.0139391	1.85577	0.173491	0.760723	0.507906	0.0794683	4.82789	10.6843	18	0.593574	7.41718	0.291818	2.00764	0.156889
DLG4/GPHN	BRPF3	20	0.0139438	1.85562	0.173491	0.760723	0.507885	0.079492	4.82789	10.6847	18	0.593594	7.41632	0.291794	-0.00756877	0.468483
DLG4/GPHN	EIF2AK3	20	0.0139445	1.8556	0.173491	0.760723	0.507881	0.0795156	4.82789	10.6848	18	0.593598	7.41618	0.29179	1.07466	0.655189
DLG4/GPHN	MTND5P10	20	0.0139657	1.85494	0.173491	0.760723	0.507787	0.0795629	4.82789	10.6864	18	0.593688	7.4123	0.291682	4.6305	14.4086
DLG4/GPHN	LOC100421141	20	0.0139766	1.8546	0.173491	0.760723	0.507739	0.0796575	4.82789	10.6872	18	0.593735	7.41031	0.291626	4.45005	0.813005
DLG4/GPHN	SLC6A21P	20	0.014006	1.85369	0.173491	0.760723	0.507608	0.0797285	4.82789	10.6895	18	0.593861	7.40493	0.291476	1.83243	1.11151
DLG4/GPHN	DFFA	20	0.0140155	1.85339	0.173491	0.760723	0.507566	0.0797758	4.82789	10.6902	18	0.593901	7.40319	0.291427	-1.50292	0.492958
DLG4/GPHN	CRELD1	20	0.0140368	1.85273	0.173491	0.760723	0.507472	0.0797994	4.82789	10.6919	18	0.593992	7.39931	0.291319	2.50672	0.13641
DLG4/GPHN	DRD1	20	0.0140522	1.85225	0.173491	0.760723	0.507404	0.0798231	4.82789	10.693	18	0.594058	7.3965	0.291241	2.78774	0.441873
DLG4/GPHN	LOC105374119	20	0.0140915	1.85104	0.173491	0.760723	0.50723	0.0798704	4.82789	10.696	18	0.594225	7.38936	0.291042	4.7204	5.46373
DLG4/GPHN	LOC101927235	20	0.0140915	1.85104	0.173491	0.760723	0.50723	0.079894	4.82789	10.696	18	0.594225	7.38936	0.291042	4.7204	12.7813
DLG4/GPHN	VN1R94P	20	0.0140915	1.85104	0.173491	0.760723	0.50723	0.0799177	4.82789	10.696	18	0.594225	7.38936	0.291042	4.7204	41.3834
DLG4/GPHN	LOC101928993	20	0.0140915	1.85104	0.173491	0.760723	0.50723	0.0807455	4.82789	10.696	18	0.594225	7.38936	0.291042	4.7204	0.444832
DLG4/GPHN	RNU6-1	20	0.0140915	1.85104	0.173491	0.760723	0.50723	0.0806982	4.82789	10.696	18	0.594225	7.38936	0.291042	4.7204	0.450365
DLG4/GPHN	SNORA5B	20	0.0140915	1.85104	0.173491	0.760723	0.50723	0.0802961	4.82789	10.696	18	0.594225	7.38936	0.291042	4.7204	1.56146
DLG4/GPHN	RNY1P9	20	0.0140915	1.85104	0.173491	0.760723	0.50723	0.0799413	4.82789	10.696	18	0.594225	7.38936	0.291042	4.7204	1.86982
DLG4/GPHN	LOC105373693	20	0.0140915	1.85104	0.173491	0.760723	0.50723	0.0802725	4.82789	10.696	18	0.594225	7.38936	0.291042	4.7204	3.17613
DLG4/GPHN	LOC105370264	20	0.0140915	1.85104	0.173491	0.760723	0.50723	0.0810293	4.82789	10.696	18	0.594225	7.38936	0.291042	4.7204	3.78486
DLG4/GPHN	LOC105370083	20	0.0140915	1.85104	0.173491	0.760723	0.50723	0.0805563	4.82789	10.696	18	0.594225	7.38936	0.291042	4.7204	4.89336
DLG4/GPHN	RPL31P59	20	0.0140915	1.85104	0.173491	0.760723	0.50723	0.0802252	4.82789	10.696	18	0.594225	7.38936	0.291042	4.7204	5.04648
DLG4/GPHN	LOC102723952	20	0.0140915	1.85104	0.173491	0.760723	0.50723	0.0808164	4.82789	10.696	18	0.594225	7.38936	0.291042	4.7204	5.85721
DLG4/GPHN	LOC105374672	20	0.0140915	1.85104	0.173491	0.760723	0.50723	0.0806509	4.82789	10.696	18	0.594225	7.38936	0.291042	4.7204	6.30954
DLG4/GPHN	RPL21P73	20	0.0140915	1.85104	0.173491	0.760723	0.50723	0.0809347	4.82789	10.696	18	0.594225	7.38936	0.291042	4.7204	6.33744
DLG4/GPHN	LOC642975	20	0.0140915	1.85104	0.173491	0.760723	0.50723	0.0800596	4.82789	10.696	18	0.594225	7.38936	0.291042	4.7204	6.97005
DLG4/GPHN	LOC105378482	20	0.0140915	1.85104	0.173491	0.760723	0.50723	0.0803671	4.82789	10.696	18	0.594225	7.38936	0.291042	4.7204	7.16711
DLG4/GPHN	RPL23AP31	20	0.0140915	1.85104	0.173491	0.760723	0.50723	0.080509	4.82789	10.696	18	0.594225	7.38936	0.291042	4.7204	7.22984
DLG4/GPHN	RPS15AP28	20	0.0140915	1.85104	0.173491	0.760723	0.50723	0.0800833	4.82789	10.696	18	0.594225	7.38936	0.291042	4.7204	7.31042
DLG4/GPHN	LINC01493	20	0.0140915	1.85104	0.173491	0.760723	0.50723	0.0811239	4.82789	10.696	18	0.594225	7.38936	0.291042	4.7204	7.86382
DLG4/GPHN	LOC105372611	20	0.0140915	1.85104	0.173491	0.760723	0.50723	0.0805799	4.82789	10.696	18	0.594225	7.38936	0.291042	4.7204	7.98019
DLG4/GPHN	LOC105378307	20	0.0140915	1.85104	0.173491	0.760723	0.50723	0.079965	4.82789	10.696	18	0.594225	7.38936	0.291042	4.7204	8.25788
DLG4/GPHN	LOC553939	20	0.0140915	1.85104	0.173491	0.760723	0.50723	0.0811712	4.82789	10.696	18	0.594225	7.38936	0.291042	4.7204	8.4372
DLG4/GPHN	LOC105378284	20	0.0140915	1.85104	0.173491	0.760723	0.50723	0.0810766	4.82789	10.696	18	0.594225	7.38936	0.291042	4.7204	8.90576
DLG4/GPHN	LOC100420130	20	0.0140915	1.85104	0.173491	0.760723	0.50723	0.0805326	4.82789	10.696	18	0.594225	7.38936	0.291042	4.7204	9.26397
DLG4/GPHN	LOC105372869	20	0.0140915	1.85104	0.173491	0.760723	0.50723	0.0803434	4.82789	10.696	18	0.594225	7.38936	0.291042	4.7204	9.62562
DLG4/GPHN	LOC105375849	20	0.0140915	1.85104	0.173491	0.760723	0.50723	0.0802488	4.82789	10.696	18	0.594225	7.38936	0.291042	4.7204	10.3171
DLG4/GPHN	LOC101928467	20	0.0140915	1.85104	0.173491	0.760723	0.50723	0.0807691	4.82789	10.696	18	0.594225	7.38936	0.291042	4.7204	10.4812
DLG4/GPHN	LOC101060021	20	0.0140915	1.85104	0.173491	0.760723	0.50723	0.0804144	4.82789	10.696	18	0.594225	7.38936	0.291042	4.7204	10.7997
DLG4/GPHN	NDUFAF4P2	20	0.0140915	1.85104	0.173491	0.760723	0.50723	0.0801779	4.82789	10.696	18	0.594225	7.38936	0.291042	4.7204	11.2862
DLG4/GPHN	HES3	20	0.0140915	1.85104	0.173491	0.760723	0.50723	0.0810057	4.82789	10.696	18	0.594225	7.38936	0.291042	4.7204	11.8483
DLG4/GPHN	KRTAP2-2	20	0.0140915	1.85104	0.173491	0.760723	0.50723	0.0802015	4.82789	10.696	18	0.594225	7.38936	0.291042	4.7204	11.8483
DLG4/GPHN	LOC105377420	20	0.0140915	1.85104	0.173491	0.760723	0.50723	0.0800359	4.82789	10.696	18	0.594225	7.38936	0.291042	4.7204	11.8483
DLG4/GPHN	TMEM202	20	0.0140915	1.85104	0.173491	0.760723	0.50723	0.0807928	4.82789	10.696	18	0.594225	7.38936	0.291042	4.7204	12.1939
DLG4/GPHN	LOC105378402	20	0.0140915	1.85104	0.173491	0.760723	0.50723	0.0807218	4.82789	10.696	18	0.594225	7.38936	0.291042	4.7204	12.967
DLG4/GPHN	LOC105376698	20	0.0140915	1.85104	0.173491	0.760723	0.50723	0.0808637	4.82789	10.696	18	0.594225	7.38936	0.291042	4.7204	13.1497
DLG4/GPHN	NTF6B	20	0.0140915	1.85104	0.173491	0.760723	0.50723	0.0808401	4.82789	10.696	18	0.594225	7.38936	0.291042	4.7204	15.1394
DLG4/GPHN	LOC105371553	20	0.0140915	1.85104	0.173491	0.760723	0.50723	0.0801069	4.82789	10.696	18	0.594225	7.38936	0.291042	4.7204	15.8354
DLG4/GPHN	OR11K2P	20	0.0140915	1.85104	0.173491	0.760723	0.50723	0.0804617	4.82789	10.696	18	0.594225	7.38936	0.291042	4.7204	15.9122
DLG4/GPHN	ST13P18	20	0.0140915	1.85104	0.173491	0.760723	0.50723	0.0809584	4.82789	10.696	18	0.594225	7.38936	0.291042	4.7204	16.9086
DLG4/GPHN	LOC105378856	20	0.0140915	1.85104	0.173491	0.760723	0.50723	0.0803198	4.82789	10.696	18	0.594225	7.38936	0.291042	4.7204	17.1129
DLG4/GPHN	USP41	20	0.0140915	1.85104	0.173491	0.760723	0.50723	0.0811476	4.82789	10.696	18	0.594225	7.38936	0.291042	4.7204	18.062
DLG4/GPHN	OR52J2P	20	0.0140915	1.85104	0.173491	0.760723	0.50723	0.0808874	4.82789	10.696	18	0.594225	7.38936	0.291042	4.7204	19.3053
DLG4/GPHN	SDCCAG3P1	20	0.0140915	1.85104	0.173491	0.760723	0.50723	0.0804853	4.82789	10.696	18	0.594225	7.38936	0.291042	4.7204	19.465
DLG4/GPHN	LOC105373870	20	0.0140915	1.85104	0.173491	0.760723	0.50723	0.080438	4.82789	10.696	18	0.594225	7.38936	0.291042	4.7204	21.2912
DLG4/GPHN	LOC105375859	20	0.0140915	1.85104	0.173491	0.760723	0.50723	0.0800123	4.82789	10.696	18	0.594225	7.38936	0.291042	4.7204	21.4556
DLG4/GPHN	LOC105372696	20	0.0140915	1.85104	0.173491	0.760723	0.50723	0.0803907	4.82789	10.696	18	0.594225	7.38936	0.291042	4.7204	22.2594
DLG4/GPHN	LOC105377838	20	0.0140915	1.85104	0.173491	0.760723	0.50723	0.0801306	4.82789	10.696	18	0.594225	7.38936	0.291042	4.7204	22.7092
DLG4/GPHN	LOC100996294	20	0.0140915	1.85104	0.173491	0.760723	0.50723	0.0806272	4.82789	10.696	18	0.594225	7.38936	0.291042	4.7204	23.5789
DLG4/GPHN	LOC102723633	20	0.0140915	1.85104	0.173491	0.760723	0.50723	0.080982	4.82789	10.696	18	0.594225	7.38936	0.291042	4.7204	24.9603
DLG4/GPHN	MTND4P27	20	0.0140915	1.85104	0.173491	0.760723	0.50723	0.0806036	4.82789	10.696	18	0.594225	7.38936	0.291042	4.7204	25.6675
DLG4/GPHN	LOC100533622	20	0.0140915	1.85104	0.173491	0.760723	0.50723	0.0806745	4.82789	10.696	18	0.594225	7.38936	0.291042	4.7204	27.0221
DLG4/GPHN	NPIPB1P	20	0.0140915	1.85104	0.173491	0.760723	0.50723	0.0799886	4.82789	10.696	18	0.594225	7.38936	0.291042	4.7204	28.0499
DLG4/GPHN	LOC643513	20	0.0140915	1.85104	0.173491	0.760723	0.50723	0.081053	4.82789	10.696	18	0.594225	7.38936	0.291042	4.7204	32.8095
DLG4/GPHN	LOC105372566	20	0.0140915	1.85104	0.173491	0.760723	0.50723	0.0811003	4.82789	10.696	18	0.594225	7.38936	0.291042	4.7204	44.2545
DLG4/GPHN	OR4F4	20	0.0140915	1.85104	0.173491	0.760723	0.50723	0.080911	4.82789	10.696	18	0.594225	7.38936	0.291042	4.7204	46.0871
DLG4/GPHN	LINC00838	20	0.0140915	1.85104	0.173491	0.760723	0.50723	0.0801542	4.82789	10.696	18	0.594225	7.38936	0.291042	4.7204	54.3615
DLG4/GPHN	SNORD119	20	0.0140915	1.85104	0.173491	0.760723	0.50723	0.0811949	4.82789	10.696	18	0.594225	7.38936	0.291042	4.7204	1.02834
DLG4/GPHN	RPL7P50	20	0.0140915	1.85104	0.173491	0.760723	0.50723	0.0812185	4.82789	10.696	18	0.594225	7.38936	0.291042	4.7204	15.2722
DLG4/GPHN	LOC101926984	20	0.0141075	1.85055	0.173597	0.760457	0.507159	0.0812658	4.82789	10.6973	18	0.594293	7.38647	0.290961	3.11373	4.71656
DLG4/GPHN	LMO1	20	0.0141277	1.84993	0.173686	0.760234	0.50707	0.0813131	4.82789	10.6988	18	0.594378	7.38281	0.290859	3.72696	1.70229
DLG4/GPHN	RUNDC3A	20	0.0141662	1.84875	0.17395	0.759575	0.506901	0.0814314	4.82789	10.7017	18	0.594541	7.37586	0.290665	-0.0541023	0.0714628
DLG4/GPHN	LOC100419774	20	0.0141709	1.8486	0.17395	0.759575	0.50688	0.081455	4.82789	10.7021	18	0.594561	7.37501	0.290641	4.1371	0.526848
DLG4/GPHN	MAP2K1P1	20	0.0142244	1.84697	0.17404	0.75935	0.506646	0.0816679	4.82789	10.7062	18	0.594786	7.3654	0.290372	4.61211	31.3498
DLG4/GPHN	LOC105371042	20	0.014234	1.84667	0.17404	0.75935	0.506604	0.0816915	4.82789	10.7069	18	0.594827	7.36367	0.290323	4.5201	17.9951
DLG4/GPHN	DUSP8	20	0.0142478	1.84625	0.17404	0.75935	0.506543	0.0817625	4.82789	10.7079	18	0.594885	7.3612	0.290254	2.57776	0.257901
DLG4/GPHN	DAPK1	20	0.0142485	1.84623	0.17404	0.75935	0.50654	0.0817861	4.82789	10.708	18	0.594888	7.36107	0.290251	1.88873	0.132013
DLG4/GPHN	LOC105377806	20	0.0142603	1.84587	0.17404	0.75935	0.506489	0.0818571	4.82789	10.7089	18	0.594937	7.35896	0.290192	3.49125	2.15817
DLG4/GPHN	AFF2	20	0.0142609	1.84585	0.17404	0.75935	0.506486	0.0818808	4.82789	10.7089	18	0.59494	7.35886	0.290189	1.15901	1.18184
DLG4/GPHN	LOC105377591	20	0.0142634	1.84578	0.17404	0.75935	0.506475	0.0819044	4.82789	10.7091	18	0.59495	7.35841	0.290176	2.14601	0.61351
DLG4/GPHN	LOC105371770	20	0.0142745	1.84544	0.17404	0.75935	0.506427	0.0819754	4.82789	10.7099	18	0.594997	7.35642	0.290121	3.18514	1.2268
DLG4/GPHN	KCNJ11	20	0.014275	1.84542	0.17404	0.75935	0.506425	0.081999	4.82789	10.71	18	0.594999	7.35634	0.290118	0.908653	0.670601
DLG4/GPHN	PRKCA-AS1	20	0.0142756	1.84541	0.17404	0.75935	0.506422	0.0820227	4.82789	10.71	18	0.595001	7.35623	0.290115	3.50309	0.927806
DLG4/GPHN	INSL5	20	0.0142868	1.84507	0.174068	0.75928	0.506373	0.08207	4.82789	10.7109	18	0.595048	7.35423	0.290059	4.4578	2.57114
DLG4/GPHN	2018-09-01	20	0.0142961	1.84478	0.174074	0.759265	0.506333	0.0821173	4.82789	10.7116	18	0.595087	7.35257	0.290013	4.18667	4.13409
DLG4/GPHN	LOC105374107	20	0.0143011	1.84463	0.174074	0.759265	0.506311	0.0821409	4.82789	10.7119	18	0.595108	7.35168	0.289988	4.09786	1.56462
DLG4/GPHN	CCNF	20	0.0143259	1.84388	0.174171	0.759024	0.506203	0.0822355	4.82789	10.7138	18	0.595212	7.34725	0.289864	2.03431	1.31121
DLG4/GPHN	LOC101928173	20	0.0143808	1.84222	0.174672	0.757777	0.505964	0.0823301	4.82789	10.7179	18	0.595441	7.33751	0.289591	4.23784	0.544777
DLG4/GPHN	TRGV1	20	0.0144114	1.84129	0.174721	0.757654	0.505831	0.0824247	4.82789	10.7202	18	0.595569	7.33208	0.289438	4.64846	2.86403
DLG4/GPHN	SKIL	20	0.0144118	1.84128	0.174721	0.757654	0.50583	0.0824484	4.82789	10.7203	18	0.59557	7.33202	0.289437	2.1319	0.178267
DLG4/GPHN	HSPA1B	20	0.0144122	1.84127	0.174721	0.757654	0.505828	0.082472	4.82789	10.7203	18	0.595572	7.33195	0.289435	4.28124	0.00436396
DLG4/GPHN	P3H3	20	0.0144138	1.84122	0.174721	0.757654	0.505821	0.0824957	4.82789	10.7204	18	0.595578	7.33167	0.289427	2.99951	0.491785
DLG4/GPHN	LOC105371157	20	0.014459	1.83986	0.17507	0.756789	0.505625	0.0825903	4.82789	10.7238	18	0.595766	7.32368	0.289203	4.52544	4.66358
DLG4/GPHN	GSE1	20	0.0144787	1.83927	0.175125	0.756652	0.50554	0.0826376	4.82789	10.7253	18	0.595848	7.32021	0.289105	2.09518	0.453015
DLG4/GPHN	MIA3	20	0.0144898	1.83894	0.175125	0.756652	0.505492	0.0826849	4.82789	10.7261	18	0.595893	7.31827	0.289051	-1.15619	0.284359
DLG4/GPHN	STK36	20	0.0144913	1.83889	0.175125	0.756652	0.505486	0.0827085	4.82789	10.7262	18	0.5959	7.318	0.289043	2.59104	0.336294
DLG4/GPHN	PTGS2	20	0.0144917	1.83888	0.175125	0.756652	0.505484	0.0827322	4.82789	10.7262	18	0.595901	7.31793	0.289041	4.39817	0.120399
DLG4/GPHN	LOC105376418	20	0.0145015	1.83859	0.175164	0.756554	0.505442	0.0827795	4.82789	10.727	18	0.595942	7.3162	0.288993	2.62141	0.995617
DLG4/GPHN	CACNA1G-AS1	20	0.0145348	1.83759	0.175384	0.75601	0.505298	0.0828741	4.82789	10.7294	18	0.596079	7.31037	0.288829	4.1674	2.0769
DLG4/GPHN	UPF3AP2	20	0.0145476	1.83721	0.175396	0.755979	0.505243	0.0828978	4.82789	10.7304	18	0.596132	7.30814	0.288766	3.49127	1.42515
DLG4/GPHN	USF2	20	0.0145479	1.8372	0.175396	0.755979	0.505242	0.0829214	4.82789	10.7304	18	0.596133	7.30808	0.288765	0.928221	0.137879
DLG4/GPHN	LOC105370726	20	0.0145811	1.83621	0.175651	0.75535	0.505099	0.0829924	4.82789	10.7329	18	0.59627	7.30228	0.288602	4.49057	2.07776
DLG4/GPHN	LOC105378151	20	0.0145818	1.83619	0.175651	0.75535	0.505096	0.083016	4.82789	10.7329	18	0.596273	7.30215	0.288598	4.65752	13.6638
DLG4/GPHN	LLGL2	20	0.0145934	1.83584	0.17574	0.75513	0.505047	0.0830397	4.82789	10.7338	18	0.59632	7.30014	0.288542	3.5254	1.11586
DLG4/GPHN	KHSRP	20	0.0146059	1.83547	0.17579	0.755005	0.504993	0.083087	4.82789	10.7347	18	0.596372	7.29796	0.28848	1.14869	0.300189
DLG4/GPHN	LOC105373058	20	0.0146344	1.83463	0.175933	0.754652	0.504871	0.0831816	4.82789	10.7368	18	0.596489	7.293	0.288341	3.01803	5.30867
DLG4/GPHN	ZNF768	20	0.0146404	1.83445	0.175956	0.754597	0.504845	0.0832052	4.82789	10.7372	18	0.596513	7.29195	0.288311	1.72032	0.44024
DLG4/GPHN	GCC1	20	0.0146598	1.83387	0.176082	0.754285	0.504762	0.0832525	4.82789	10.7387	18	0.596593	7.2886	0.288217	0.237016	1.10511
DLG4/GPHN	LOC102724062	20	0.0146712	1.83353	0.176082	0.754285	0.504713	0.0832762	4.82789	10.7395	18	0.596639	7.28661	0.288161	3.69674	0.444564
DLG4/GPHN	FGFR1	20	0.014681	1.83324	0.176082	0.754285	0.504671	0.0832998	4.82789	10.7402	18	0.59668	7.28491	0.288113	1.98259	0.228146
DLG4/GPHN	CLIP1-AS1	20	0.0146819	1.83322	0.176082	0.754285	0.504668	0.0833235	4.82789	10.7403	18	0.596683	7.28476	0.288109	3.73074	1.26763
DLG4/GPHN	HAUS3	20	0.0146965	1.83279	0.176082	0.754285	0.504605	0.0833708	4.82789	10.7414	18	0.596743	7.28224	0.288038	1.45033	0.317368
DLG4/GPHN	LOC105373005	20	0.0146988	1.83272	0.176082	0.754285	0.504596	0.0833944	4.82789	10.7415	18	0.596752	7.28183	0.288026	3.09987	1.40244
DLG4/GPHN	SCAF4	20	0.0147106	1.83237	0.176082	0.754285	0.504545	0.0834417	4.82789	10.7424	18	0.5968	7.27979	0.287969	0.821185	0.788898
DLG4/GPHN	LINC00993	20	0.0147109	1.83236	0.176082	0.754285	0.504544	0.0834654	4.82789	10.7424	18	0.596802	7.27974	0.287967	4.50709	4.51678
DLG4/GPHN	PPIAP30	20	0.0147281	1.83185	0.176082	0.754285	0.504471	0.0835836	4.82789	10.7437	18	0.596872	7.27678	0.287884	3.56319	1.07007
DLG4/GPHN	LOC105376741	20	0.0147293	1.83182	0.176082	0.754285	0.504466	0.0836073	4.82789	10.7438	18	0.596877	7.27657	0.287878	4.25023	0.959873
DLG4/GPHN	MFAP1P1	20	0.0147326	1.83172	0.176082	0.754285	0.504452	0.0836546	4.82789	10.744	18	0.59689	7.276	0.287862	3.64848	0.889203
DLG4/GPHN	LOC100507437	20	0.0147396	1.83152	0.176082	0.754285	0.504422	0.0837019	4.82789	10.7445	18	0.596918	7.2748	0.287828	3.16847	1.90377
DLG4/GPHN	C1orf35	20	0.0147426	1.83143	0.176082	0.754285	0.504409	0.0837256	4.82789	10.7447	18	0.596931	7.27428	0.287814	2.45121	0.603171
DLG4/GPHN	MSL1	20	0.0147522	1.83114	0.176098	0.754246	0.504368	0.0837729	4.82789	10.7455	18	0.59697	7.27262	0.287767	0.795564	0.162542
DLG4/GPHN	RALGAPA1P	20	0.0147698	1.83062	0.176258	0.753851	0.504293	0.0837965	4.82789	10.7467	18	0.597041	7.26959	0.287681	1.92104	1.05751
DLG4/GPHN	LOC400446	20	0.0147807	1.8303	0.176263	0.75384	0.504247	0.0838202	4.82789	10.7475	18	0.597086	7.26772	0.287629	1.77035	0.475628
DLG4/GPHN	ZBTB18	20	0.0147976	1.82981	0.176263	0.75384	0.504175	0.0839148	4.82789	10.7488	18	0.597154	7.26482	0.287547	0.585517	0.107039
DLG4/GPHN	LOC102724329	20	0.0147994	1.82976	0.176263	0.75384	0.504168	0.0839621	4.82789	10.7489	18	0.597161	7.26451	0.287538	4.40842	3.09201
DLG4/GPHN	LOC105378229	20	0.0148218	1.8291	0.17633	0.753673	0.504073	0.0840567	4.82789	10.7505	18	0.597252	7.26067	0.28743	4.0335	5.18464
DLG4/GPHN	LOC105376443	20	0.0148529	1.82819	0.176552	0.753126	0.503941	0.0841276	4.82789	10.7528	18	0.597378	7.25534	0.287279	3.23935	0.40762
DLG4/GPHN	ICAM4	20	0.014872	1.82763	0.176553	0.753125	0.50386	0.0842222	4.82789	10.7542	18	0.597455	7.25208	0.287187	3.72101	2.10918
DLG4/GPHN	LOC105371168	20	0.0148836	1.82729	0.176556	0.753117	0.503811	0.0842695	4.82789	10.755	18	0.597502	7.25011	0.287132	3.45279	0.22488
DLG4/GPHN	IGSF9B	20	0.0148866	1.8272	0.176556	0.753117	0.503799	0.0842932	4.82789	10.7553	18	0.597514	7.24959	0.287117	3.95491	0.101661
DLG4/GPHN	LOC105374585	20	0.0149051	1.82666	0.176676	0.752822	0.50372	0.0843641	4.82789	10.7566	18	0.597589	7.24644	0.287028	3.90631	2.34284
DLG4/GPHN	KRT18P12	20	0.0149438	1.82554	0.176937	0.752182	0.503557	0.0844587	4.82789	10.7594	18	0.597745	7.23986	0.286842	3.72359	2.51495
DLG4/GPHN	NUTF2P4	20	0.0149703	1.82477	0.1772	0.751537	0.503446	0.0844824	4.82789	10.7613	18	0.597851	7.23538	0.286716	4.70817	9.90548
DLG4/GPHN	LOC105371638	20	0.014976	1.8246	0.177218	0.751491	0.503422	0.084506	4.82789	10.7617	18	0.597874	7.2344	0.286688	4.23468	2.79014
DLG4/GPHN	TMEM75	20	0.0150274	1.82312	0.177479	0.750853	0.503206	0.0846716	4.82789	10.7654	18	0.59808	7.22572	0.286443	3.60004	1.44764
DLG4/GPHN	CNTN3	20	0.0150438	1.82264	0.177573	0.750622	0.503138	0.0847189	4.82789	10.7666	18	0.598145	7.22295	0.286364	3.19214	0.13532
DLG4/GPHN	NOL4L	20	0.0150672	1.82197	0.1777	0.750312	0.50304	0.0847899	4.82789	10.7683	18	0.598238	7.21902	0.286253	0.411101	0.844611
DLG4/GPHN	TXLNA	20	0.015087	1.8214	0.177809	0.750046	0.502957	0.0848372	4.82789	10.7697	18	0.598317	7.2157	0.286159	0.926737	0.37578
DLG4/GPHN	C9orf172	20	0.015089	1.82134	0.177809	0.750046	0.502948	0.0848608	4.82789	10.7699	18	0.598326	7.21535	0.286149	3.79114	0.764078
DLG4/GPHN	LOC105375051	20	0.0150968	1.82111	0.177851	0.749943	0.502916	0.0848845	4.82789	10.7704	18	0.598357	7.21404	0.286112	3.11175	1.20468
DLG4/GPHN	HS3ST2	20	0.0151055	1.82086	0.177891	0.749846	0.50288	0.0849081	4.82789	10.771	18	0.598391	7.21259	0.286071	3.24825	0.170991
DLG4/GPHN	ERGIC1	20	0.0151158	1.82057	0.177926	0.749761	0.502837	0.0849554	4.82789	10.7718	18	0.598432	7.21087	0.286022	0.932269	0.264716
DLG4/GPHN	LOC105373892	20	0.0151334	1.82006	0.178034	0.749498	0.502764	0.0850027	4.82789	10.773	18	0.598502	7.20792	0.285939	3.66091	1.32078
DLG4/GPHN	TET3	20	0.0151439	1.81976	0.178096	0.749346	0.50272	0.0850264	4.82789	10.7738	18	0.598544	7.20615	0.285889	3.87155	0.158627
DLG4/GPHN	PIM3	20	0.0151951	1.8183	0.178429	0.748535	0.502507	0.085121	4.82789	10.7774	18	0.598747	7.19762	0.285647	3.69127	0.210674
DLG4/GPHN	LOC105372052	20	0.0152044	1.81803	0.178429	0.748535	0.502468	0.0851683	4.82789	10.7781	18	0.598783	7.19607	0.285603	4.53977	2.75196
DLG4/GPHN	MRGPRD	20	0.0152152	1.81772	0.178429	0.748535	0.502423	0.0852156	4.82789	10.7789	18	0.598826	7.19427	0.285552	4.38215	4.29784
DLG4/GPHN	LOC102724642	20	0.0152162	1.81769	0.178429	0.748535	0.502419	0.0852392	4.82789	10.7789	18	0.59883	7.1941	0.285547	4.33339	1.28709
DLG4/GPHN	CTDNEP1	20	0.0152167	1.81768	0.178429	0.748535	0.502417	0.0852629	4.82789	10.779	18	0.598832	7.19402	0.285545	1.52262	0.23612
DLG4/GPHN	ABRA	20	0.0152176	1.81765	0.178429	0.748535	0.502414	0.0852865	4.82789	10.779	18	0.598836	7.19388	0.285541	3.39555	1.93908
DLG4/GPHN	TULP1	20	0.0152403	1.81701	0.178532	0.748284	0.502319	0.0853575	4.82789	10.7807	18	0.598926	7.19009	0.285433	4.60804	26.889
DLG4/GPHN	LOC101926943	20	0.0152524	1.81666	0.17854	0.748264	0.502269	0.0854284	4.82789	10.7815	18	0.598973	7.18809	0.285377	3.43918	0.94541
DLG4/GPHN	ULBP1	20	0.0152832	1.81578	0.178588	0.748147	0.502142	0.0855704	4.82789	10.7837	18	0.599095	7.18298	0.285232	3.37974	2.86016
DLG4/GPHN	CACNB3	20	0.0153049	1.81517	0.178701	0.747873	0.502052	0.0856413	4.82789	10.7852	18	0.59918	7.1794	0.28513	1.03523	0.22101
DLG4/GPHN	MEX3A	20	0.0153086	1.81506	0.178701	0.747873	0.502037	0.085665	4.82789	10.7855	18	0.599194	7.17879	0.285113	3.53519	4.49966
DLG4/GPHN	CELF3	20	0.0153168	1.81483	0.178701	0.747873	0.502003	0.0856886	4.82789	10.7861	18	0.599227	7.17743	0.285074	2.4869	0.338651
DLG4/GPHN	ZNF137P	20	0.0153169	1.81483	0.178701	0.747873	0.502003	0.0857123	4.82789	10.7861	18	0.599227	7.17742	0.285074	2.60915	1.83154
DLG4/GPHN	LOC105372858	20	0.0153488	1.81392	0.178935	0.747305	0.501871	0.0857596	4.82789	10.7883	18	0.599352	7.17216	0.284924	4.42353	2.14607
DLG4/GPHN	RTN2	20	0.0153538	1.81378	0.178935	0.747305	0.50185	0.0858069	4.82789	10.7887	18	0.599372	7.17133	0.284901	1.24414	0.324901
DLG4/GPHN	LOC105376076	20	0.0153757	1.81317	0.178962	0.747238	0.50176	0.0858778	4.82789	10.7902	18	0.599457	7.16775	0.284799	4.31019	3.20247
DLG4/GPHN	TPT1-AS1	20	0.0153776	1.81311	0.178962	0.747238	0.501752	0.0859015	4.82789	10.7904	18	0.599465	7.16742	0.28479	1.6797	0.862814
DLG4/GPHN	CDH26	20	0.0153823	1.81298	0.178962	0.747238	0.501733	0.0859251	4.82789	10.7907	18	0.599483	7.16666	0.284768	3.24023	0.845529
DLG4/GPHN	LOC101928793	20	0.0153837	1.81294	0.178962	0.747238	0.501728	0.0859488	4.82789	10.7908	18	0.599489	7.16643	0.284762	4.05547	0.745264
DLG4/GPHN	SNX31	20	0.015393	1.81268	0.178962	0.747238	0.501689	0.0859961	4.82789	10.7915	18	0.599525	7.1649	0.284718	4.12602	0.772458
DLG4/GPHN	CELF1	20	0.0154085	1.81224	0.17898	0.747196	0.501626	0.0860907	4.82789	10.7925	18	0.599586	7.16236	0.284646	-2.19782	0.325962
DLG4/GPHN	ATP6V0CP3	20	0.0154144	1.81207	0.179	0.747148	0.501601	0.0861143	4.82789	10.793	18	0.599609	7.16138	0.284618	4.58413	5.92619
DLG4/GPHN	FOLR1	20	0.0155171	1.80919	0.179957	0.74483	0.501181	0.0862089	4.82789	10.8002	18	0.600009	7.14462	0.284141	4.22357	3.38596
DLG4/GPHN	LOC100420020	20	0.0155182	1.80916	0.179957	0.74483	0.501176	0.0862326	4.82789	10.8002	18	0.600013	7.14444	0.284136	4.2898	0.731813
DLG4/GPHN	LINC01583	20	0.0155262	1.80893	0.179962	0.74482	0.501143	0.0862562	4.82789	10.8008	18	0.600044	7.14313	0.284099	4.21882	10.2805
DLG4/GPHN	TOB2	20	0.0155815	1.80739	0.180345	0.743895	0.500918	0.0863981	4.82789	10.8046	18	0.600258	7.13417	0.283843	2.53447	0.198936
DLG4/GPHN	UCKL1	20	0.0156181	1.80637	0.180621	0.743233	0.500769	0.0864691	4.82789	10.8072	18	0.600399	7.12825	0.283675	2.02532	0.391792
DLG4/GPHN	EXOSC3	20	0.0156602	1.8052	0.18086	0.742657	0.500598	0.0865874	4.82789	10.8101	18	0.600562	7.12146	0.283481	1.16365	0.363685
DLG4/GPHN	TESC	20	0.0157238	1.80344	0.181275	0.741662	0.500341	0.086682	4.82789	10.8145	18	0.600806	7.11126	0.28319	2.52591	0.248026
DLG4/GPHN	KCNA6	20	0.0157283	1.80332	0.181275	0.741662	0.500323	0.0867056	4.82789	10.8148	18	0.600823	7.11052	0.283169	1.69067	0.434417
DLG4/GPHN	LOC101926948	20	0.0157304	1.80326	0.181275	0.741662	0.500314	0.0867293	4.82789	10.815	18	0.600831	7.11019	0.28316	4.42224	9.82975
DLG4/GPHN	LOC105371390	20	0.0157335	1.80317	0.181275	0.741662	0.500302	0.0867529	4.82789	10.8152	18	0.600843	7.10969	0.283145	4.54095	5.99946
DLG4/GPHN	C3orf52	20	0.0157342	1.80316	0.181275	0.741662	0.500299	0.0867766	4.82789	10.8152	18	0.600846	7.10959	0.283142	4.14316	1.00556
DLG4/GPHN	LOC400620	20	0.0157483	1.80277	0.181333	0.741523	0.500242	0.0868475	4.82789	10.8162	18	0.6009	7.10732	0.283078	4.60062	20.8414
DLG4/GPHN	FKBP14	20	0.0157573	1.80252	0.181387	0.741393	0.500206	0.0868712	4.82789	10.8168	18	0.600934	7.10588	0.283037	-2.09484	1.0196
DLG4/GPHN	LOC105376560	20	0.0157617	1.8024	0.181388	0.741392	0.500188	0.0868948	4.82789	10.8171	18	0.600951	7.10519	0.283017	3.78342	4.09126
DLG4/GPHN	MXD1	20	0.0158082	1.80112	0.181775	0.740466	0.500001	0.0869658	4.82789	10.8203	18	0.601129	7.09777	0.282805	2.57663	0.374909
DLG4/GPHN	LOC105378804	20	0.0158174	1.80086	0.181832	0.740331	0.499964	0.0869894	4.82789	10.821	18	0.601164	7.0963	0.282763	3.32887	1.9097
DLG4/GPHN	LOC105376742	20	0.0158266	1.80061	0.181838	0.740316	0.499927	0.0870367	4.82789	10.8216	18	0.601199	7.09485	0.282721	4.12136	0.655462
DLG4/GPHN	DSCAM-AS1	20	0.0158864	1.79897	0.182228	0.739384	0.499687	0.0871786	4.82789	10.8257	18	0.601426	7.08534	0.28245	3.48552	0.800513
DLG4/GPHN	LOC100421664	20	0.0159482	1.79729	0.182673	0.738326	0.499439	0.0872496	4.82789	10.8299	18	0.601661	7.07558	0.28217	2.59132	0.721057
DLG4/GPHN	C19orf68	20	0.0159516	1.7972	0.182673	0.738326	0.499426	0.0872732	4.82789	10.8301	18	0.601674	7.07504	0.282155	2.50048	1.85408
DLG4/GPHN	LINC00501	20	0.0159522	1.79718	0.182673	0.738326	0.499423	0.0873205	4.82789	10.8302	18	0.601676	7.07495	0.282152	3.24202	1.78963
DLG4/GPHN	MEG3	20	0.0159629	1.79689	0.182673	0.738326	0.499381	0.0873442	4.82789	10.8309	18	0.601716	7.07327	0.282104	0.824831	0.0191055
DLG4/GPHN	LINC00235	20	0.015964	1.79686	0.182673	0.738326	0.499376	0.0873915	4.82789	10.831	18	0.601721	7.07308	0.282099	4.33361	1.49625
DLG4/GPHN	HECTD4	20	0.0159867	1.79624	0.182751	0.738141	0.499286	0.0874625	4.82789	10.8325	18	0.601806	7.06953	0.281997	-0.629807	0.206486
DLG4/GPHN	LOC729867	20	0.0159949	1.79602	0.182778	0.738076	0.499253	0.0875098	4.82789	10.8331	18	0.601837	7.06824	0.28196	3.44577	1.75444
DLG4/GPHN	DERL3	20	0.0160297	1.79508	0.182978	0.737601	0.499115	0.0876044	4.82789	10.8354	18	0.601968	7.06277	0.281803	3.75827	1.87326
DLG4/GPHN	BTF3P14	20	0.016083	1.79363	0.183488	0.736393	0.498903	0.0876517	4.82789	10.839	18	0.602169	7.05443	0.281564	4.01426	1.10716
DLG4/GPHN	THRB-AS1	20	0.0160939	1.79334	0.183513	0.736333	0.49886	0.087699	4.82789	10.8398	18	0.60221	7.05273	0.281515	3.47287	1.27355
DLG4/GPHN	LOC100131233	20	0.0160995	1.79319	0.183528	0.736298	0.498837	0.0877226	4.82789	10.8402	18	0.602231	7.05185	0.28149	4.16332	2.74122
DLG4/GPHN	FAM135B	20	0.0161247	1.79251	0.183766	0.735736	0.498737	0.0877463	4.82789	10.8419	18	0.602325	7.04792	0.281377	2.76081	0.201239
DLG4/GPHN	LOC649166	20	0.0161442	1.79198	0.183937	0.73533	0.49866	0.0877699	4.82789	10.8432	18	0.602398	7.04489	0.281291	2.68431	2.80481
DLG4/GPHN	RPL32P17	20	0.0161581	1.79161	0.184006	0.735169	0.498605	0.0877936	4.82789	10.8441	18	0.60245	7.04273	0.281228	0.0335053	1.83735
DLG4/GPHN	NFATC3	20	0.0161589	1.79159	0.184006	0.735169	0.498602	0.0878172	4.82789	10.8442	18	0.602453	7.04261	0.281225	0.244581	0.555322
DLG4/GPHN	GTF3C1	20	0.0161646	1.79144	0.184021	0.735133	0.49858	0.0878409	4.82789	10.8445	18	0.602474	7.04172	0.2812	-1.25413	0.327503
DLG4/GPHN	YBX1P10	20	0.0161834	1.79093	0.184136	0.734862	0.498506	0.0878882	4.82789	10.8458	18	0.602544	7.03881	0.281116	4.48265	8.8788
DLG4/GPHN	PCDH8	20	0.0161889	1.79078	0.184149	0.734831	0.498484	0.0879118	4.82789	10.8462	18	0.602565	7.03795	0.281091	3.41387	0.274434
DLG4/GPHN	LRRC37A4P	20	0.0162487	1.78918	0.184448	0.734127	0.498248	0.0880537	4.82789	10.8502	18	0.602788	7.0287	0.280826	3.08278	0.111616
DLG4/GPHN	HNRNPUP1	20	0.0162491	1.78917	0.184448	0.734127	0.498247	0.0880774	4.82789	10.8502	18	0.602789	7.02864	0.280824	4.5837	2.86838
DLG4/GPHN	LOC105377122	20	0.016275	1.78848	0.184682	0.733576	0.498144	0.0881247	4.82789	10.8519	18	0.602886	7.02463	0.280709	3.88446	4.48016
DLG4/GPHN	HMGN2P14	20	0.0162813	1.78831	0.184704	0.733525	0.49812	0.0881483	4.82789	10.8524	18	0.602909	7.02367	0.280681	4.19167	3.44904
DLG4/GPHN	WNT2	20	0.0163511	1.78645	0.185258	0.732224	0.497846	0.0882429	4.82789	10.857	18	0.603167	7.01295	0.280373	3.93925	1.63186
DLG4/GPHN	SFTPC	20	0.0163521	1.78643	0.185258	0.732224	0.497842	0.0882666	4.82789	10.8571	18	0.603171	7.01279	0.280368	3.5063	0.92589
DLG4/GPHN	LOC100128966	20	0.0163865	1.78551	0.185598	0.731428	0.497708	0.0882902	4.82789	10.8594	18	0.603298	7.00753	0.280217	4.45964	7.21894
DLG4/GPHN	KMT2D	20	0.0164085	1.78493	0.185798	0.730959	0.497621	0.0883139	4.82789	10.8608	18	0.603379	7.00415	0.28012	1.81766	0.354701
DLG4/GPHN	ZMIZ1	20	0.0164269	1.78444	0.185863	0.730807	0.49755	0.0883612	4.82789	10.862	18	0.603447	7.00135	0.280039	2.33122	0.183
DLG4/GPHN	WDR64	20	0.0164466	1.78392	0.185979	0.730535	0.497473	0.0884322	4.82789	10.8633	18	0.603519	6.99835	0.279953	4.31356	1.6807
DLG4/GPHN	MAN1A2P1	20	0.0164635	1.78348	0.186071	0.73032	0.497407	0.0884795	4.82789	10.8645	18	0.603582	6.99578	0.279878	3.87476	3.09408
DLG4/GPHN	DDX55P1	20	0.0164878	1.78284	0.186107	0.730237	0.497312	0.0885741	4.82789	10.8661	18	0.603671	6.99208	0.279772	2.97936	0.658535
DLG4/GPHN	LOC101927257	20	0.0165052	1.78238	0.186145	0.730149	0.497245	0.0886687	4.82789	10.8672	18	0.603735	6.98944	0.279696	1.87055	0.511027
DLG4/GPHN	LOC105371479	20	0.0165152	1.78211	0.186208	0.730001	0.497206	0.0886923	4.82789	10.8679	18	0.603771	6.98792	0.279652	3.37954	1.7762
DLG4/GPHN	LOC105375511	20	0.0165396	1.78148	0.186284	0.729825	0.497111	0.0887869	4.82789	10.8695	18	0.60386	6.98424	0.279546	3.66851	0.841154
DLG4/GPHN	LOC102724906	20	0.0165657	1.78079	0.186479	0.729371	0.49701	0.0888342	4.82789	10.8712	18	0.603956	6.98028	0.279432	3.49779	0.596304
DLG4/GPHN	C7orf33	20	0.0165988	1.77992	0.186699	0.728859	0.496882	0.0889052	4.82789	10.8734	18	0.604077	6.97529	0.279288	4.61922	19.933
DLG4/GPHN	FOXI3	20	0.0166029	1.77982	0.186699	0.728859	0.496866	0.0889288	4.82789	10.8736	18	0.604092	6.97467	0.27927	4.41952	8.29131
DLG4/GPHN	ILDR2	20	0.0166571	1.7784	0.187096	0.727936	0.496657	0.0890234	4.82789	10.8772	18	0.604289	6.96652	0.279035	1.56525	0.362017
DLG4/GPHN	MARK2P4	20	0.0166648	1.7782	0.187096	0.727936	0.496627	0.0890707	4.82789	10.8777	18	0.604317	6.96537	0.279001	3.87651	8.2496
DLG4/GPHN	AMY1B	20	0.0166806	1.77779	0.187196	0.727703	0.496566	0.0890944	4.82789	10.8787	18	0.604374	6.963	0.278933	4.59738	12.0708
DLG4/GPHN	SOBP	20	0.0166928	1.77747	0.187245	0.72759	0.496519	0.0891417	4.82789	10.8795	18	0.604418	6.96117	0.27888	-0.361249	0.482933
DLG4/GPHN	ADRB1	20	0.0166957	1.77739	0.187245	0.72759	0.496508	0.0891653	4.82789	10.8797	18	0.604429	6.96073	0.278867	3.51083	0.292968
DLG4/GPHN	CCDC36	20	0.0167156	1.77688	0.187318	0.72742	0.496431	0.0892363	4.82789	10.881	18	0.604501	6.95776	0.278781	3.70402	1.38414
DLG4/GPHN	LOC105369379	20	0.0167393	1.77626	0.187445	0.727127	0.49634	0.0892836	4.82789	10.8826	18	0.604587	6.95421	0.278679	3.49589	1.50777
DLG4/GPHN	FURIN	20	0.0167446	1.77613	0.187445	0.727127	0.49632	0.0893309	4.82789	10.8829	18	0.604606	6.95343	0.278656	2.32489	0.332524
DLG4/GPHN	AGO2	20	0.0167592	1.77575	0.187509	0.726978	0.496264	0.0893782	4.82789	10.8839	18	0.604659	6.95125	0.278593	1.37132	0.350146
DLG4/GPHN	CCDC88B	20	0.0167724	1.7754	0.187607	0.726751	0.496213	0.0894019	4.82789	10.8847	18	0.604706	6.94928	0.278536	2.84849	1.17319
DLG4/GPHN	ANKRD13D	20	0.0167795	1.77522	0.187633	0.726691	0.496186	0.0894255	4.82789	10.8852	18	0.604732	6.94822	0.278506	1.97602	0.272509
DLG4/GPHN	TFDP1	20	0.0167865	1.77504	0.187633	0.726691	0.496159	0.0894492	4.82789	10.8856	18	0.604757	6.94718	0.278476	0.182456	0.463798
DLG4/GPHN	RPS14P3	20	0.0168123	1.77437	0.187705	0.726523	0.49606	0.0895674	4.82789	10.8873	18	0.60485	6.94335	0.278365	2.90809	1.1922
DLG4/GPHN	PMEL	20	0.0168463	1.7735	0.187986	0.725876	0.49593	0.0896147	4.82789	10.8895	18	0.604973	6.9383	0.278219	4.33857	3.53718
DLG4/GPHN	CDK10	20	0.0168618	1.7731	0.18801	0.72582	0.495871	0.0896857	4.82789	10.8905	18	0.605028	6.93601	0.278152	1.51832	0.213891
DLG4/GPHN	FOSB	20	0.016874	1.77278	0.18806	0.725704	0.495824	0.0897093	4.82789	10.8913	18	0.605072	6.93419	0.2781	4.57756	0.0434418
DLG4/GPHN	NPM1P24	20	0.0168996	1.77212	0.188183	0.725419	0.495727	0.0898039	4.82789	10.893	18	0.605164	6.93042	0.27799	4.25516	3.18111
DLG4/GPHN	LOC105374739	20	0.0169107	1.77184	0.188258	0.725247	0.495684	0.0898276	4.82789	10.8937	18	0.605204	6.92877	0.277943	4.63677	25.0861
DLG4/GPHN	EPPK1	20	0.01692	1.7716	0.188286	0.725182	0.495649	0.0898512	4.82789	10.8943	18	0.605237	6.92741	0.277903	4.13901	6.16717
DLG4/GPHN	LOC102725195	20	0.0169344	1.77123	0.188372	0.724983	0.495594	0.0898985	4.82789	10.8952	18	0.605289	6.92528	0.277842	3.32174	1.65962
DLG4/GPHN	TSC22D2	20	0.0169627	1.7705	0.188583	0.724496	0.495486	0.0899222	4.82789	10.897	18	0.60539	6.92111	0.277721	2.42616	0.212346
DLG4/GPHN	LOC101929054	20	0.0169983	1.7696	0.188659	0.724323	0.495351	0.0900877	4.82789	10.8993	18	0.605517	6.91589	0.277569	4.1421	2.37009
DLG4/GPHN	LOC105375184	20	0.0170003	1.76954	0.188659	0.724323	0.495343	0.0901114	4.82789	10.8994	18	0.605524	6.91559	0.277561	2.45977	0.941199
DLG4/GPHN	CD96	20	0.0170552	1.76814	0.188993	0.723554	0.495135	0.0902297	4.82789	10.903	18	0.60572	6.90755	0.277328	1.45605	3.62762
DLG4/GPHN	LOC100419959	20	0.0170646	1.7679	0.189025	0.723481	0.4951	0.090277	4.82789	10.9036	18	0.605753	6.90618	0.277288	3.17619	1.21053
DLG4/GPHN	RPS20P34	20	0.0170851	1.76738	0.189153	0.723186	0.495022	0.0903243	4.82789	10.9049	18	0.605826	6.90318	0.277201	3.6656	0.820796
DLG4/GPHN	HSP90B3P	20	0.0170905	1.76724	0.189164	0.723162	0.495002	0.0903479	4.82789	10.9052	18	0.605845	6.90239	0.277178	4.61017	20.2741
DLG4/GPHN	NQO1	20	0.0171011	1.76698	0.189231	0.723008	0.494962	0.0903716	4.82789	10.9059	18	0.605882	6.90085	0.277133	4.00161	0.0604811
DLG4/GPHN	CYP2D8P	20	0.0171099	1.76675	0.189279	0.722897	0.494928	0.0903952	4.82789	10.9064	18	0.605914	6.89957	0.277096	3.71523	3.57962
DLG4/GPHN	LOC101928622	20	0.0171332	1.76616	0.189311	0.722824	0.49484	0.0904898	4.82789	10.9079	18	0.605996	6.89617	0.276997	3.32505	1.29878
DLG4/GPHN	GLIS3	20	0.0171669	1.76531	0.189467	0.722466	0.494714	0.0905844	4.82789	10.9101	18	0.606115	6.89129	0.276856	2.14524	0.550598
DLG4/GPHN	AATBC	20	0.0171725	1.76517	0.189467	0.722466	0.494693	0.0906081	4.82789	10.9104	18	0.606135	6.89048	0.276832	3.5656	1.39262
DLG4/GPHN	DPP9	20	0.0171851	1.76485	0.189467	0.722466	0.494645	0.090679	4.82789	10.9112	18	0.606179	6.88865	0.276779	0.992696	0.503706
DLG4/GPHN	LOC105370048	20	0.0171899	1.76473	0.189467	0.722466	0.494627	0.0907027	4.82789	10.9115	18	0.606196	6.88796	0.276759	3.38698	0.781957
DLG4/GPHN	RRP1B	20	0.0171965	1.76456	0.189467	0.722466	0.494602	0.09075	4.82789	10.912	18	0.60622	6.887	0.276731	-2.57352	1.37697
DLG4/GPHN	CICP5	20	0.017213	1.76414	0.189467	0.722466	0.49454	0.0907973	4.82789	10.913	18	0.606278	6.88461	0.276661	4.48563	9.39502
DLG4/GPHN	FOXK1	20	0.0172173	1.76403	0.189467	0.722466	0.494524	0.0908209	4.82789	10.9133	18	0.606293	6.88398	0.276643	0.48503	0.345993
DLG4/GPHN	CDK2AP1	20	0.01723	1.76371	0.189467	0.722466	0.494476	0.0908919	4.82789	10.9141	18	0.606338	6.88215	0.27659	2.60417	0.0428589
DLG4/GPHN	LOC105374325	20	0.0172334	1.76363	0.189467	0.722466	0.494464	0.0909392	4.82789	10.9143	18	0.60635	6.88166	0.276576	3.04911	1.98815
DLG4/GPHN	FKBP4	20	0.0172345	1.7636	0.189467	0.722466	0.494459	0.0909628	4.82789	10.9144	18	0.606354	6.8815	0.276571	3.22279	0.0324692
DLG4/GPHN	ATP1B3	20	0.0172452	1.76333	0.189536	0.722309	0.494419	0.0909865	4.82789	10.915	18	0.606391	6.87996	0.276526	2.52729	0.104385
DLG4/GPHN	GDF11	20	0.0172824	1.7624	0.189846	0.721599	0.49428	0.0910338	4.82789	10.9174	18	0.606522	6.87459	0.27637	2.01616	0.447538
DLG4/GPHN	LOC105369673	20	0.017291	1.76218	0.189846	0.721599	0.494247	0.0910574	4.82789	10.9179	18	0.606552	6.87335	0.276334	4.09867	0.376773
DLG4/GPHN	LOC105375297	20	0.0173095	1.76172	0.189946	0.72137	0.494178	0.0911284	4.82789	10.9191	18	0.606617	6.8707	0.276257	4.69958	21.6939
DLG4/GPHN	LOC105375439	20	0.0173643	1.76034	0.190188	0.720818	0.493973	0.091223	4.82789	10.9226	18	0.606809	6.86283	0.276028	4.59548	18.5014
DLG4/GPHN	LOC105369811	20	0.0173861	1.7598	0.190188	0.720818	0.493892	0.0913886	4.82789	10.9239	18	0.606885	6.85971	0.275937	4.48635	3.1007
DLG4/GPHN	IRGQ	20	0.0173878	1.75975	0.190188	0.720818	0.493886	0.0914122	4.82789	10.924	18	0.606891	6.85946	0.27593	-0.708889	0.409475
DLG4/GPHN	LOC100419613	20	0.01739	1.7597	0.190188	0.720818	0.493878	0.0914359	4.82789	10.9242	18	0.606899	6.85916	0.275921	2.60165	0.849116
DLG4/GPHN	LOC100420743	20	0.0174372	1.75852	0.190528	0.720041	0.493702	0.0915068	4.82789	10.9271	18	0.607063	6.85241	0.275724	3.55521	3.13327
DLG4/GPHN	LINC00475	20	0.0174391	1.75848	0.190528	0.720041	0.493695	0.0915305	4.82789	10.9273	18	0.60707	6.85214	0.275716	3.70904	3.00484
DLG4/GPHN	ZNF749	20	0.0174963	1.75705	0.190907	0.719179	0.493482	0.0916487	4.82789	10.9308	18	0.607269	6.844	0.275479	1.68769	0.617145
DLG4/GPHN	ZNF625-ZNF20	20	0.017509	1.75674	0.190946	0.71909	0.493435	0.091696	4.82789	10.9316	18	0.607313	6.84221	0.275427	4.12237	1.77776
DLG4/GPHN	LOC101928101	20	0.0175238	1.75637	0.191009	0.718947	0.493381	0.0917433	4.82789	10.9326	18	0.607364	6.84011	0.275365	2.1406	2.0876
DLG4/GPHN	OTX2-AS1	20	0.017565	1.75535	0.19131	0.718262	0.493228	0.0918143	4.82789	10.9351	18	0.607507	6.83427	0.275195	3.79402	3.85667
DLG4/GPHN	MARK3	20	0.017585	1.75486	0.191396	0.718068	0.493154	0.0918616	4.82789	10.9364	18	0.607576	6.83144	0.275113	0.0450973	0.1874
DLG4/GPHN	SLC9A5	20	0.0176046	1.75437	0.191396	0.718068	0.493082	0.0919798	4.82789	10.9376	18	0.607643	6.82869	0.275032	2.43429	1.04568
DLG4/GPHN	LOC100507403	20	0.0176103	1.75423	0.191409	0.718037	0.493061	0.0920035	4.82789	10.9379	18	0.607663	6.82788	0.275008	4.02414	6.31491
DLG4/GPHN	LOC100288416	20	0.017621	1.75397	0.191442	0.717964	0.493021	0.0920272	4.82789	10.9386	18	0.6077	6.82637	0.274965	4.64003	2.8122
DLG4/GPHN	SCN3A	20	0.0176473	1.75332	0.191565	0.717684	0.492924	0.0920981	4.82789	10.9402	18	0.607791	6.82267	0.274857	2.41894	0.142508
DLG4/GPHN	PAFAH1B1P1	20	0.0176478	1.75331	0.191565	0.717684	0.492922	0.0921218	4.82789	10.9403	18	0.607793	6.82259	0.274854	3.96029	3.35509
DLG4/GPHN	MAST2	20	0.0176547	1.75314	0.191565	0.717684	0.492897	0.0921454	4.82789	10.9407	18	0.607816	6.82163	0.274826	0.398467	0.580895
DLG4/GPHN	HMGB1P39	20	0.0176886	1.75231	0.191718	0.717337	0.492772	0.0922637	4.82789	10.9428	18	0.607933	6.81687	0.274687	3.20603	0.938543
DLG4/GPHN	KLF16	20	0.0177163	1.75163	0.191834	0.717075	0.49267	0.0923346	4.82789	10.9445	18	0.608028	6.81298	0.274573	3.18417	0.493607
DLG4/GPHN	LOC105369465	20	0.0177266	1.75138	0.191836	0.717069	0.492633	0.0923819	4.82789	10.9451	18	0.608063	6.81155	0.274531	4.2624	2.31909
DLG4/GPHN	LOC105377463	20	0.0177327	1.75123	0.191836	0.717069	0.49261	0.0924056	4.82789	10.9455	18	0.608084	6.81069	0.274506	3.44219	1.7195
DLG4/GPHN	LOC105374924	20	0.0177358	1.75115	0.191836	0.717069	0.492599	0.0924529	4.82789	10.9457	18	0.608095	6.81026	0.274494	3.9327	3.3174
DLG4/GPHN	TRIP4	20	0.0177654	1.75042	0.192052	0.716582	0.49249	0.0924765	4.82789	10.9475	18	0.608196	6.80612	0.274373	0.499321	0.808364
DLG4/GPHN	LOC105373566	20	0.0177689	1.75034	0.192052	0.716582	0.492477	0.0925002	4.82789	10.9478	18	0.608208	6.80563	0.274358	4.35383	2.43734
DLG4/GPHN	MTMR12	20	0.0177872	1.74989	0.192196	0.716256	0.49241	0.0925475	4.82789	10.9489	18	0.608271	6.80308	0.274284	-2.4506	0.641787
DLG4/GPHN	ATG4B	20	0.0178528	1.74829	0.192805	0.714881	0.492171	0.0925948	4.82789	10.9529	18	0.608494	6.79396	0.274017	2.25505	0.170498
DLG4/GPHN	ZNF79	20	0.0178928	1.74732	0.192942	0.714572	0.492025	0.092713	4.82789	10.9553	18	0.608631	6.78842	0.273854	1.88042	0.691457
DLG4/GPHN	HAGHL	20	0.0178928	1.74732	0.192942	0.714572	0.492025	0.0927367	4.82789	10.9554	18	0.608631	6.78841	0.273854	2.63079	0.483178
DLG4/GPHN	SH2D6	20	0.0179231	1.74659	0.193171	0.714059	0.491914	0.092784	4.82789	10.9572	18	0.608734	6.78422	0.273731	3.72408	2.29216
DLG4/GPHN	LOC105377626	20	0.0179363	1.74627	0.193263	0.713852	0.491867	0.0928076	4.82789	10.958	18	0.608778	6.7824	0.273678	3.45873	1.11698
DLG4/GPHN	PTPRU	20	0.0179544	1.74583	0.193393	0.71356	0.491801	0.0928313	4.82789	10.9591	18	0.60884	6.7799	0.273605	2.13647	0.375804
DLG4/GPHN	APBA1	20	0.017962	1.74564	0.193393	0.71356	0.491773	0.0928786	4.82789	10.9596	18	0.608866	6.77885	0.273574	-0.711703	0.254542
DLG4/GPHN	NAF1	20	0.0179803	1.7452	0.19354	0.713229	0.491707	0.0929022	4.82789	10.9607	18	0.608927	6.77633	0.2735	2.35354	0.296898
DLG4/GPHN	KIF18B	20	0.0180099	1.74449	0.193681	0.712913	0.491599	0.0929732	4.82789	10.9625	18	0.609028	6.77226	0.273381	1.86321	0.983392
DLG4/GPHN	COILP2	20	0.0180117	1.74444	0.193681	0.712913	0.491593	0.0929969	4.82789	10.9626	18	0.609034	6.77201	0.273373	3.67508	10.7078
DLG4/GPHN	LRRC42	20	0.0180469	1.7436	0.193961	0.712286	0.491465	0.0930442	4.82789	10.9647	18	0.609152	6.76718	0.273232	1.60149	0.882895
DLG4/GPHN	LOC729683	20	0.0180657	1.74315	0.194015	0.712166	0.491397	0.0931151	4.82789	10.9659	18	0.609216	6.76461	0.273156	2.9081	1.43598
DLG4/GPHN	IGF1R	20	0.0180704	1.74303	0.194016	0.712162	0.49138	0.0931388	4.82789	10.9662	18	0.609232	6.76396	0.273137	1.36054	0.260272
DLG4/GPHN	LOC729978	20	0.018085	1.74268	0.194078	0.712025	0.491328	0.0931624	4.82789	10.9671	18	0.609281	6.76197	0.273079	4.29621	1.72556
DLG4/GPHN	ADAMTS2	20	0.0180853	1.74267	0.194078	0.712025	0.491326	0.0931861	4.82789	10.9671	18	0.609282	6.76192	0.273077	3.41851	0.913485
DLG4/GPHN	LINC01061	20	0.0180931	1.74249	0.194112	0.711947	0.491298	0.0932097	4.82789	10.9675	18	0.609308	6.76085	0.273046	3.39818	2.51108
DLG4/GPHN	LOC105375441	20	0.0181177	1.7419	0.194181	0.711794	0.491209	0.0932807	4.82789	10.969	18	0.609391	6.75749	0.272947	3.01697	1.09094
DLG4/GPHN	LOC105375668	20	0.0181186	1.74187	0.194181	0.711794	0.491206	0.0933043	4.82789	10.9691	18	0.609394	6.75737	0.272944	4.62704	3.25044
DLG4/GPHN	CRY1	20	0.0181328	1.74153	0.194181	0.711794	0.491155	0.093328	4.82789	10.9699	18	0.609442	6.75543	0.272887	2.36298	0.393321
DLG4/GPHN	CITED2	20	0.018138	1.74141	0.194181	0.711794	0.491136	0.0933516	4.82789	10.9703	18	0.609459	6.75473	0.272866	3.01617	0.181978
DLG4/GPHN	LOC105372402	20	0.0181535	1.74104	0.194181	0.711794	0.491081	0.0934226	4.82789	10.9712	18	0.609511	6.75261	0.272804	3.88371	3.60197
DLG4/GPHN	KCNN1	20	0.0181556	1.74099	0.194181	0.711794	0.491073	0.0934462	4.82789	10.9713	18	0.609518	6.75233	0.272796	2.20017	0.220906
DLG4/GPHN	BTF3P12	20	0.0181675	1.74071	0.194181	0.711794	0.49103	0.0935172	4.82789	10.972	18	0.609558	6.75071	0.272748	3.116	1.12628
DLG4/GPHN	ZSCAN22	20	0.0181742	1.74054	0.194194	0.711765	0.491006	0.0935881	4.82789	10.9724	18	0.60958	6.74979	0.272721	1.61973	0.695212
DLG4/GPHN	OVCH1	20	0.0182128	1.73962	0.194419	0.711261	0.490867	0.0936591	4.82789	10.9748	18	0.60971	6.74455	0.272567	3.75756	0.950878
DLG4/GPHN	B4GALT3	20	0.0182137	1.7396	0.194419	0.711261	0.490864	0.0936827	4.82789	10.9748	18	0.609713	6.74443	0.272564	1.61763	0.534242
DLG4/GPHN	LENG8-AS1	20	0.0182456	1.73884	0.19451	0.711057	0.49075	0.0937773	4.82789	10.9767	18	0.609819	6.74011	0.272437	3.19206	0.520312
DLG4/GPHN	LOC105376482	20	0.0182559	1.7386	0.19451	0.711057	0.490712	0.0938483	4.82789	10.9774	18	0.609854	6.73871	0.272395	4.51373	5.97514
DLG4/GPHN	SLFNL1	20	0.0182731	1.73819	0.19451	0.711057	0.490651	0.0938956	4.82789	10.9784	18	0.609911	6.73638	0.272327	3.21649	1.34145
DLG4/GPHN	PSMA2P1	20	0.0182795	1.73804	0.19451	0.711057	0.490628	0.0939666	4.82789	10.9788	18	0.609932	6.73552	0.272302	3.54677	1.27813
DLG4/GPHN	LOC105377795	20	0.0182989	1.73757	0.194641	0.710767	0.490559	0.0940139	4.82789	10.9799	18	0.609997	6.7329	0.272224	4.37565	3.82237
DLG4/GPHN	PRDX2P2	20	0.0183268	1.73691	0.194839	0.710324	0.490459	0.0940612	4.82789	10.9816	18	0.61009	6.72914	0.272114	3.56851	1.0586
DLG4/GPHN	KCNG2	20	0.0183759	1.73575	0.195298	0.709302	0.490283	0.0940848	4.82789	10.9845	18	0.610253	6.72253	0.271919	3.42324	0.924227
DLG4/GPHN	BRPF1	20	0.0184065	1.73503	0.195481	0.708895	0.490174	0.0941558	4.82789	10.9864	18	0.610354	6.71842	0.271798	2.2287	0.737218
DLG4/GPHN	LOC101927974	20	0.0184103	1.73494	0.195481	0.708895	0.490161	0.0941794	4.82789	10.9866	18	0.610367	6.71792	0.271783	3.57403	1.30659
DLG4/GPHN	LOC105369329	20	0.0184227	1.73465	0.195529	0.708788	0.490117	0.0942031	4.82789	10.9873	18	0.610408	6.71626	0.271734	4.37633	0.327256
DLG4/GPHN	LOC101929728	20	0.0184287	1.73451	0.195529	0.708788	0.490095	0.0942504	4.82789	10.9877	18	0.610427	6.71545	0.271711	4.33285	2.58277
DLG4/GPHN	LOC105373726	20	0.0184722	1.73348	0.195745	0.70831	0.489941	0.0943686	4.82789	10.9903	18	0.610571	6.70964	0.271539	3.5092	1.30519
DLG4/GPHN	LOC101927504	20	0.0185004	1.73282	0.195893	0.707981	0.489841	0.0944396	4.82789	10.992	18	0.610664	6.70587	0.271428	4.61474	20.2032
DLG4/GPHN	GAS6-AS1	20	0.0185317	1.73208	0.196081	0.707564	0.48973	0.0945105	4.82789	10.9938	18	0.610767	6.7017	0.271305	4.0418	2.29467
DLG4/GPHN	GAPDHP21	20	0.0185457	1.73176	0.19618	0.707345	0.48968	0.0945342	4.82789	10.9946	18	0.610813	6.69984	0.27125	4.52934	11.1808
DLG4/GPHN	ARID1B	20	0.0185853	1.73083	0.196531	0.706568	0.48954	0.0945578	4.82789	10.997	18	0.610943	6.69458	0.271095	-0.70887	0.440035
DLG4/GPHN	NME1-NME2	20	0.01859	1.73072	0.196531	0.706568	0.489523	0.0945815	4.82789	10.9973	18	0.610959	6.69396	0.271077	4.04691	0.200159
DLG4/GPHN	FOSL2	20	0.0185975	1.73054	0.196531	0.706568	0.489497	0.0946288	4.82789	10.9977	18	0.610983	6.69296	0.271047	3.85629	0.0529562
DLG4/GPHN	LOC105371988	20	0.0186097	1.73026	0.196611	0.706392	0.489454	0.0946524	4.82789	10.9984	18	0.611023	6.69135	0.271	4.59073	26.9033
DLG4/GPHN	PMS2P9	20	0.0186357	1.72965	0.196689	0.706219	0.489362	0.094747	4.82789	11	18	0.611109	6.6879	0.270898	2.59286	0.817368
DLG4/GPHN	LOC101927197	20	0.0186587	1.72912	0.196833	0.705902	0.489281	0.0947944	4.82789	11.0013	18	0.611183	6.68488	0.270809	3.90235	3.09258
DLG4/GPHN	LOC105369378	20	0.018683	1.72855	0.196943	0.70566	0.489195	0.0948653	4.82789	11.0027	18	0.611263	6.68166	0.270714	3.60689	0.555372
DLG4/GPHN	2018-09-14	20	0.0187044	1.72806	0.19709	0.705334	0.48912	0.094889	4.82789	11.004	18	0.611333	6.67885	0.27063	2.01598	1.01123
DLG4/GPHN	PGS1	20	0.0187064	1.72801	0.19709	0.705334	0.489113	0.0949126	4.82789	11.0041	18	0.611339	6.67859	0.270623	0.162208	0.467314
DLG4/GPHN	LOC105371762	20	0.0187354	1.72734	0.19728	0.704917	0.489011	0.0949599	4.82789	11.0058	18	0.611434	6.67477	0.27051	4.03967	0.765015
DLG4/GPHN	LOC105371494	20	0.0187417	1.72719	0.19728	0.704917	0.488989	0.0949836	4.82789	11.0062	18	0.611454	6.67394	0.270485	3.64463	1.41426
DLG4/GPHN	LOC643348	20	0.0187449	1.72712	0.19728	0.704917	0.488978	0.0950072	4.82789	11.0064	18	0.611465	6.67352	0.270473	1.37875	4.38455
DLG4/GPHN	ZNF402P	20	0.0187478	1.72705	0.19728	0.704917	0.488968	0.0950309	4.82789	11.0065	18	0.611474	6.67314	0.270462	4.62314	18.277
DLG4/GPHN	AMER3	20	0.0187523	1.72694	0.19728	0.704917	0.488952	0.0950545	4.82789	11.0068	18	0.611489	6.67254	0.270444	0.552816	0.651451
DLG4/GPHN	IRG1	20	0.0187715	1.7265	0.197382	0.704693	0.488885	0.0951018	4.82789	11.0079	18	0.611551	6.67003	0.27037	4.47688	13.9861
DLG4/GPHN	ZNF503-AS2	20	0.0187844	1.7262	0.197382	0.704693	0.488839	0.0951491	4.82789	11.0087	18	0.611593	6.66834	0.27032	3.55373	2.57986
DLG4/GPHN	ZNF490	20	0.0187854	1.72618	0.197382	0.704693	0.488836	0.0951728	4.82789	11.0087	18	0.611596	6.66821	0.270316	-1.19131	0.694926
DLG4/GPHN	RPL9P17	20	0.0188169	1.72545	0.197468	0.704503	0.488725	0.095291	4.82789	11.0106	18	0.611699	6.66408	0.270194	3.62115	0.361934
DLG4/GPHN	LOC101926910	20	0.0188546	1.72458	0.197765	0.70385	0.488594	0.0953383	4.82789	11.0128	18	0.611821	6.65916	0.270048	4.20326	5.64484
DLG4/GPHN	BEND4	20	0.0188977	1.72359	0.197966	0.703409	0.488443	0.0954329	4.82789	11.0153	18	0.61196	6.65355	0.269882	3.32457	1.81797
DLG4/GPHN	LOC105371996	20	0.0189065	1.72339	0.197966	0.703409	0.488412	0.0955039	4.82789	11.0158	18	0.611989	6.65239	0.269848	3.5711	3.50333
DLG4/GPHN	CYCSP49	20	0.0189832	1.72163	0.198573	0.702081	0.488145	0.0955985	4.82789	11.0202	18	0.612236	6.64244	0.269553	3.97243	2.04212
DLG4/GPHN	LOC105372883	20	0.0190273	1.72062	0.198886	0.701397	0.487993	0.0956694	4.82789	11.0228	18	0.612378	6.63675	0.269384	4.02923	3.31653
DLG4/GPHN	LOC105376224	20	0.0190765	1.7195	0.199154	0.700811	0.487822	0.0957877	4.82789	11.0256	18	0.612535	6.6304	0.269196	4.13996	2.55202
DLG4/GPHN	LOC105371161	20	0.0191036	1.71888	0.199308	0.700476	0.487728	0.0958114	4.82789	11.0272	18	0.612622	6.62691	0.269092	2.32288	0.757161
DLG4/GPHN	ADCY7	20	0.0191259	1.71838	0.199407	0.700261	0.487651	0.0958823	4.82789	11.0285	18	0.612693	6.62405	0.269007	2.67884	0.70242
DLG4/GPHN	FAM41AY1	20	0.0191351	1.71817	0.199407	0.700261	0.487619	0.0959296	4.82789	11.029	18	0.612723	6.62287	0.268972	4.60893	39.4422
DLG4/GPHN	FAM41AY2	20	0.0191351	1.71817	0.199407	0.700261	0.487619	0.0959533	4.82789	11.029	18	0.612723	6.62287	0.268972	4.60893	39.4422
DLG4/GPHN	LOC100129293	20	0.0191384	1.71809	0.199407	0.700261	0.487608	0.0959769	4.82789	11.0292	18	0.612733	6.62244	0.26896	3.82306	5.07164
DLG4/GPHN	LOC105372660	20	0.0191704	1.71737	0.19969	0.699643	0.487498	0.0960006	4.82789	11.031	18	0.612835	6.61834	0.268838	3.91096	3.19554
DLG4/GPHN	LOC105370624	20	0.0191812	1.71712	0.199754	0.699505	0.48746	0.0960242	4.82789	11.0317	18	0.61287	6.61696	0.268797	4.21819	1.63824
DLG4/GPHN	TUSC5	20	0.0192233	1.71617	0.19997	0.699035	0.487315	0.0961188	4.82789	11.0341	18	0.613004	6.61158	0.268637	4.01951	3.91306
DLG4/GPHN	FAM65A	20	0.0192256	1.71612	0.19997	0.699035	0.487307	0.0961425	4.82789	11.0342	18	0.613011	6.61128	0.268628	2.05056	0.261633
DLG4/GPHN	ZNF331	20	0.0192555	1.71545	0.199995	0.698982	0.487205	0.0962134	4.82789	11.0359	18	0.613106	6.60747	0.268515	3.9046	0.0630162
DLG4/GPHN	C5orf60	20	0.0192566	1.71542	0.199995	0.698982	0.487201	0.0962371	4.82789	11.036	18	0.61311	6.60733	0.268511	4.5275	3.57431
DLG4/GPHN	RNF112	20	0.019257	1.71541	0.199995	0.698982	0.4872	0.0962607	4.82789	11.036	18	0.613111	6.60728	0.268509	0.483794	0.442291
DLG4/GPHN	KRT8P25	20	0.0192777	1.71494	0.199995	0.698982	0.487128	0.0963317	4.82789	11.0372	18	0.613177	6.60464	0.268431	4.49766	14.733
DLG4/GPHN	LOC105374507	20	0.0192785	1.71493	0.199995	0.698982	0.487126	0.0963553	4.82789	11.0372	18	0.613179	6.60454	0.268428	4.32619	1.90128
DLG4/GPHN	LOC100421673	20	0.0192893	1.71468	0.199995	0.698982	0.487088	0.096379	4.82789	11.0378	18	0.613213	6.60316	0.268387	4.6466	3.80101
DLG4/GPHN	LOC101929027	20	0.0192926	1.71461	0.199995	0.698982	0.487077	0.0964263	4.82789	11.038	18	0.613224	6.60275	0.268374	4.47905	6.46212
DLG4/GPHN	RNU6-21P	20	0.0192976	1.7145	0.199995	0.698982	0.48706	0.0964736	4.82789	11.0383	18	0.613239	6.60212	0.268356	4.65356	0.963997
DLG4/GPHN	LOC105371630	20	0.0192989	1.71447	0.199995	0.698982	0.487056	0.0964972	4.82789	11.0384	18	0.613244	6.60195	0.268351	2.84275	0.440662
DLG4/GPHN	KHDRBS3	20	0.0193072	1.71428	0.200031	0.698902	0.487027	0.0965209	4.82789	11.0389	18	0.61327	6.60089	0.268319	1.96419	0.0579269
DLG4/GPHN	SULT1A4	20	0.0193772	1.71271	0.200609	0.697649	0.486787	0.0965918	4.82789	11.0428	18	0.613491	6.59202	0.268055	3.76215	0.136671
DLG4/GPHN	RPL35AP32	20	0.0194269	1.7116	0.201025	0.69675	0.486618	0.0966392	4.82789	11.0457	18	0.613648	6.58575	0.267868	3.87346	0.854934
DLG4/GPHN	KIAA1731NL	20	0.0194602	1.71085	0.201186	0.696402	0.486504	0.0967101	4.82789	11.0475	18	0.613752	6.58155	0.267744	3.44567	1.14314
DLG4/GPHN	CYP11B2	20	0.0194886	1.71022	0.201368	0.696009	0.486408	0.0967811	4.82789	11.0492	18	0.613842	6.57797	0.267637	4.59105	34.1411
DLG4/GPHN	RPS3AP48	20	0.0195145	1.70964	0.201488	0.69575	0.486319	0.096852	4.82789	11.0506	18	0.613923	6.57472	0.26754	4.07253	1.33828
DLG4/GPHN	LOC101927817	20	0.0195443	1.70898	0.201599	0.695512	0.486218	0.0969466	4.82789	11.0523	18	0.614017	6.57098	0.267429	3.19702	1.15571
DLG4/GPHN	OR5BH1P	20	0.0195724	1.70836	0.20176	0.695165	0.486123	0.0969939	4.82789	11.0539	18	0.614104	6.56747	0.267324	4.39987	4.97827
DLG4/GPHN	PLEKHA5	20	0.0195742	1.70832	0.20176	0.695165	0.486117	0.0970176	4.82789	11.054	18	0.61411	6.56724	0.267317	0.58778	0.182771
DLG4/GPHN	NTN3	20	0.0195827	1.70813	0.201797	0.695084	0.486088	0.0970412	4.82789	11.0545	18	0.614136	6.56619	0.267286	3.86312	1.94968
DLG4/GPHN	ZRSR2	20	0.0195995	1.70775	0.201847	0.694977	0.486031	0.0970885	4.82789	11.0554	18	0.614189	6.56408	0.267223	2.69789	0.362412
DLG4/GPHN	CSMD2	20	0.0196018	1.7077	0.201847	0.694977	0.486023	0.0971122	4.82789	11.0555	18	0.614196	6.56379	0.267214	1.05209	1.09368
DLG4/GPHN	LOC105373462	20	0.0196344	1.70698	0.202133	0.694362	0.485913	0.0971358	4.82789	11.0574	18	0.614298	6.55973	0.267093	4.2216	2.7052
DLG4/GPHN	KMT2E-AS1	20	0.019692	1.70571	0.202579	0.693406	0.485718	0.0972068	4.82789	11.0606	18	0.614477	6.55256	0.266879	2.51255	0.590199
DLG4/GPHN	LOC105375425	20	0.0197106	1.7053	0.202721	0.693102	0.485655	0.0972304	4.82789	11.0616	18	0.614535	6.55025	0.26681	3.70027	1.13579
DLG4/GPHN	KCND3-AS1	20	0.0197797	1.70378	0.203184	0.692111	0.485423	0.0973487	4.82789	11.0655	18	0.614749	6.5417	0.266555	4.19322	1.36621
DLG4/GPHN	HCAR2	20	0.0197918	1.70352	0.203209	0.692057	0.485382	0.097396	4.82789	11.0662	18	0.614787	6.54021	0.26651	3.82934	7.26386
DLG4/GPHN	NAA16	20	0.0198088	1.70314	0.203285	0.691895	0.485325	0.0974433	4.82789	11.0671	18	0.614839	6.53811	0.266447	2.36304	0.259055
DLG4/GPHN	RNF24	20	0.0198249	1.70279	0.203352	0.691751	0.485271	0.0974906	4.82789	11.068	18	0.614889	6.53611	0.266387	1.92007	0.285456
DLG4/GPHN	TTLL10-AS1	20	0.019852	1.7022	0.203531	0.691369	0.48518	0.0975379	4.82789	11.0695	18	0.614973	6.53278	0.266288	2.94854	2.62042
DLG4/GPHN	LOC101929356	20	0.0198785	1.70162	0.203654	0.691106	0.485091	0.0976089	4.82789	11.071	18	0.615054	6.52953	0.26619	2.34853	1.12173
DLG4/GPHN	UBASH3A	20	0.0198925	1.70131	0.203749	0.690905	0.485044	0.0976325	4.82789	11.0718	18	0.615098	6.5278	0.266139	4.54309	9.70053
DLG4/GPHN	ZSCAN20	20	0.0200036	1.69889	0.20454	0.689222	0.484673	0.0977981	4.82789	11.0779	18	0.615439	6.5142	0.265732	1.06949	1.50143
DLG4/GPHN	LOC101928981	20	0.0200239	1.69845	0.204587	0.689121	0.484606	0.0978454	4.82789	11.079	18	0.615501	6.51173	0.265658	1.92774	0.657225
DLG4/GPHN	LOC101928268	20	0.0200267	1.69839	0.204587	0.689121	0.484596	0.097869	4.82789	11.0792	18	0.615509	6.51139	0.265647	3.68593	2.99553
DLG4/GPHN	LOC105376739	20	0.0200371	1.69816	0.204587	0.689121	0.484562	0.0979163	4.82789	11.0797	18	0.615541	6.51012	0.265609	4.68113	12.8202
DLG4/GPHN	ULBP3	20	0.0200505	1.69788	0.204672	0.688941	0.484517	0.0979636	4.82789	11.0805	18	0.615582	6.50849	0.265561	3.82241	1.52276
DLG4/GPHN	HNRNPH3	20	0.0200607	1.69765	0.204707	0.688867	0.484483	0.0979873	4.82789	11.081	18	0.615613	6.50725	0.265523	1.78021	0.144959
DLG4/GPHN	ARGFXP2	20	0.0200944	1.69692	0.204803	0.688665	0.484371	0.0980819	4.82789	11.0829	18	0.615716	6.50315	0.265401	2.30805	1.08879
DLG4/GPHN	GLI1	20	0.0201003	1.6968	0.204803	0.688665	0.484352	0.0981292	4.82789	11.0832	18	0.615734	6.50243	0.265379	3.58911	2.58926
DLG4/GPHN	ZBED6	20	0.0201068	1.69666	0.204803	0.688665	0.48433	0.0981765	4.82789	11.0836	18	0.615754	6.50165	0.265356	2.70334	0.108297
DLG4/GPHN	RANBP2	20	0.0201217	1.69633	0.204856	0.688551	0.48428	0.0982238	4.82789	11.0844	18	0.6158	6.49984	0.265301	2.13195	0.0757052
DLG4/GPHN	OR51E2	20	0.020153	1.69566	0.204987	0.688273	0.484177	0.0982947	4.82789	11.0861	18	0.615895	6.49605	0.265188	3.26653	3.97036
DLG4/GPHN	LOC100335030	20	0.0201768	1.69515	0.20512	0.687992	0.484098	0.0983657	4.82789	11.0874	18	0.615967	6.49317	0.265101	1.35374	0.754388
DLG4/GPHN	RPL7AP64	20	0.0201918	1.69483	0.205223	0.687774	0.484048	0.0983893	4.82789	11.0882	18	0.616013	6.49137	0.265047	4.33987	2.77988
DLG4/GPHN	LOC101928841	20	0.0202485	1.69361	0.205467	0.687257	0.483861	0.0985313	4.82789	11.0913	18	0.616185	6.48453	0.264842	3.16113	1.50638
DLG4/GPHN	GABBR2	20	0.0202508	1.69356	0.205467	0.687257	0.483853	0.0985549	4.82789	11.0914	18	0.616192	6.48425	0.264834	1.46886	0.0893308
DLG4/GPHN	LOC339539	20	0.0202547	1.69348	0.205467	0.687257	0.483841	0.0985786	4.82789	11.0917	18	0.616203	6.48378	0.26482	4.46461	10.5
DLG4/GPHN	MPL	20	0.0202632	1.69329	0.205505	0.687178	0.483812	0.0986022	4.82789	11.0921	18	0.616229	6.48275	0.264789	2.27283	2.47631
DLG4/GPHN	LINC00636	20	0.0202725	1.69309	0.20555	0.687083	0.483782	0.0986259	4.82789	11.0926	18	0.616257	6.48163	0.264755	4.22488	4.11121
DLG4/GPHN	PHRF1	20	0.0203027	1.69245	0.205757	0.686646	0.483682	0.0986732	4.82789	11.0943	18	0.616349	6.47802	0.264646	1.81186	0.517153
DLG4/GPHN	ZNF394	20	0.0203281	1.6919	0.205916	0.68631	0.483598	0.0987205	4.82789	11.0957	18	0.616425	6.47496	0.264555	0.562994	0.568234
DLG4/GPHN	LOC102723973	20	0.020451	1.68929	0.206684	0.684693	0.483195	0.0989097	4.82789	11.1023	18	0.616795	6.46029	0.264114	4.01938	4.91121
DLG4/GPHN	RPL23AP14	20	0.0204574	1.68915	0.206684	0.684693	0.483174	0.0989333	4.82789	11.1027	18	0.616814	6.45954	0.264091	3.94556	0.761569
DLG4/GPHN	PTTG3P	20	0.0204654	1.68898	0.206684	0.684693	0.483148	0.0989806	4.82789	11.1031	18	0.616838	6.45858	0.264062	4.07502	1.28301
DLG4/GPHN	ANP32A-IT1	20	0.0204868	1.68853	0.206684	0.684693	0.483078	0.0990989	4.82789	11.1042	18	0.616902	6.45604	0.263985	1.79571	0.928334
DLG4/GPHN	DIAPH1	20	0.0204871	1.68852	0.206684	0.684693	0.483077	0.0991225	4.82789	11.1043	18	0.616904	6.456	0.263984	0.228288	0.48751
DLG4/GPHN	RPS5P1	20	0.0205057	1.68813	0.206689	0.684683	0.483016	0.0991935	4.82789	11.1053	18	0.616959	6.4538	0.263918	3.69116	2.30783
DLG4/GPHN	FAM27B	20	0.0205071	1.6881	0.206689	0.684683	0.483012	0.0992171	4.82789	11.1053	18	0.616963	6.45363	0.263913	3.32662	0.244023
DLG4/GPHN	CABIN1	20	0.0205185	1.68785	0.206705	0.684648	0.482974	0.0992644	4.82789	11.106	18	0.616997	6.45227	0.263872	-0.969678	0.506559
DLG4/GPHN	CYCSP25	20	0.0205371	1.68746	0.206799	0.684452	0.482914	0.0992881	4.82789	11.107	18	0.617053	6.45007	0.263806	4.63887	2.20011
DLG4/GPHN	LOC105378613	20	0.0205396	1.68741	0.206799	0.684452	0.482905	0.0993117	4.82789	11.1071	18	0.617061	6.44977	0.263797	3.48271	1.04357
DLG4/GPHN	LOC102724146	20	0.0205551	1.68708	0.206828	0.684391	0.482855	0.0993827	4.82789	11.1079	18	0.617107	6.44794	0.263742	4.27363	2.79619
DLG4/GPHN	LOC105378988	20	0.0206003	1.68613	0.207211	0.683587	0.482708	0.0994064	4.82789	11.1104	18	0.617242	6.4426	0.263581	3.43865	0.836409
DLG4/GPHN	PRO2852	20	0.0206079	1.68597	0.207211	0.683587	0.482683	0.0994537	4.82789	11.1108	18	0.617264	6.4417	0.263554	1.45609	0.572602
DLG4/GPHN	GSG1L	20	0.0206194	1.68572	0.207277	0.683448	0.482645	0.0994773	4.82789	11.1114	18	0.617298	6.44035	0.263513	2.4807	1.12274
DLG4/GPHN	MAP1S	20	0.0206257	1.68559	0.207292	0.683418	0.482625	0.099501	4.82789	11.1117	18	0.617317	6.4396	0.26349	2.6853	0.260178
DLG4/GPHN	PTGES3	20	0.0206397	1.6853	0.20738	0.683232	0.482579	0.0995246	4.82789	11.1125	18	0.617359	6.43796	0.263441	2.97689	0.0245964
DLG4/GPHN	LOC102724135	20	0.0206577	1.68492	0.207465	0.683054	0.482521	0.0995719	4.82789	11.1134	18	0.617413	6.43583	0.263377	1.89223	0.356713
DLG4/GPHN	LOC105375677	20	0.0207011	1.68401	0.207655	0.682659	0.48238	0.0996902	4.82789	11.1157	18	0.617541	6.43073	0.263223	2.75016	0.174011
DLG4/GPHN	CPT2P1	20	0.0207145	1.68373	0.207672	0.682621	0.482337	0.0997138	4.82789	11.1165	18	0.617581	6.42917	0.263176	4.67945	10.8993
DLG4/GPHN	ZER1	20	0.0207147	1.68372	0.207672	0.682621	0.482336	0.0997375	4.82789	11.1165	18	0.617582	6.42914	0.263175	0.346064	0.162992
DLG4/GPHN	LOC102723481	20	0.0207694	1.68258	0.207945	0.682052	0.482159	0.0998794	4.82789	11.1194	18	0.617744	6.42274	0.262982	4.68323	10.7757
[truncated: 1,171 more rows]
