# Supplementary material for: Increased excitatory to inhibitory synaptic ratio in parietal cortex samples from individuals with Alzheimer’s disease
Source: Nat Commun. 2021 May 10;12:2603. doi: 10.1038/s41467-021-22742-8 (PMC8110554; doi:10.1038/s41467-021-22742-8)
Supplement: Supplementary file 9 — Supplementary Dataset 6 [file 41467_2021_22742_MOESM9_ESM.xlsx]

## Sheet: Annotation
MyList	Gene ID	Type	Tax ID	Homologene Gene ID	Homologene Gene Tax ID	GO:0098794 postsynapse	GO:0008076 voltage-gated potassium channe	GO:0033267 axon part	GO:0001725 stress fiber	GO:0030425 dendrite	GO:0008023 transcription elongation facto	GO:0002116 semaphorin receptor complex	GO:0005891 voltage-gated calcium channel	GO:0032281 AMPA glutamate receptor comple
PLEKHA6	22874	symbol	H. sapiens	22874	H. sapiens	0.0	0.0	0.0	0.0	0.0	0.0	0.0	0.0	0.0
MIER2	54531	symbol	H. sapiens	54531	H. sapiens	0.0	0.0	0.0	0.0	0.0	0.0	0.0	0.0	0.0
LOC101928368	101928368	Gene_ID	H. sapiens	101928368	H. sapiens	0.0	0.0	0.0	0.0	0.0	0.0	0.0	0.0	0.0
OC90	729330	symbol	H. sapiens	729330	H. sapiens	0.0	0.0	0.0	0.0	0.0	0.0	0.0	0.0	0.0
ACHE	43	symbol	H. sapiens	43	H. sapiens	0.0	0.0	0.0	0.0	0.0	0.0	0.0	0.0	0.0
RPS2P4	92427	symbol	H. sapiens	92427	H. sapiens	0.0	0.0	0.0	0.0	0.0	0.0	0.0	0.0	0.0
MGAT3	4248	symbol	H. sapiens	4248	H. sapiens	0.0	0.0	0.0	0.0	0.0	0.0	0.0	0.0	0.0
DHX34	9704	symbol	H. sapiens	9704	H. sapiens	0.0	0.0	0.0	0.0	0.0	0.0	0.0	0.0	0.0
MAST1	22983	symbol	H. sapiens	22983	H. sapiens	0.0	0.0	0.0	0.0	0.0	0.0	0.0	0.0	0.0
LGALS9DP	645754	symbol	H. sapiens	645754	H. sapiens	0.0	0.0	0.0	0.0	0.0	0.0	0.0	0.0	0.0
TAF6	6878	symbol	H. sapiens	6878	H. sapiens	0.0	0.0	0.0	0.0	0.0	0.0	0.0	0.0	0.0
FLCN	201163	symbol	H. sapiens	201163	H. sapiens	0.0	0.0	0.0	0.0	0.0	0.0	0.0	0.0	0.0
KCNQ2	3785	symbol	H. sapiens	3785	H. sapiens	0.0	1.0	1.0	0.0	0.0	0.0	0.0	0.0	0.0
LOC105371920						nan	nan	nan	nan	nan	nan	nan	nan	nan
PASK	23178	symbol	H. sapiens	23178	H. sapiens	0.0	0.0	0.0	0.0	0.0	0.0	0.0	0.0	0.0
LOC148696	148696	Gene_ID	H. sapiens	148696	H. sapiens	0.0	0.0	0.0	0.0	0.0	0.0	0.0	0.0	0.0
TCEB3CL2	100506888	gene_synonym	H. sapiens	100506888	H. sapiens	0.0	0.0	0.0	0.0	0.0	1.0	0.0	0.0	0.0
PTOV1-AS2	101928378	symbol	H. sapiens	101928378	H. sapiens	0.0	0.0	0.0	0.0	0.0	0.0	0.0	0.0	0.0
SLC45A4	57210	symbol	H. sapiens	57210	H. sapiens	0.0	0.0	0.0	0.0	0.0	0.0	0.0	0.0	0.0
MMP17	4326	symbol	H. sapiens	4326	H. sapiens	0.0	0.0	0.0	0.0	0.0	0.0	0.0	0.0	0.0
ZSWIM8	23053	symbol	H. sapiens	23053	H. sapiens	0.0	0.0	0.0	0.0	0.0	0.0	0.0	0.0	0.0
LOC644090	644090	Gene_ID	H. sapiens	644090	H. sapiens	0.0	0.0	0.0	0.0	0.0	0.0	0.0	0.0	0.0
PLXNA1	5361	symbol	H. sapiens	5361	H. sapiens	0.0	0.0	0.0	0.0	0.0	0.0	1.0	0.0	0.0
KLHL29	114818	symbol	H. sapiens	114818	H. sapiens	0.0	0.0	0.0	0.0	0.0	0.0	0.0	0.0	0.0
ADCY9	115	symbol	H. sapiens	115	H. sapiens	0.0	0.0	0.0	0.0	0.0	0.0	0.0	0.0	0.0
LOC100130238	100130238	Gene_ID	H. sapiens	100130238	H. sapiens	0.0	0.0	0.0	0.0	0.0	0.0	0.0	0.0	0.0
LOC105371344	105371344	Gene_ID	H. sapiens	105371344	H. sapiens	0.0	0.0	0.0	0.0	0.0	0.0	0.0	0.0	0.0
LOC105376799	105376799	Gene_ID	H. sapiens	105376799	H. sapiens	0.0	0.0	0.0	0.0	0.0	0.0	0.0	0.0	0.0
LOC101928491	101928491	Gene_ID	H. sapiens	101928491	H. sapiens	0.0	0.0	0.0	0.0	0.0	0.0	0.0	0.0	0.0
LOC105375126	105375126	Gene_ID	H. sapiens	105375126	H. sapiens	0.0	0.0	0.0	0.0	0.0	0.0	0.0	0.0	0.0
ZMYND8	23613	symbol	H. sapiens	23613	H. sapiens	1.0	0.0	0.0	0.0	1.0	0.0	0.0	0.0	0.0
LOC101927046	101927046	Gene_ID	H. sapiens	101927046	H. sapiens	0.0	0.0	0.0	0.0	0.0	0.0	0.0	0.0	0.0
PIP5K1C	23396	symbol	H. sapiens	23396	H. sapiens	0.0	0.0	0.0	0.0	0.0	0.0	0.0	0.0	0.0
LOC101929756	101929756	Gene_ID	H. sapiens	101929756	H. sapiens	0.0	0.0	0.0	0.0	0.0	0.0	0.0	0.0	0.0
RNASEH2C	84153	symbol	H. sapiens	84153	H. sapiens	0.0	0.0	0.0	0.0	0.0	0.0	0.0	0.0	0.0
RIMS4	140730	symbol	H. sapiens	140730	H. sapiens	0.0	0.0	0.0	0.0	0.0	0.0	0.0	0.0	0.0
PKD1P4	353512	symbol	H. sapiens	353512	H. sapiens	0.0	0.0	0.0	0.0	0.0	0.0	0.0	0.0	0.0
LOC105378368						nan	nan	nan	nan	nan	nan	nan	nan	nan
CLDN9	9080	symbol	H. sapiens	9080	H. sapiens	0.0	0.0	0.0	0.0	0.0	0.0	0.0	0.0	0.0
LOC105372384	105372383	Gene_ID	H. sapiens	105372383	H. sapiens	0.0	0.0	0.0	0.0	0.0	0.0	0.0	0.0	0.0
PRR7	80758	symbol	H. sapiens	80758	H. sapiens	1.0	0.0	0.0	0.0	1.0	0.0	0.0	0.0	0.0
PKD1P3	339039	symbol	H. sapiens	339039	H. sapiens	0.0	0.0	0.0	0.0	0.0	0.0	0.0	0.0	0.0
CDC25B	994	symbol	H. sapiens	994	H. sapiens	0.0	0.0	0.0	0.0	0.0	0.0	0.0	0.0	0.0
B4GALNT1	2583	symbol	H. sapiens	2583	H. sapiens	0.0	0.0	0.0	0.0	0.0	0.0	0.0	0.0	0.0
BANP	54971	symbol	H. sapiens	54971	H. sapiens	0.0	0.0	0.0	0.0	0.0	0.0	0.0	0.0	0.0
LOC105370665						nan	nan	nan	nan	nan	nan	nan	nan	nan
MGAT3-AS1	104502417	symbol	H. sapiens	104502417	H. sapiens	0.0	0.0	0.0	0.0	0.0	0.0	0.0	0.0	0.0
PAICSP4	780813	symbol	H. sapiens	780813	H. sapiens	0.0	0.0	0.0	0.0	0.0	0.0	0.0	0.0	0.0
PPP1R16B	26051	symbol	H. sapiens	26051	H. sapiens	0.0	0.0	0.0	0.0	0.0	0.0	0.0	0.0	0.0
LINC-PINT	378805	symbol	H. sapiens	378805	H. sapiens	0.0	0.0	0.0	0.0	0.0	0.0	0.0	0.0	0.0
KLB	152831	symbol	H. sapiens	152831	H. sapiens	0.0	0.0	0.0	0.0	0.0	0.0	0.0	0.0	0.0
LCN10	414332	symbol	H. sapiens	414332	H. sapiens	0.0	0.0	0.0	0.0	0.0	0.0	0.0	0.0	0.0
WFIKKN1	117166	symbol	H. sapiens	117166	H. sapiens	0.0	0.0	0.0	0.0	0.0	0.0	0.0	0.0	0.0
WASIR2	100132169	symbol	H. sapiens	100132169	H. sapiens	0.0	0.0	0.0	0.0	0.0	0.0	0.0	0.0	0.0
RHOQP2	730041	symbol	H. sapiens	730041	H. sapiens	0.0	0.0	0.0	0.0	0.0	0.0	0.0	0.0	0.0
TNFRSF25	8718	symbol	H. sapiens	8718	H. sapiens	0.0	0.0	0.0	0.0	0.0	0.0	0.0	0.0	0.0
LOC100131496	100131496	Gene_ID	H. sapiens	100131496	H. sapiens	0.0	0.0	0.0	0.0	0.0	0.0	0.0	0.0	0.0
RBM14	10432	symbol	H. sapiens	10432	H. sapiens	0.0	0.0	0.0	0.0	0.0	0.0	0.0	0.0	0.0
KCNK15	60598	symbol	H. sapiens	60598	H. sapiens	0.0	0.0	0.0	0.0	0.0	0.0	0.0	0.0	0.0
CHST1	8534	symbol	H. sapiens	8534	H. sapiens	0.0	0.0	0.0	0.0	0.0	0.0	0.0	0.0	0.0
LOC105371037						nan	nan	nan	nan	nan	nan	nan	nan	nan
HECA	51696	symbol	H. sapiens	51696	H. sapiens	0.0	0.0	0.0	0.0	0.0	0.0	0.0	0.0	0.0
SYNPO	11346	symbol	H. sapiens	11346	H. sapiens	1.0	0.0	0.0	1.0	1.0	0.0	0.0	0.0	0.0
GPR153	387509	symbol	H. sapiens	387509	H. sapiens	0.0	0.0	0.0	0.0	0.0	0.0	0.0	0.0	0.0
LOC105372572	105372572	Gene_ID	H. sapiens	105372572	H. sapiens	0.0	0.0	0.0	0.0	0.0	0.0	0.0	0.0	0.0
LOC100286945	100286945	Gene_ID	H. sapiens	100286945	H. sapiens	0.0	0.0	0.0	0.0	0.0	0.0	0.0	0.0	0.0
PPP6R1	22870	symbol	H. sapiens	22870	H. sapiens	0.0	0.0	0.0	0.0	0.0	0.0	0.0	0.0	0.0
DNASE1L2	1775	symbol	H. sapiens	1775	H. sapiens	0.0	0.0	0.0	0.0	0.0	0.0	0.0	0.0	0.0
ABHD8	79575	symbol	H. sapiens	79575	H. sapiens	0.0	0.0	0.0	0.0	0.0	0.0	0.0	0.0	0.0
LINC00523	283601	symbol	H. sapiens	283601	H. sapiens	0.0	0.0	0.0	0.0	0.0	0.0	0.0	0.0	0.0
CNTD2	79935	gene_synonym	H. sapiens	79935	H. sapiens	0.0	0.0	0.0	0.0	0.0	0.0	0.0	0.0	0.0
ATP5G2P2	319119	gene_synonym	H. sapiens	319119	H. sapiens	0.0	0.0	0.0	0.0	0.0	0.0	0.0	0.0	0.0
E2F6P3	100420178	symbol	H. sapiens	100420178	H. sapiens	0.0	0.0	0.0	0.0	0.0	0.0	0.0	0.0	0.0
KIF21B	23046	symbol	H. sapiens	23046	H. sapiens	0.0	0.0	0.0	0.0	0.0	0.0	0.0	0.0	0.0
LOC101929738	101929738	Gene_ID	H. sapiens	101929738	H. sapiens	0.0	0.0	0.0	0.0	0.0	0.0	0.0	0.0	0.0
MKNK2	2872	symbol	H. sapiens	2872	H. sapiens	0.0	0.0	0.0	0.0	0.0	0.0	0.0	0.0	0.0
GIT1	28964	symbol	H. sapiens	28964	H. sapiens	0.0	0.0	1.0	0.0	0.0	0.0	0.0	0.0	0.0
KIAA0930	23313	symbol	H. sapiens	23313	H. sapiens	0.0	0.0	0.0	0.0	0.0	0.0	0.0	0.0	0.0
CCDC151	115948	symbol	H. sapiens	115948	H. sapiens	0.0	0.0	0.0	0.0	0.0	0.0	0.0	0.0	0.0
KIAA1549	57670	symbol	H. sapiens	57670	H. sapiens	0.0	0.0	0.0	0.0	0.0	0.0	0.0	0.0	0.0
USP21	27005	symbol	H. sapiens	27005	H. sapiens	0.0	0.0	0.0	0.0	0.0	0.0	0.0	0.0	0.0
KCTD9P1	100422273	symbol	H. sapiens	100422273	H. sapiens	0.0	0.0	0.0	0.0	0.0	0.0	0.0	0.0	0.0
LOC100287614	100287614	Gene_ID	H. sapiens	100287614	H. sapiens	0.0	0.0	0.0	0.0	0.0	0.0	0.0	0.0	0.0
NR2F6	2063	symbol	H. sapiens	2063	H. sapiens	0.0	0.0	0.0	0.0	0.0	0.0	0.0	0.0	0.0
LINC00632	286411	symbol	H. sapiens	286411	H. sapiens	0.0	0.0	0.0	0.0	0.0	0.0	0.0	0.0	0.0
HNRNPLP1	442157	symbol	H. sapiens	442157	H. sapiens	0.0	0.0	0.0	0.0	0.0	0.0	0.0	0.0	0.0
HIST2H2BC	337873	gene_synonym	H. sapiens	337873	H. sapiens	0.0	0.0	0.0	0.0	0.0	0.0	0.0	0.0	0.0
C2CD4D	100191040	symbol	H. sapiens	100191040	H. sapiens	0.0	0.0	0.0	0.0	0.0	0.0	0.0	0.0	0.0
GNB3	2784	symbol	H. sapiens	2784	H. sapiens	0.0	0.0	0.0	0.0	0.0	0.0	0.0	0.0	0.0
LOC105369863	105369863	Gene_ID	H. sapiens	105369863	H. sapiens	0.0	0.0	0.0	0.0	0.0	0.0	0.0	0.0	0.0
OGFRP1	388906	symbol	H. sapiens	388906	H. sapiens	0.0	0.0	0.0	0.0	0.0	0.0	0.0	0.0	0.0
LOC100289060	100289060	Gene_ID	H. sapiens	100289060	H. sapiens	0.0	0.0	0.0	0.0	0.0	0.0	0.0	0.0	0.0
BTBD6	90135	symbol	H. sapiens	90135	H. sapiens	0.0	0.0	0.0	0.0	0.0	0.0	0.0	0.0	0.0
LOC105376331	105376331	Gene_ID	H. sapiens	105376331	H. sapiens	0.0	0.0	0.0	0.0	0.0	0.0	0.0	0.0	0.0
LOC105371052	729652	Gene_ID	H. sapiens	729652	H. sapiens	0.0	0.0	0.0	0.0	0.0	0.0	0.0	0.0	0.0
CBFA2T3	863	symbol	H. sapiens	863	H. sapiens	0.0	0.0	0.0	0.0	0.0	0.0	0.0	0.0	0.0
RCC2	55920	symbol	H. sapiens	55920	H. sapiens	0.0	0.0	0.0	0.0	0.0	0.0	0.0	0.0	0.0
C1orf132	100128537	gene_synonym	H. sapiens	100128537	H. sapiens	0.0	0.0	0.0	0.0	0.0	0.0	0.0	0.0	0.0
PKD1P6	353511	symbol	H. sapiens	353511	H. sapiens	0.0	0.0	0.0	0.0	0.0	0.0	0.0	0.0	0.0
PLEKHG5	57449	symbol	H. sapiens	57449	H. sapiens	0.0	0.0	0.0	0.0	0.0	0.0	0.0	0.0	0.0
METTL21A	151194	symbol	H. sapiens	151194	H. sapiens	0.0	0.0	0.0	0.0	0.0	0.0	0.0	0.0	0.0
PRDM11	56981	symbol	H. sapiens	56981	H. sapiens	0.0	0.0	0.0	0.0	0.0	0.0	0.0	0.0	0.0
BAHD1	22893	symbol	H. sapiens	22893	H. sapiens	0.0	0.0	0.0	0.0	0.0	0.0	0.0	0.0	0.0
APBA3	9546	symbol	H. sapiens	9546	H. sapiens	0.0	0.0	0.0	0.0	0.0	0.0	0.0	0.0	0.0
MKL1	57591	gene_synonym	H. sapiens	57591	H. sapiens	0.0	0.0	0.0	0.0	0.0	0.0	0.0	0.0	0.0
JMJD6	23210	symbol	H. sapiens	23210	H. sapiens	0.0	0.0	0.0	0.0	0.0	0.0	0.0	0.0	0.0
MYOM2	9172	symbol	H. sapiens	9172	H. sapiens	0.0	0.0	0.0	0.0	0.0	0.0	0.0	0.0	0.0
ANP32BP3	100652899	symbol	H. sapiens	100652899	H. sapiens	0.0	0.0	0.0	0.0	0.0	0.0	0.0	0.0	0.0
KLHL17	339451	symbol	H. sapiens	339451	H. sapiens	0.0	0.0	0.0	0.0	0.0	0.0	0.0	0.0	0.0
GSDMB	55876	symbol	H. sapiens	55876	H. sapiens	0.0	0.0	0.0	0.0	0.0	0.0	0.0	0.0	0.0
LOC100506860	100506860	Gene_ID	H. sapiens	100506860	H. sapiens	0.0	0.0	0.0	0.0	0.0	0.0	0.0	0.0	0.0
BMP8A	353500	symbol	H. sapiens	353500	H. sapiens	0.0	0.0	0.0	0.0	0.0	0.0	0.0	0.0	0.0
TPSG1	25823	symbol	H. sapiens	25823	H. sapiens	0.0	0.0	0.0	0.0	0.0	0.0	0.0	0.0	0.0
LINC00638	196872	symbol	H. sapiens	196872	H. sapiens	0.0	0.0	0.0	0.0	0.0	0.0	0.0	0.0	0.0
HSPA8P11	392209	symbol	H. sapiens	392209	H. sapiens	0.0	0.0	0.0	0.0	0.0	0.0	0.0	0.0	0.0
TRIM11	81559	symbol	H. sapiens	81559	H. sapiens	0.0	0.0	0.0	0.0	0.0	0.0	0.0	0.0	0.0
SSH1	54434	symbol	H. sapiens	54434	H. sapiens	0.0	0.0	0.0	0.0	0.0	0.0	0.0	0.0	0.0
LOC100506188	100506188	Gene_ID	H. sapiens	100506188	H. sapiens	0.0	0.0	0.0	0.0	0.0	0.0	0.0	0.0	0.0
UCKL1-AS1	100113386	symbol	H. sapiens	100113386	H. sapiens	0.0	0.0	0.0	0.0	0.0	0.0	0.0	0.0	0.0
POM121L7	728418	gene_synonym	H. sapiens	728418	H. sapiens	0.0	0.0	0.0	0.0	0.0	0.0	0.0	0.0	0.0
LOC105374891						nan	nan	nan	nan	nan	nan	nan	nan	nan
SHKBP1	92799	symbol	H. sapiens	92799	H. sapiens	0.0	0.0	0.0	0.0	0.0	0.0	0.0	0.0	0.0
TSHZ1	10194	symbol	H. sapiens	10194	H. sapiens	0.0	0.0	0.0	0.0	0.0	0.0	0.0	0.0	0.0
LOC729224	729224	Gene_ID	H. sapiens	729224	H. sapiens	0.0	0.0	0.0	0.0	0.0	0.0	0.0	0.0	0.0
SLC22A23	63027	symbol	H. sapiens	63027	H. sapiens	0.0	0.0	0.0	0.0	0.0	0.0	0.0	0.0	0.0
PTOV1	53635	symbol	H. sapiens	53635	H. sapiens	0.0	0.0	0.0	0.0	0.0	0.0	0.0	0.0	0.0
MBOAT7	79143	symbol	H. sapiens	79143	H. sapiens	0.0	0.0	0.0	0.0	0.0	0.0	0.0	0.0	0.0
TSPAN17	26262	symbol	H. sapiens	26262	H. sapiens	0.0	0.0	0.0	0.0	0.0	0.0	0.0	0.0	0.0
ADRBK1	156	gene_synonym	H. sapiens	156	H. sapiens	0.0	0.0	0.0	0.0	0.0	0.0	0.0	0.0	0.0
EMX1	2016	symbol	H. sapiens	2016	H. sapiens	0.0	0.0	0.0	0.0	0.0	0.0	0.0	0.0	0.0
CRKL	1399	symbol	H. sapiens	1399	H. sapiens	0.0	0.0	0.0	0.0	0.0	0.0	0.0	0.0	0.0
LOC105373092						nan	nan	nan	nan	nan	nan	nan	nan	nan
PP14571						nan	nan	nan	nan	nan	nan	nan	nan	nan
PKDCC	91461	symbol	H. sapiens	91461	H. sapiens	0.0	0.0	0.0	0.0	0.0	0.0	0.0	0.0	0.0
LOC105374375						nan	nan	nan	nan	nan	nan	nan	nan	nan
TAF1C	9013	symbol	H. sapiens	9013	H. sapiens	0.0	0.0	0.0	0.0	0.0	0.0	0.0	0.0	0.0
FAM13A-AS1	285512	symbol	H. sapiens	285512	H. sapiens	0.0	0.0	0.0	0.0	0.0	0.0	0.0	0.0	0.0
TTBK1	84630	symbol	H. sapiens	84630	H. sapiens	0.0	0.0	0.0	0.0	0.0	0.0	0.0	0.0	0.0
LOC102723703	81619	Gene_ID	H. sapiens	81619	H. sapiens	0.0	0.0	0.0	0.0	0.0	0.0	0.0	0.0	0.0
LINC01258	101928776	symbol	H. sapiens	101928776	H. sapiens	0.0	0.0	0.0	0.0	0.0	0.0	0.0	0.0	0.0
NPAS2	4862	symbol	H. sapiens	4862	H. sapiens	0.0	0.0	0.0	0.0	0.0	0.0	0.0	0.0	0.0
RAI1-AS1	100861516	symbol	H. sapiens	100861516	H. sapiens	0.0	0.0	0.0	0.0	0.0	0.0	0.0	0.0	0.0
STK40	83931	symbol	H. sapiens	83931	H. sapiens	0.0	0.0	0.0	0.0	0.0	0.0	0.0	0.0	0.0
LOC101927445	101927445	Gene_ID	H. sapiens	101927445	H. sapiens	0.0	0.0	0.0	0.0	0.0	0.0	0.0	0.0	0.0
RUNDC1	146923	symbol	H. sapiens	146923	H. sapiens	0.0	0.0	0.0	0.0	0.0	0.0	0.0	0.0	0.0
IQCE	23288	symbol	H. sapiens	23288	H. sapiens	0.0	0.0	0.0	0.0	0.0	0.0	0.0	0.0	0.0
SIRT7	51547	symbol	H. sapiens	51547	H. sapiens	0.0	0.0	0.0	0.0	0.0	0.0	0.0	0.0	0.0
LOC400043	400043	Gene_ID	H. sapiens	400043	H. sapiens	0.0	0.0	0.0	0.0	0.0	0.0	0.0	0.0	0.0
LOC100996573						nan	nan	nan	nan	nan	nan	nan	nan	nan
SPATS2	65244	symbol	H. sapiens	65244	H. sapiens	0.0	0.0	0.0	0.0	0.0	0.0	0.0	0.0	0.0
IL34	146433	symbol	H. sapiens	146433	H. sapiens	0.0	0.0	0.0	0.0	0.0	0.0	0.0	0.0	0.0
RPL34P31	729536	symbol	H. sapiens	729536	H. sapiens	0.0	0.0	0.0	0.0	0.0	0.0	0.0	0.0	0.0
HS6ST1	9394	symbol	H. sapiens	9394	H. sapiens	0.0	0.0	0.0	0.0	0.0	0.0	0.0	0.0	0.0
KRT8P41	283102	symbol	H. sapiens	283102	H. sapiens	0.0	0.0	0.0	0.0	0.0	0.0	0.0	0.0	0.0
MC1R	4157	symbol	H. sapiens	4157	H. sapiens	0.0	0.0	0.0	0.0	0.0	0.0	0.0	0.0	0.0
AGAP3	116988	symbol	H. sapiens	116988	H. sapiens	0.0	0.0	0.0	0.0	0.0	0.0	0.0	0.0	0.0
LOC149373	149373	Gene_ID	H. sapiens	149373	H. sapiens	0.0	0.0	0.0	0.0	0.0	0.0	0.0	0.0	0.0
LOC102724383						nan	nan	nan	nan	nan	nan	nan	nan	nan
RERE	473	symbol	H. sapiens	473	H. sapiens	0.0	0.0	0.0	0.0	0.0	0.0	0.0	0.0	0.0
FAM83D	81610	symbol	H. sapiens	81610	H. sapiens	0.0	0.0	0.0	0.0	0.0	0.0	0.0	0.0	0.0
BPIFB9P	402016	symbol	H. sapiens	402016	H. sapiens	0.0	0.0	0.0	0.0	0.0	0.0	0.0	0.0	0.0
LOC105376309						nan	nan	nan	nan	nan	nan	nan	nan	nan
LOC105372547	105372547	Gene_ID	H. sapiens	105372547	H. sapiens	0.0	0.0	0.0	0.0	0.0	0.0	0.0	0.0	0.0
KIAA0226	9711	gene_synonym	H. sapiens	9711	H. sapiens	0.0	0.0	0.0	0.0	0.0	0.0	0.0	0.0	0.0
LOC105377780						nan	nan	nan	nan	nan	nan	nan	nan	nan
LOC100420852	100420852	Gene_ID	H. sapiens	100420852	H. sapiens	0.0	0.0	0.0	0.0	0.0	0.0	0.0	0.0	0.0
LOC101927789	101927789	Gene_ID	H. sapiens	101927789	H. sapiens	0.0	0.0	0.0	0.0	0.0	0.0	0.0	0.0	0.0
LOC645135	645135	Gene_ID	H. sapiens	645135	H. sapiens	0.0	0.0	0.0	0.0	0.0	0.0	0.0	0.0	0.0
FOXK2	3607	symbol	H. sapiens	3607	H. sapiens	0.0	0.0	0.0	0.0	0.0	0.0	0.0	0.0	0.0
PRMT5-AS1	100505758	symbol	H. sapiens	100505758	H. sapiens	0.0	0.0	0.0	0.0	0.0	0.0	0.0	0.0	0.0
LOC101927377	101927377	Gene_ID	H. sapiens	101927377	H. sapiens	0.0	0.0	0.0	0.0	0.0	0.0	0.0	0.0	0.0
LOC105371480	105371480	Gene_ID	H. sapiens	105371480	H. sapiens	0.0	0.0	0.0	0.0	0.0	0.0	0.0	0.0	0.0
LRFN2	57497	symbol	H. sapiens	57497	H. sapiens	0.0	0.0	0.0	0.0	0.0	0.0	0.0	0.0	0.0
LOC100129534	100129534	Gene_ID	H. sapiens	100129534	H. sapiens	0.0	0.0	0.0	0.0	0.0	0.0	0.0	0.0	0.0
LOC105375116	105375116	Gene_ID	H. sapiens	105375116	H. sapiens	0.0	0.0	0.0	0.0	0.0	0.0	0.0	0.0	0.0
LOC105378553	105378553	Gene_ID	H. sapiens	105378553	H. sapiens	0.0	0.0	0.0	0.0	0.0	0.0	0.0	0.0	0.0
LOC105372720	105372720	Gene_ID	H. sapiens	105372720	H. sapiens	0.0	0.0	0.0	0.0	0.0	0.0	0.0	0.0	0.0
CIZ1	25792	symbol	H. sapiens	25792	H. sapiens	0.0	0.0	0.0	0.0	0.0	0.0	0.0	0.0	0.0
TIGD5	84948	symbol	H. sapiens	84948	H. sapiens	0.0	0.0	0.0	0.0	0.0	0.0	0.0	0.0	0.0
PPP1R15B	84919	symbol	H. sapiens	84919	H. sapiens	0.0	0.0	0.0	0.0	0.0	0.0	0.0	0.0	0.0
AOC2	314	symbol	H. sapiens	314	H. sapiens	0.0	0.0	0.0	0.0	0.0	0.0	0.0	0.0	0.0
CSK	1445	symbol	H. sapiens	1445	H. sapiens	0.0	0.0	0.0	0.0	0.0	0.0	0.0	0.0	0.0
NAGPA-AS1	100507589	symbol	H. sapiens	100507589	H. sapiens	0.0	0.0	0.0	0.0	0.0	0.0	0.0	0.0	0.0
LOC105372974	105372974	Gene_ID	H. sapiens	105372974	H. sapiens	0.0	0.0	0.0	0.0	0.0	0.0	0.0	0.0	0.0
KPTN	11133	symbol	H. sapiens	11133	H. sapiens	0.0	0.0	0.0	0.0	0.0	0.0	0.0	0.0	0.0
LOC101929269	101929269	Gene_ID	H. sapiens	101929269	H. sapiens	0.0	0.0	0.0	0.0	0.0	0.0	0.0	0.0	0.0
KLC3	147700	symbol	H. sapiens	147700	H. sapiens	0.0	0.0	0.0	0.0	0.0	0.0	0.0	0.0	0.0
RAB11FIP3	9727	symbol	H. sapiens	9727	H. sapiens	0.0	0.0	0.0	0.0	0.0	0.0	0.0	0.0	0.0
RBP5	83758	symbol	H. sapiens	83758	H. sapiens	0.0	0.0	0.0	0.0	0.0	0.0	0.0	0.0	0.0
KDM2A	22992	symbol	H. sapiens	22992	H. sapiens	0.0	0.0	0.0	0.0	0.0	0.0	0.0	0.0	0.0
GPR68	8111	symbol	H. sapiens	8111	H. sapiens	0.0	0.0	0.0	0.0	0.0	0.0	0.0	0.0	0.0
TRIO	7204	symbol	H. sapiens	7204	H. sapiens	0.0	0.0	0.0	0.0	0.0	0.0	0.0	0.0	0.0
PARD6G-AS1	100130522	symbol	H. sapiens	100130522	H. sapiens	0.0	0.0	0.0	0.0	0.0	0.0	0.0	0.0	0.0
CELP	1057	symbol	H. sapiens	1057	H. sapiens	0.0	0.0	0.0	0.0	0.0	0.0	0.0	0.0	0.0
ELAVL3	1995	symbol	H. sapiens	1995	H. sapiens	0.0	0.0	0.0	0.0	0.0	0.0	0.0	0.0	0.0
ZBED4	9889	symbol	H. sapiens	9889	H. sapiens	0.0	0.0	0.0	0.0	0.0	0.0	0.0	0.0	0.0
CKM	1158	symbol	H. sapiens	1158	H. sapiens	0.0	0.0	0.0	0.0	0.0	0.0	0.0	0.0	0.0
EIF4BP2	100129337	symbol	H. sapiens	100129337	H. sapiens	0.0	0.0	0.0	0.0	0.0	0.0	0.0	0.0	0.0
PROZ	8858	symbol	H. sapiens	8858	H. sapiens	0.0	0.0	0.0	0.0	0.0	0.0	0.0	0.0	0.0
C11orf95	65998	symbol	H. sapiens	65998	H. sapiens	0.0	0.0	0.0	0.0	0.0	0.0	0.0	0.0	0.0
FBXO31	79791	symbol	H. sapiens	79791	H. sapiens	0.0	0.0	0.0	0.0	0.0	0.0	0.0	0.0	0.0
DPF1	8193	symbol	H. sapiens	8193	H. sapiens	0.0	0.0	0.0	0.0	0.0	0.0	0.0	0.0	0.0
SUZ12P1	440423	symbol	H. sapiens	440423	H. sapiens	0.0	0.0	0.0	0.0	0.0	0.0	0.0	0.0	0.0
ZGLP1	100125288	symbol	H. sapiens	100125288	H. sapiens	0.0	0.0	0.0	0.0	0.0	0.0	0.0	0.0	0.0
SGK494	124923	gene_synonym	H. sapiens	124923	H. sapiens	0.0	0.0	0.0	0.0	0.0	0.0	0.0	0.0	0.0
GPR27	2850	symbol	H. sapiens	2850	H. sapiens	0.0	0.0	0.0	0.0	0.0	0.0	0.0	0.0	0.0
FBXL19	54620	symbol	H. sapiens	54620	H. sapiens	0.0	0.0	0.0	0.0	0.0	0.0	0.0	0.0	0.0
FTLP9	100462780	symbol	H. sapiens	100462780	H. sapiens	0.0	0.0	0.0	0.0	0.0	0.0	0.0	0.0	0.0
NAT8	9027	symbol	H. sapiens	9027	H. sapiens	0.0	0.0	0.0	0.0	0.0	0.0	0.0	0.0	0.0
GFOD1	54438	symbol	H. sapiens	54438	H. sapiens	0.0	0.0	0.0	0.0	0.0	0.0	0.0	0.0	0.0
LOC642423	101929479	Gene_ID	H. sapiens	101929479	H. sapiens	0.0	0.0	0.0	0.0	0.0	0.0	0.0	0.0	0.0
NCRNA00249	101926947	gene_synonym	H. sapiens	101926947	H. sapiens	0.0	0.0	0.0	0.0	0.0	0.0	0.0	0.0	0.0
CASP6	839	symbol	H. sapiens	839	H. sapiens	0.0	0.0	0.0	0.0	0.0	0.0	0.0	0.0	0.0
TFAP2C	7022	symbol	H. sapiens	7022	H. sapiens	0.0	0.0	0.0	0.0	0.0	0.0	0.0	0.0	0.0
LOC105373738						nan	nan	nan	nan	nan	nan	nan	nan	nan
SIRPA	140885	symbol	H. sapiens	140885	H. sapiens	0.0	0.0	0.0	0.0	0.0	0.0	0.0	0.0	0.0
LOC101927989	101927989	Gene_ID	H. sapiens	101927989	H. sapiens	0.0	0.0	0.0	0.0	0.0	0.0	0.0	0.0	0.0
LSMEM1	286006	symbol	H. sapiens	286006	H. sapiens	0.0	0.0	0.0	0.0	0.0	0.0	0.0	0.0	0.0
LOC101927767						nan	nan	nan	nan	nan	nan	nan	nan	nan
RPL7P26	728380	symbol	H. sapiens	728380	H. sapiens	0.0	0.0	0.0	0.0	0.0	0.0	0.0	0.0	0.0
RFPL2	10739	symbol	H. sapiens	10739	H. sapiens	0.0	0.0	0.0	0.0	0.0	0.0	0.0	0.0	0.0
SEMA6B	10501	symbol	H. sapiens	10501	H. sapiens	0.0	0.0	0.0	0.0	0.0	0.0	0.0	0.0	0.0
MYT1L-AS1	730811	symbol	H. sapiens	730811	H. sapiens	0.0	0.0	0.0	0.0	0.0	0.0	0.0	0.0	0.0
LOC101929003	101929003	Gene_ID	H. sapiens	101929003	H. sapiens	0.0	0.0	0.0	0.0	0.0	0.0	0.0	0.0	0.0
HECW1-IT1	100127950	symbol	H. sapiens	100127950	H. sapiens	0.0	0.0	0.0	0.0	0.0	0.0	0.0	0.0	0.0
LOC105372973						nan	nan	nan	nan	nan	nan	nan	nan	nan
FAM92B	339145	gene_synonym	H. sapiens	339145	H. sapiens	0.0	0.0	0.0	0.0	0.0	0.0	0.0	0.0	0.0
ANKRD11	29123	symbol	H. sapiens	29123	H. sapiens	0.0	0.0	0.0	0.0	0.0	0.0	0.0	0.0	0.0
LOC105376961						nan	nan	nan	nan	nan	nan	nan	nan	nan
PDE4DIP	9659	symbol	H. sapiens	9659	H. sapiens	0.0	0.0	0.0	0.0	0.0	0.0	0.0	0.0	0.0
LOC100418696	100418696	Gene_ID	H. sapiens	100418696	H. sapiens	0.0	0.0	0.0	0.0	0.0	0.0	0.0	0.0	0.0
C15orf59	388135	gene_synonym	H. sapiens	388135	H. sapiens	0.0	0.0	0.0	0.0	0.0	0.0	0.0	0.0	0.0
ZNF808	388558	symbol	H. sapiens	388558	H. sapiens	0.0	0.0	0.0	0.0	0.0	0.0	0.0	0.0	0.0
FBXO10	26267	symbol	H. sapiens	26267	H. sapiens	0.0	0.0	0.0	0.0	0.0	0.0	0.0	0.0	0.0
LOC105371074	105371074	Gene_ID	H. sapiens	105371074	H. sapiens	0.0	0.0	0.0	0.0	0.0	0.0	0.0	0.0	0.0
LOC101929895						nan	nan	nan	nan	nan	nan	nan	nan	nan
ZCCHC2	54877	symbol	H. sapiens	54877	H. sapiens	0.0	0.0	0.0	0.0	0.0	0.0	0.0	0.0	0.0
LOC100422233	100422233	Gene_ID	H. sapiens	100422233	H. sapiens	0.0	0.0	0.0	0.0	0.0	0.0	0.0	0.0	0.0
CCDC92	80212	symbol	H. sapiens	80212	H. sapiens	0.0	0.0	0.0	0.0	0.0	0.0	0.0	0.0	0.0
ESYT3	83850	symbol	H. sapiens	83850	H. sapiens	0.0	0.0	0.0	0.0	0.0	0.0	0.0	0.0	0.0
BAIAP2	10458	symbol	H. sapiens	10458	H. sapiens	1.0	0.0	1.0	1.0	1.0	0.0	0.0	0.0	0.0
LOC100420053	100420053	Gene_ID	H. sapiens	100420053	H. sapiens	0.0	0.0	0.0	0.0	0.0	0.0	0.0	0.0	0.0
LOC105374407	105374407	Gene_ID	H. sapiens	105374407	H. sapiens	0.0	0.0	0.0	0.0	0.0	0.0	0.0	0.0	0.0
TOP3B	8940	symbol	H. sapiens	8940	H. sapiens	0.0	0.0	0.0	0.0	0.0	0.0	0.0	0.0	0.0
LOC100128239	100128239	Gene_ID	H. sapiens	100128239	H. sapiens	0.0	0.0	0.0	0.0	0.0	0.0	0.0	0.0	0.0
HSD11B2	3291	symbol	H. sapiens	3291	H. sapiens	0.0	0.0	0.0	0.0	0.0	0.0	0.0	0.0	0.0
LOC105375127	105375127	Gene_ID	H. sapiens	105375127	H. sapiens	0.0	0.0	0.0	0.0	0.0	0.0	0.0	0.0	0.0
MAPKBP1	23005	symbol	H. sapiens	23005	H. sapiens	0.0	0.0	0.0	0.0	0.0	0.0	0.0	0.0	0.0
TRRAP	8295	symbol	H. sapiens	8295	H. sapiens	0.0	0.0	0.0	0.0	0.0	0.0	0.0	0.0	0.0
SEMA6C	10500	symbol	H. sapiens	10500	H. sapiens	0.0	0.0	0.0	0.0	0.0	0.0	0.0	0.0	0.0
LOC105371745	105371745	Gene_ID	H. sapiens	105371745	H. sapiens	0.0	0.0	0.0	0.0	0.0	0.0	0.0	0.0	0.0
LOC100506504	100506504	Gene_ID	H. sapiens	100506504	H. sapiens	0.0	0.0	0.0	0.0	0.0	0.0	0.0	0.0	0.0
RPL21P77	100271183	symbol	H. sapiens	100271183	H. sapiens	0.0	0.0	0.0	0.0	0.0	0.0	0.0	0.0	0.0
HSF1	3297	symbol	H. sapiens	3297	H. sapiens	0.0	0.0	0.0	0.0	0.0	0.0	0.0	0.0	0.0
MST1R	4486	symbol	H. sapiens	4486	H. sapiens	0.0	0.0	0.0	1.0	0.0	0.0	0.0	0.0	0.0
LOC102723811	102723811	Gene_ID	H. sapiens	102723811	H. sapiens	0.0	0.0	0.0	0.0	0.0	0.0	0.0	0.0	0.0
HIVEP3	59269	symbol	H. sapiens	59269	H. sapiens	0.0	0.0	0.0	0.0	0.0	0.0	0.0	0.0	0.0
PLD6	201164	symbol	H. sapiens	201164	H. sapiens	0.0	0.0	0.0	0.0	0.0	0.0	0.0	0.0	0.0
ADRA2C	152	symbol	H. sapiens	152	H. sapiens	1.0	0.0	1.0	0.0	1.0	0.0	0.0	0.0	0.0
LOC105369346	105369346	Gene_ID	H. sapiens	105369346	H. sapiens	0.0	0.0	0.0	0.0	0.0	0.0	0.0	0.0	0.0
BICD1	636	symbol	H. sapiens	636	H. sapiens	0.0	0.0	0.0	0.0	0.0	0.0	0.0	0.0	0.0
TTC7B	145567	symbol	H. sapiens	145567	H. sapiens	0.0	0.0	0.0	0.0	0.0	0.0	0.0	0.0	0.0
CDC42P3	100128627	symbol	H. sapiens	100128627	H. sapiens	0.0	0.0	0.0	0.0	0.0	0.0	0.0	0.0	0.0
LOC105371397	54758	Gene_ID	H. sapiens	54758	H. sapiens	0.0	0.0	0.0	0.0	0.0	0.0	0.0	0.0	0.0
LOC105369154	105369154	Gene_ID	H. sapiens	105369154	H. sapiens	0.0	0.0	0.0	0.0	0.0	0.0	0.0	0.0	0.0
LOC101927259	101927259	Gene_ID	H. sapiens	101927259	H. sapiens	0.0	0.0	0.0	0.0	0.0	0.0	0.0	0.0	0.0
LOC644767	146713	Gene_ID	H. sapiens	146713	H. sapiens	0.0	0.0	0.0	0.0	0.0	0.0	0.0	0.0	0.0
FAM78A	286336	symbol	H. sapiens	286336	H. sapiens	0.0	0.0	0.0	0.0	0.0	0.0	0.0	0.0	0.0
LRFN4	78999	symbol	H. sapiens	78999	H. sapiens	1.0	0.0	0.0	0.0	0.0	0.0	0.0	0.0	0.0
RASSF7	8045	symbol	H. sapiens	8045	H. sapiens	0.0	0.0	0.0	0.0	0.0	0.0	0.0	0.0	0.0
LOC100129697	100129697	Gene_ID	H. sapiens	100129697	H. sapiens	0.0	0.0	0.0	0.0	0.0	0.0	0.0	0.0	0.0
LOC400661	400661	Gene_ID	H. sapiens	400661	H. sapiens	0.0	0.0	0.0	0.0	0.0	0.0	0.0	0.0	0.0
LOC102724015	102724015	Gene_ID	H. sapiens	102724015	H. sapiens	0.0	0.0	0.0	0.0	0.0	0.0	0.0	0.0	0.0
RBM48	84060	symbol	H. sapiens	84060	H. sapiens	0.0	0.0	0.0	0.0	0.0	0.0	0.0	0.0	0.0
DLGAP3	58512	symbol	H. sapiens	58512	H. sapiens	0.0	0.0	0.0	0.0	0.0	0.0	0.0	0.0	0.0
C3orf62	375341	symbol	H. sapiens	375341	H. sapiens	0.0	0.0	0.0	0.0	0.0	0.0	0.0	0.0	0.0
CREBBP	1387	symbol	H. sapiens	1387	H. sapiens	0.0	0.0	0.0	0.0	0.0	0.0	0.0	0.0	0.0
TAS1R3	83756	symbol	H. sapiens	83756	H. sapiens	0.0	0.0	0.0	0.0	0.0	0.0	0.0	0.0	0.0
SLC22A7	10864	symbol	H. sapiens	10864	H. sapiens	0.0	0.0	0.0	0.0	0.0	0.0	0.0	0.0	0.0
FHL2	2274	symbol	H. sapiens	2274	H. sapiens	0.0	0.0	0.0	0.0	0.0	0.0	0.0	0.0	0.0
TRAF2	7186	symbol	H. sapiens	7186	H. sapiens	0.0	0.0	0.0	0.0	0.0	0.0	0.0	0.0	0.0
IFRD1	3475	symbol	H. sapiens	3475	H. sapiens	0.0	0.0	0.0	0.0	0.0	0.0	0.0	0.0	0.0
C12orf5	57103	gene_synonym	H. sapiens	57103	H. sapiens	0.0	0.0	0.0	0.0	0.0	0.0	0.0	0.0	0.0
ADIPOQ	9370	symbol	H. sapiens	9370	H. sapiens	0.0	0.0	0.0	0.0	0.0	0.0	0.0	0.0	0.0
SGSM3	27352	symbol	H. sapiens	27352	H. sapiens	0.0	0.0	0.0	0.0	0.0	0.0	0.0	0.0	0.0
MARK2P17	100421499	symbol	H. sapiens	100421499	H. sapiens	0.0	0.0	0.0	0.0	0.0	0.0	0.0	0.0	0.0
LOC102724552	102724552	Gene_ID	H. sapiens	102724552	H. sapiens	0.0	0.0	0.0	0.0	0.0	0.0	0.0	0.0	0.0
SPATA31E1	286234	symbol	H. sapiens	286234	H. sapiens	0.0	0.0	0.0	0.0	0.0	0.0	0.0	0.0	0.0
GOLGA3	2802	symbol	H. sapiens	2802	H. sapiens	0.0	0.0	0.0	0.0	0.0	0.0	0.0	0.0	0.0
SPANXD	64648	symbol	H. sapiens	64648	H. sapiens	0.0	0.0	0.0	0.0	0.0	0.0	0.0	0.0	0.0
LOC105370382						nan	nan	nan	nan	nan	nan	nan	nan	nan
SIX4	51804	symbol	H. sapiens	51804	H. sapiens	0.0	0.0	0.0	0.0	0.0	0.0	0.0	0.0	0.0
STK35	140901	symbol	H. sapiens	140901	H. sapiens	0.0	0.0	0.0	0.0	0.0	0.0	0.0	0.0	0.0
KCNK3	3777	symbol	H. sapiens	3777	H. sapiens	0.0	0.0	0.0	0.0	0.0	0.0	0.0	0.0	0.0
LOC105371574	105371574	Gene_ID	H. sapiens	105371574	H. sapiens	0.0	0.0	0.0	0.0	0.0	0.0	0.0	0.0	0.0
TUBB8P11	388579	symbol	H. sapiens	388579	H. sapiens	0.0	0.0	0.0	0.0	0.0	0.0	0.0	0.0	0.0
LOC105371407						nan	nan	nan	nan	nan	nan	nan	nan	nan
PIK3R2	5296	symbol	H. sapiens	5296	H. sapiens	0.0	0.0	0.0	0.0	0.0	0.0	0.0	0.0	0.0
ST8SIA5	29906	symbol	H. sapiens	29906	H. sapiens	0.0	0.0	0.0	0.0	0.0	0.0	0.0	0.0	0.0
LOC105377391	105377391	Gene_ID	H. sapiens	105377391	H. sapiens	0.0	0.0	0.0	0.0	0.0	0.0	0.0	0.0	0.0
SOCS7	30837	symbol	H. sapiens	30837	H. sapiens	0.0	0.0	0.0	0.0	0.0	0.0	0.0	0.0	0.0
LOC105370230	105370230	Gene_ID	H. sapiens	105370230	H. sapiens	0.0	0.0	0.0	0.0	0.0	0.0	0.0	0.0	0.0
PRICKLE4	29964	symbol	H. sapiens	29964	H. sapiens	0.0	0.0	0.0	0.0	0.0	0.0	0.0	0.0	0.0
LOC101060212	101060212	Gene_ID	H. sapiens	101060212	H. sapiens	0.0	0.0	0.0	0.0	0.0	0.0	0.0	0.0	0.0
NXF1	10482	symbol	H. sapiens	10482	H. sapiens	0.0	0.0	0.0	0.0	0.0	0.0	0.0	0.0	0.0
XBP1P1	7495	symbol	H. sapiens	7495	H. sapiens	0.0	0.0	0.0	0.0	0.0	0.0	0.0	0.0	0.0
LOC105369464	105369464	Gene_ID	H. sapiens	105369464	H. sapiens	0.0	0.0	0.0	0.0	0.0	0.0	0.0	0.0	0.0
LOC105374092						nan	nan	nan	nan	nan	nan	nan	nan	nan
TMEM184B	25829	symbol	H. sapiens	25829	H. sapiens	0.0	0.0	0.0	0.0	0.0	0.0	0.0	0.0	0.0
LOC100419644	100419644	Gene_ID	H. sapiens	100419644	H. sapiens	0.0	0.0	0.0	0.0	0.0	0.0	0.0	0.0	0.0
CTLA4	1493	symbol	H. sapiens	1493	H. sapiens	0.0	0.0	0.0	0.0	0.0	0.0	0.0	0.0	0.0
KNOP1P4	100420843	symbol	H. sapiens	100420843	H. sapiens	0.0	0.0	0.0	0.0	0.0	0.0	0.0	0.0	0.0
PLXNA2	5362	symbol	H. sapiens	5362	H. sapiens	0.0	0.0	0.0	0.0	0.0	0.0	1.0	0.0	0.0
ZBTB7A	51341	symbol	H. sapiens	51341	H. sapiens	0.0	0.0	0.0	0.0	0.0	0.0	0.0	0.0	0.0
LOC105373491						nan	nan	nan	nan	nan	nan	nan	nan	nan
PRKD2	25865	symbol	H. sapiens	25865	H. sapiens	0.0	0.0	0.0	0.0	0.0	0.0	0.0	0.0	0.0
FGF5	2250	symbol	H. sapiens	2250	H. sapiens	0.0	0.0	0.0	0.0	0.0	0.0	0.0	0.0	0.0
LOC105370447	105370447	Gene_ID	H. sapiens	105370447	H. sapiens	0.0	0.0	0.0	0.0	0.0	0.0	0.0	0.0	0.0
KLK14	43847	symbol	H. sapiens	43847	H. sapiens	0.0	0.0	0.0	0.0	0.0	0.0	0.0	0.0	0.0
RPS16P9	645412	symbol	H. sapiens	645412	H. sapiens	0.0	0.0	0.0	0.0	0.0	0.0	0.0	0.0	0.0
LOC105377293	105377291	Gene_ID	H. sapiens	105377291	H. sapiens	0.0	0.0	0.0	0.0	0.0	0.0	0.0	0.0	0.0
ARAP1	116985	symbol	H. sapiens	116985	H. sapiens	0.0	0.0	0.0	0.0	0.0	0.0	0.0	0.0	0.0
IFT140	9742	symbol	H. sapiens	9742	H. sapiens	0.0	0.0	0.0	0.0	0.0	0.0	0.0	0.0	0.0
FAM46D	169966	gene_synonym	H. sapiens	169966	H. sapiens	0.0	0.0	0.0	0.0	0.0	0.0	0.0	0.0	0.0
SAMD1	90378	symbol	H. sapiens	90378	H. sapiens	0.0	0.0	0.0	0.0	0.0	0.0	0.0	0.0	0.0
PRSS38	339501	symbol	H. sapiens	339501	H. sapiens	0.0	0.0	0.0	0.0	0.0	0.0	0.0	0.0	0.0
LOC105373837						nan	nan	nan	nan	nan	nan	nan	nan	nan
BID	637	symbol	H. sapiens	637	H. sapiens	0.0	0.0	0.0	0.0	0.0	0.0	0.0	0.0	0.0
TXNP6	171560	symbol	H. sapiens	171560	H. sapiens	0.0	0.0	0.0	0.0	0.0	0.0	0.0	0.0	0.0
LOC105373084						nan	nan	nan	nan	nan	nan	nan	nan	nan
LINC00704	100216001	gene_synonym	H. sapiens	100216001	H. sapiens	0.0	0.0	0.0	0.0	0.0	0.0	0.0	0.0	0.0
LOC286114	286114	Gene_ID	H. sapiens	286114	H. sapiens	0.0	0.0	0.0	0.0	0.0	0.0	0.0	0.0	0.0
KLHL21	9903	symbol	H. sapiens	9903	H. sapiens	0.0	0.0	0.0	0.0	0.0	0.0	0.0	0.0	0.0
LOC102723663	102723663	Gene_ID	H. sapiens	102723663	H. sapiens	0.0	0.0	0.0	0.0	0.0	0.0	0.0	0.0	0.0
CCDC177	56936	symbol	H. sapiens	56936	H. sapiens	0.0	0.0	0.0	0.0	0.0	0.0	0.0	0.0	0.0
RPL13AP11	100271276	symbol	H. sapiens	100271276	H. sapiens	0.0	0.0	0.0	0.0	0.0	0.0	0.0	0.0	0.0
ANKRD52	283373	symbol	H. sapiens	283373	H. sapiens	0.0	0.0	0.0	0.0	0.0	0.0	0.0	0.0	0.0
LOC100420896	100420896	Gene_ID	H. sapiens	100420896	H. sapiens	0.0	0.0	0.0	0.0	0.0	0.0	0.0	0.0	0.0
RBM38	55544	symbol	H. sapiens	55544	H. sapiens	0.0	0.0	0.0	0.0	0.0	0.0	0.0	0.0	0.0
SPACA6P-AS	102238594	symbol	H. sapiens	102238594	H. sapiens	0.0	0.0	0.0	0.0	0.0	0.0	0.0	0.0	0.0
PIK3CD	5293	symbol	H. sapiens	5293	H. sapiens	0.0	0.0	0.0	0.0	0.0	0.0	0.0	0.0	0.0
LOC100422416	100422416	Gene_ID	H. sapiens	100422416	H. sapiens	0.0	0.0	0.0	0.0	0.0	0.0	0.0	0.0	0.0
HMGN1P3	100036574	symbol	H. sapiens	100036574	H. sapiens	0.0	0.0	0.0	0.0	0.0	0.0	0.0	0.0	0.0
ANKH	56172	symbol	H. sapiens	56172	H. sapiens	0.0	0.0	0.0	0.0	0.0	0.0	0.0	0.0	0.0
RGS21	431704	symbol	H. sapiens	431704	H. sapiens	0.0	0.0	0.0	0.0	0.0	0.0	0.0	0.0	0.0
PAPD7	11044	gene_synonym	H. sapiens	11044	H. sapiens	0.0	0.0	0.0	0.0	0.0	0.0	0.0	0.0	0.0
RHEBP3	692231	symbol	H. sapiens	692231	H. sapiens	0.0	0.0	0.0	0.0	0.0	0.0	0.0	0.0	0.0
PLOD1	5351	symbol	H. sapiens	5351	H. sapiens	0.0	0.0	0.0	0.0	0.0	0.0	0.0	0.0	0.0
GPRIN1	114787	symbol	H. sapiens	114787	H. sapiens	0.0	0.0	0.0	0.0	0.0	0.0	0.0	0.0	0.0
RAI1	10743	symbol	H. sapiens	10743	H. sapiens	0.0	0.0	0.0	0.0	0.0	0.0	0.0	0.0	0.0
FLRT2	23768	symbol	H. sapiens	23768	H. sapiens	0.0	0.0	0.0	0.0	0.0	0.0	0.0	0.0	0.0
ARRB1	408	symbol	H. sapiens	408	H. sapiens	0.0	0.0	0.0	0.0	0.0	0.0	0.0	0.0	0.0
SLC7A6OS	84138	symbol	H. sapiens	84138	H. sapiens	0.0	0.0	0.0	0.0	0.0	0.0	0.0	0.0	0.0
POLH	5429	symbol	H. sapiens	5429	H. sapiens	0.0	0.0	0.0	0.0	0.0	0.0	0.0	0.0	0.0
RFPL4AP4	100420036	symbol	H. sapiens	100420036	H. sapiens	0.0	0.0	0.0	0.0	0.0	0.0	0.0	0.0	0.0
BRD4	23476	symbol	H. sapiens	23476	H. sapiens	0.0	0.0	0.0	0.0	0.0	0.0	0.0	0.0	0.0
LOC100129917	100129917	Gene_ID	H. sapiens	100129917	H. sapiens	0.0	0.0	0.0	0.0	0.0	0.0	0.0	0.0	0.0
KIAA1522	57648	symbol	H. sapiens	57648	H. sapiens	0.0	0.0	0.0	0.0	0.0	0.0	0.0	0.0	0.0
ZNF586	54807	symbol	H. sapiens	54807	H. sapiens	0.0	0.0	0.0	0.0	0.0	0.0	0.0	0.0	0.0
ESPNL	339768	symbol	H. sapiens	339768	H. sapiens	0.0	0.0	0.0	0.0	0.0	0.0	0.0	0.0	0.0
TMEM108-AS1	101927455	symbol	H. sapiens	101927455	H. sapiens	0.0	0.0	0.0	0.0	0.0	0.0	0.0	0.0	0.0
NRAV	100506668	symbol	H. sapiens	100506668	H. sapiens	0.0	0.0	0.0	0.0	0.0	0.0	0.0	0.0	0.0
SPAG5	10615	symbol	H. sapiens	10615	H. sapiens	0.0	0.0	0.0	0.0	0.0	0.0	0.0	0.0	0.0
C6orf106	64771	gene_synonym	H. sapiens	64771	H. sapiens	0.0	0.0	0.0	0.0	0.0	0.0	0.0	0.0	0.0
FAM195A	84331	gene_synonym	H. sapiens	84331	H. sapiens	0.0	0.0	0.0	0.0	0.0	0.0	0.0	0.0	0.0
ITIH6	347365	symbol	H. sapiens	347365	H. sapiens	0.0	0.0	0.0	0.0	0.0	0.0	0.0	0.0	0.0
EPB41L1	2036	symbol	H. sapiens	2036	H. sapiens	0.0	0.0	0.0	0.0	0.0	0.0	0.0	0.0	0.0
LOC105376216	105376216	Gene_ID	H. sapiens	105376216	H. sapiens	0.0	0.0	0.0	0.0	0.0	0.0	0.0	0.0	0.0
LOC105370088	105370088	Gene_ID	H. sapiens	105370088	H. sapiens	0.0	0.0	0.0	0.0	0.0	0.0	0.0	0.0	0.0
LOC101927793	101927793	Gene_ID	H. sapiens	101927793	H. sapiens	0.0	0.0	0.0	0.0	0.0	0.0	0.0	0.0	0.0
LOC105375714						nan	nan	nan	nan	nan	nan	nan	nan	nan
E4F1	1877	symbol	H. sapiens	1877	H. sapiens	0.0	0.0	0.0	0.0	0.0	0.0	0.0	0.0	0.0
LOC105369445	6712	Gene_ID	H. sapiens	6712	H. sapiens	0.0	0.0	0.0	0.0	0.0	0.0	0.0	0.0	0.0
CENPCP1	1061	symbol	H. sapiens	1061	H. sapiens	0.0	0.0	0.0	0.0	0.0	0.0	0.0	0.0	0.0
RPS3AP22	100130786	symbol	H. sapiens	100130786	H. sapiens	0.0	0.0	0.0	0.0	0.0	0.0	0.0	0.0	0.0
LINC00163	727699	symbol	H. sapiens	727699	H. sapiens	0.0	0.0	0.0	0.0	0.0	0.0	0.0	0.0	0.0
CIRBP-AS1	148046	symbol	H. sapiens	148046	H. sapiens	0.0	0.0	0.0	0.0	0.0	0.0	0.0	0.0	0.0
LOC105370978						nan	nan	nan	nan	nan	nan	nan	nan	nan
ACRC	93953	gene_synonym	H. sapiens	93953	H. sapiens	0.0	0.0	0.0	0.0	0.0	0.0	0.0	0.0	0.0
RUSC1	23623	symbol	H. sapiens	23623	H. sapiens	0.0	0.0	0.0	0.0	0.0	0.0	0.0	0.0	0.0
LOC105371795	105371795	Gene_ID	H. sapiens	105371795	H. sapiens	0.0	0.0	0.0	0.0	0.0	0.0	0.0	0.0	0.0
LOC100420351	100420351	Gene_ID	H. sapiens	100420351	H. sapiens	0.0	0.0	0.0	0.0	0.0	0.0	0.0	0.0	0.0
PLEKHG4B	153478	symbol	H. sapiens	153478	H. sapiens	0.0	0.0	0.0	0.0	0.0	0.0	0.0	0.0	0.0
LOC105372703	105372703	Gene_ID	H. sapiens	105372703	H. sapiens	0.0	0.0	0.0	0.0	0.0	0.0	0.0	0.0	0.0
LOC105371485	105371485	Gene_ID	H. sapiens	105371485	H. sapiens	0.0	0.0	0.0	0.0	0.0	0.0	0.0	0.0	0.0
ARHGEF17	9828	symbol	H. sapiens	9828	H. sapiens	0.0	0.0	0.0	0.0	0.0	0.0	0.0	0.0	0.0
LOC105378498	105378498	Gene_ID	H. sapiens	105378498	H. sapiens	0.0	0.0	0.0	0.0	0.0	0.0	0.0	0.0	0.0
QRICH2	84074	symbol	H. sapiens	84074	H. sapiens	0.0	0.0	0.0	0.0	0.0	0.0	0.0	0.0	0.0
SNAI3	333929	symbol	H. sapiens	333929	H. sapiens	0.0	0.0	0.0	0.0	0.0	0.0	0.0	0.0	0.0
RAB15	376267	symbol	H. sapiens	376267	H. sapiens	0.0	0.0	0.0	0.0	0.0	0.0	0.0	0.0	0.0
LOC101927357	101927357	Gene_ID	H. sapiens	101927357	H. sapiens	0.0	0.0	0.0	0.0	0.0	0.0	0.0	0.0	0.0
LOC101928588						nan	nan	nan	nan	nan	nan	nan	nan	nan
PCBP1-AS1	400960	symbol	H. sapiens	400960	H. sapiens	0.0	0.0	0.0	0.0	0.0	0.0	0.0	0.0	0.0
BRWD1-IT2	103091865	gene_synonym	H. sapiens	103091865	H. sapiens	0.0	0.0	0.0	0.0	0.0	0.0	0.0	0.0	0.0
FAM101A	144347	gene_synonym	H. sapiens	144347	H. sapiens	0.0	0.0	0.0	0.0	0.0	0.0	0.0	0.0	0.0
MIR137HG	400765	symbol	H. sapiens	400765	H. sapiens	0.0	0.0	0.0	0.0	0.0	0.0	0.0	0.0	0.0
SATB2	23314	symbol	H. sapiens	23314	H. sapiens	0.0	0.0	0.0	0.0	0.0	0.0	0.0	0.0	0.0
RPS29P5	100271124	symbol	H. sapiens	100271124	H. sapiens	0.0	0.0	0.0	0.0	0.0	0.0	0.0	0.0	0.0
EPGN	255324	symbol	H. sapiens	255324	H. sapiens	0.0	0.0	0.0	0.0	0.0	0.0	0.0	0.0	0.0
LOC102724273	102724273	Gene_ID	H. sapiens	102724273	H. sapiens	0.0	0.0	0.0	0.0	0.0	0.0	0.0	0.0	0.0
GZMM	3004	symbol	H. sapiens	3004	H. sapiens	0.0	0.0	0.0	0.0	0.0	0.0	0.0	0.0	0.0
PABPN1L	390748	symbol	H. sapiens	390748	H. sapiens	0.0	0.0	0.0	0.0	0.0	0.0	0.0	0.0	0.0
LOC105371380	105371380	Gene_ID	H. sapiens	105371380	H. sapiens	0.0	0.0	0.0	0.0	0.0	0.0	0.0	0.0	0.0
LOC105372230						nan	nan	nan	nan	nan	nan	nan	nan	nan
ARNTL	406	symbol	H. sapiens	406	H. sapiens	0.0	0.0	0.0	0.0	0.0	0.0	0.0	0.0	0.0
PLCG1	5335	symbol	H. sapiens	5335	H. sapiens	0.0	0.0	0.0	0.0	0.0	0.0	0.0	0.0	0.0
ENGASE	64772	symbol	H. sapiens	64772	H. sapiens	0.0	0.0	0.0	0.0	0.0	0.0	0.0	0.0	0.0
LOC101927051	101927051	Gene_ID	H. sapiens	101927051	H. sapiens	0.0	0.0	0.0	0.0	0.0	0.0	0.0	0.0	0.0
ARMC7	79637	symbol	H. sapiens	79637	H. sapiens	0.0	0.0	0.0	0.0	0.0	0.0	0.0	0.0	0.0
RAB11FIP5	26056	symbol	H. sapiens	26056	H. sapiens	0.0	0.0	0.0	0.0	0.0	0.0	0.0	0.0	0.0
LOC646614	646614	Gene_ID	H. sapiens	646614	H. sapiens	0.0	0.0	0.0	0.0	0.0	0.0	0.0	0.0	0.0
NPC1L1	29881	symbol	H. sapiens	29881	H. sapiens	0.0	0.0	0.0	0.0	0.0	0.0	0.0	0.0	0.0
LAMB4	22798	symbol	H. sapiens	22798	H. sapiens	0.0	0.0	0.0	0.0	0.0	0.0	0.0	0.0	0.0
LOC100420930	100420930	Gene_ID	H. sapiens	100420930	H. sapiens	0.0	0.0	0.0	0.0	0.0	0.0	0.0	0.0	0.0
CHORDC1	26973	symbol	H. sapiens	26973	H. sapiens	0.0	0.0	0.0	0.0	0.0	0.0	0.0	0.0	0.0
RNVU1-11	26860	gene_synonym	H. sapiens	26860	H. sapiens	0.0	0.0	0.0	0.0	0.0	0.0	0.0	0.0	0.0
CARD14	79092	symbol	H. sapiens	79092	H. sapiens	0.0	0.0	0.0	0.0	0.0	0.0	0.0	0.0	0.0
LOC100507507	100507507	Gene_ID	H. sapiens	100507507	H. sapiens	0.0	0.0	0.0	0.0	0.0	0.0	0.0	0.0	0.0
ZNF358	140467	symbol	H. sapiens	140467	H. sapiens	0.0	0.0	0.0	0.0	0.0	0.0	0.0	0.0	0.0
TCOF1	6949	symbol	H. sapiens	6949	H. sapiens	0.0	0.0	0.0	0.0	0.0	0.0	0.0	0.0	0.0
SLC5A3	6526	symbol	H. sapiens	6526	H. sapiens	0.0	0.0	0.0	0.0	0.0	0.0	0.0	0.0	0.0
CA5BP1	340591	symbol	H. sapiens	340591	H. sapiens	0.0	0.0	0.0	0.0	0.0	0.0	0.0	0.0	0.0
LOC105374536	105374536	Gene_ID	H. sapiens	105374536	H. sapiens	0.0	0.0	0.0	0.0	0.0	0.0	0.0	0.0	0.0
IPPK	64768	symbol	H. sapiens	64768	H. sapiens	0.0	0.0	0.0	0.0	0.0	0.0	0.0	0.0	0.0
LOC100131395	100131395	Gene_ID	H. sapiens	100131395	H. sapiens	0.0	0.0	0.0	0.0	0.0	0.0	0.0	0.0	0.0
LOC105370365	105370365	Gene_ID	H. sapiens	105370365	H. sapiens	0.0	0.0	0.0	0.0	0.0	0.0	0.0	0.0	0.0
KCNJ12	3768	symbol	H. sapiens	3768	H. sapiens	0.0	0.0	0.0	0.0	0.0	0.0	0.0	0.0	0.0
CNIH2	254263	symbol	H. sapiens	254263	H. sapiens	0.0	0.0	0.0	0.0	0.0	0.0	0.0	0.0	1.0
FAM85A	619423	symbol	H. sapiens	619423	H. sapiens	0.0	0.0	0.0	0.0	0.0	0.0	0.0	0.0	0.0
LOC100301990	100301990	Gene_ID	H. sapiens	100301990	H. sapiens	0.0	0.0	0.0	0.0	0.0	0.0	0.0	0.0	0.0
GPR137	56834	symbol	H. sapiens	56834	H. sapiens	0.0	0.0	0.0	0.0	0.0	0.0	0.0	0.0	0.0
SNPH	9751	symbol	H. sapiens	9751	H. sapiens	0.0	0.0	0.0	0.0	0.0	0.0	0.0	0.0	0.0
DUX4L18	100132421	symbol	H. sapiens	100132421	H. sapiens	0.0	0.0	0.0	0.0	0.0	0.0	0.0	0.0	0.0
LOC105379178	105379178	Gene_ID	H. sapiens	105379178	H. sapiens	0.0	0.0	0.0	0.0	0.0	0.0	0.0	0.0	0.0
SYT7	9066	symbol	H. sapiens	9066	H. sapiens	0.0	0.0	0.0	0.0	0.0	0.0	0.0	0.0	0.0
HLA-J	3137	symbol	H. sapiens	3137	H. sapiens	0.0	0.0	0.0	0.0	0.0	0.0	0.0	0.0	0.0
CCDC69	26112	symbol	H. sapiens	26112	H. sapiens	0.0	0.0	0.0	0.0	0.0	0.0	0.0	0.0	0.0
SRC	6714	symbol	H. sapiens	6714	H. sapiens	1.0	0.0	0.0	1.0	0.0	0.0	0.0	0.0	0.0
LOC105376866	105376866	Gene_ID	H. sapiens	105376866	H. sapiens	0.0	0.0	0.0	0.0	0.0	0.0	0.0	0.0	0.0
ELAVL1	1994	symbol	H. sapiens	1994	H. sapiens	0.0	0.0	0.0	0.0	0.0	0.0	0.0	0.0	0.0
MAFG	4097	symbol	H. sapiens	4097	H. sapiens	0.0	0.0	0.0	0.0	0.0	0.0	0.0	0.0	0.0
LOC105376555						nan	nan	nan	nan	nan	nan	nan	nan	nan
LOC105376516						nan	nan	nan	nan	nan	nan	nan	nan	nan
C11orf84	144097	gene_synonym	H. sapiens	144097	H. sapiens	0.0	0.0	0.0	0.0	0.0	0.0	0.0	0.0	0.0
PHLDA2	7262	symbol	H. sapiens	7262	H. sapiens	0.0	0.0	0.0	0.0	0.0	0.0	0.0	0.0	0.0
SLC7A5	8140	symbol	H. sapiens	8140	H. sapiens	0.0	0.0	0.0	0.0	0.0	0.0	0.0	0.0	0.0
LOC101060145	101060145	Gene_ID	H. sapiens	101060145	H. sapiens	0.0	0.0	0.0	0.0	0.0	0.0	0.0	0.0	0.0
THRSP	7069	symbol	H. sapiens	7069	H. sapiens	0.0	0.0	0.0	0.0	0.0	0.0	0.0	0.0	0.0
CCDC86	79080	symbol	H. sapiens	79080	H. sapiens	0.0	0.0	0.0	0.0	0.0	0.0	0.0	0.0	0.0
IGSF21	84966	symbol	H. sapiens	84966	H. sapiens	0.0	0.0	0.0	0.0	0.0	0.0	0.0	0.0	0.0
DXO	1797	symbol	H. sapiens	1797	H. sapiens	0.0	0.0	0.0	0.0	0.0	0.0	0.0	0.0	0.0
LOC102724730						nan	nan	nan	nan	nan	nan	nan	nan	nan
JDP2	122953	symbol	H. sapiens	122953	H. sapiens	0.0	0.0	0.0	0.0	0.0	0.0	0.0	0.0	0.0
NYNRIN	57523	symbol	H. sapiens	57523	H. sapiens	0.0	0.0	0.0	0.0	0.0	0.0	0.0	0.0	0.0
LOC105371326						nan	nan	nan	nan	nan	nan	nan	nan	nan
LOC105377776	105377776	Gene_ID	H. sapiens	105377776	H. sapiens	0.0	0.0	0.0	0.0	0.0	0.0	0.0	0.0	0.0
LOC105370697	105370697	Gene_ID	H. sapiens	105370697	H. sapiens	0.0	0.0	0.0	0.0	0.0	0.0	0.0	0.0	0.0
CBL	867	symbol	H. sapiens	867	H. sapiens	0.0	0.0	0.0	0.0	0.0	0.0	0.0	0.0	0.0
ZNF571	51276	symbol	H. sapiens	51276	H. sapiens	0.0	0.0	0.0	0.0	0.0	0.0	0.0	0.0	0.0
SRPK1	6732	symbol	H. sapiens	6732	H. sapiens	0.0	0.0	0.0	0.0	0.0	0.0	0.0	0.0	0.0
LOC105372247						nan	nan	nan	nan	nan	nan	nan	nan	nan
TONSL	4796	symbol	H. sapiens	4796	H. sapiens	0.0	0.0	0.0	0.0	0.0	1.0	0.0	0.0	0.0
CDK5RAP1	51654	symbol	H. sapiens	51654	H. sapiens	0.0	0.0	0.0	0.0	0.0	0.0	0.0	0.0	0.0
FGFR4	2264	symbol	H. sapiens	2264	H. sapiens	0.0	0.0	0.0	0.0	0.0	0.0	0.0	0.0	0.0
EGLN2	112398	symbol	H. sapiens	112398	H. sapiens	0.0	0.0	0.0	0.0	0.0	0.0	0.0	0.0	0.0
TAPBP	6892	symbol	H. sapiens	6892	H. sapiens	0.0	0.0	0.0	0.0	0.0	0.0	0.0	0.0	0.0
HCG18	414777	symbol	H. sapiens	414777	H. sapiens	0.0	0.0	0.0	0.0	0.0	0.0	0.0	0.0	0.0
SCO2	9997	symbol	H. sapiens	9997	H. sapiens	0.0	0.0	0.0	0.0	0.0	0.0	0.0	0.0	0.0
LOC100507389	100507389	Gene_ID	H. sapiens	100507389	H. sapiens	0.0	0.0	0.0	0.0	0.0	0.0	0.0	0.0	0.0
RAPGEF1	2889	symbol	H. sapiens	2889	H. sapiens	0.0	0.0	0.0	0.0	0.0	0.0	0.0	0.0	0.0
FBXL18	80028	symbol	H. sapiens	80028	H. sapiens	0.0	0.0	0.0	0.0	0.0	0.0	0.0	0.0	0.0
FKBP1AP4	2285	symbol	H. sapiens	2285	H. sapiens	0.0	0.0	0.0	0.0	0.0	0.0	0.0	0.0	0.0
LOC105370698	105370698	Gene_ID	H. sapiens	105370698	H. sapiens	0.0	0.0	0.0	0.0	0.0	0.0	0.0	0.0	0.0
ATP5G1P1	319136	gene_synonym	H. sapiens	319136	H. sapiens	0.0	0.0	0.0	0.0	0.0	0.0	0.0	0.0	0.0
LOC105371924						nan	nan	nan	nan	nan	nan	nan	nan	nan
PPP1R37	284352	symbol	H. sapiens	284352	H. sapiens	0.0	0.0	0.0	0.0	0.0	0.0	0.0	0.0	0.0
LOC105377888						nan	nan	nan	nan	nan	nan	nan	nan	nan
IRS1	3667	symbol	H. sapiens	3667	H. sapiens	0.0	0.0	0.0	0.0	0.0	0.0	0.0	0.0	0.0
LOC105378567	105378567	Gene_ID	H. sapiens	105378567	H. sapiens	0.0	0.0	0.0	0.0	0.0	0.0	0.0	0.0	0.0
ACOX2	8309	symbol	H. sapiens	8309	H. sapiens	0.0	0.0	0.0	0.0	0.0	0.0	0.0	0.0	0.0
KCNA1	3736	symbol	H. sapiens	3736	H. sapiens	1.0	1.0	1.0	0.0	1.0	0.0	0.0	0.0	0.0
ATXN7L2	127002	symbol	H. sapiens	127002	H. sapiens	0.0	0.0	0.0	0.0	0.0	0.0	0.0	0.0	0.0
FLJ20712	55025	symbol	H. sapiens	55025	H. sapiens	0.0	0.0	0.0	0.0	0.0	0.0	0.0	0.0	0.0
GCHFR	2644	symbol	H. sapiens	2644	H. sapiens	0.0	0.0	0.0	0.0	0.0	0.0	0.0	0.0	0.0
ZNF786	136051	symbol	H. sapiens	136051	H. sapiens	0.0	0.0	0.0	0.0	0.0	0.0	0.0	0.0	0.0
LOC105371409	105371409	Gene_ID	H. sapiens	105371409	H. sapiens	0.0	0.0	0.0	0.0	0.0	0.0	0.0	0.0	0.0
LOC105370971						nan	nan	nan	nan	nan	nan	nan	nan	nan
HSPH1	10808	symbol	H. sapiens	10808	H. sapiens	0.0	0.0	0.0	0.0	0.0	0.0	0.0	0.0	0.0
GRB10	2887	symbol	H. sapiens	2887	H. sapiens	0.0	0.0	0.0	0.0	0.0	0.0	0.0	0.0	0.0
SLC29A4	222962	symbol	H. sapiens	222962	H. sapiens	0.0	0.0	0.0	0.0	0.0	0.0	0.0	0.0	0.0
VN1R58P	100312810	symbol	H. sapiens	100312810	H. sapiens	0.0	0.0	0.0	0.0	0.0	0.0	0.0	0.0	0.0
RPS15AP39	100129284	symbol	H. sapiens	100129284	H. sapiens	0.0	0.0	0.0	0.0	0.0	0.0	0.0	0.0	0.0
LOC105372724	105372724	Gene_ID	H. sapiens	105372724	H. sapiens	0.0	0.0	0.0	0.0	0.0	0.0	0.0	0.0	0.0
LOC101928144	101928144	Gene_ID	H. sapiens	101928144	H. sapiens	0.0	0.0	0.0	0.0	0.0	0.0	0.0	0.0	0.0
CHST15	51363	symbol	H. sapiens	51363	H. sapiens	0.0	0.0	0.0	0.0	0.0	0.0	0.0	0.0	0.0
3	3	Gene_ID	H. sapiens	3	H. sapiens	0.0	0.0	0.0	0.0	0.0	0.0	0.0	0.0	0.0
8-1						nan	nan	nan	nan	nan	nan	nan	nan	nan
2	2	Gene_ID	H. sapiens	2	H. sapiens	0.0	0.0	0.0	0.0	0.0	0.0	0.0	0.0	0.0
GOLGA7B	401647	symbol	H. sapiens	401647	H. sapiens	0.0	0.0	0.0	0.0	0.0	0.0	0.0	0.0	0.0
ACOT6	641372	symbol	H. sapiens	641372	H. sapiens	0.0	0.0	0.0	0.0	0.0	0.0	0.0	0.0	0.0
ZNF785	146540	symbol	H. sapiens	146540	H. sapiens	0.0	0.0	0.0	0.0	0.0	0.0	0.0	0.0	0.0
LOC105379050	105379050	Gene_ID	H. sapiens	105379050	H. sapiens	0.0	0.0	0.0	0.0	0.0	0.0	0.0	0.0	0.0
C1QL2	165257	symbol	H. sapiens	165257	H. sapiens	0.0	0.0	0.0	0.0	0.0	0.0	0.0	0.0	0.0
LOC102723670	102723670	Gene_ID	H. sapiens	102723670	H. sapiens	0.0	0.0	0.0	0.0	0.0	0.0	0.0	0.0	0.0
TRIM52	84851	symbol	H. sapiens	84851	H. sapiens	0.0	0.0	0.0	0.0	0.0	0.0	0.0	0.0	0.0
LOC101927164	101927164	Gene_ID	H. sapiens	101927164	H. sapiens	0.0	0.0	0.0	0.0	0.0	0.0	0.0	0.0	0.0
LOC105369356						nan	nan	nan	nan	nan	nan	nan	nan	nan
SLC37A2	219855	symbol	H. sapiens	219855	H. sapiens	0.0	0.0	0.0	0.0	0.0	0.0	0.0	0.0	0.0
MYH7	4625	symbol	H. sapiens	4625	H. sapiens	0.0	0.0	0.0	1.0	0.0	0.0	0.0	0.0	0.0
FAM227A	646851	symbol	H. sapiens	646851	H. sapiens	0.0	0.0	0.0	0.0	0.0	0.0	0.0	0.0	0.0
USP8P1	100287272	symbol	H. sapiens	100287272	H. sapiens	0.0	0.0	0.0	0.0	0.0	0.0	0.0	0.0	0.0
IRF2BPL	64207	symbol	H. sapiens	64207	H. sapiens	0.0	0.0	0.0	0.0	0.0	0.0	0.0	0.0	0.0
LOC105375043						nan	nan	nan	nan	nan	nan	nan	nan	nan
RNVU1-19	101954277	symbol	H. sapiens	101954277	H. sapiens	0.0	0.0	0.0	0.0	0.0	0.0	0.0	0.0	0.0
LOC105369593	105369593	Gene_ID	H. sapiens	105369593	H. sapiens	0.0	0.0	0.0	0.0	0.0	0.0	0.0	0.0	0.0
LOC105376552						nan	nan	nan	nan	nan	nan	nan	nan	nan
MBD1	4152	symbol	H. sapiens	4152	H. sapiens	0.0	0.0	0.0	0.0	0.0	0.0	0.0	0.0	0.0
LOC105370977						nan	nan	nan	nan	nan	nan	nan	nan	nan
DTX3	196403	symbol	H. sapiens	196403	H. sapiens	0.0	0.0	0.0	0.0	0.0	0.0	0.0	0.0	0.0
PPP1R13B	23368	symbol	H. sapiens	23368	H. sapiens	0.0	0.0	0.0	0.0	0.0	0.0	0.0	0.0	0.0
GK3P	2713	symbol	H. sapiens	2713	H. sapiens	0.0	0.0	0.0	0.0	0.0	0.0	0.0	0.0	0.0
UCK2	7371	symbol	H. sapiens	7371	H. sapiens	0.0	0.0	0.0	0.0	0.0	0.0	0.0	0.0	0.0
FHOD1	29109	symbol	H. sapiens	29109	H. sapiens	0.0	0.0	0.0	1.0	0.0	0.0	0.0	0.0	0.0
BNIPL	149428	symbol	H. sapiens	149428	H. sapiens	0.0	0.0	0.0	0.0	0.0	0.0	0.0	0.0	0.0
LOC101929201	101929201	Gene_ID	H. sapiens	101929201	H. sapiens	0.0	0.0	0.0	0.0	0.0	0.0	0.0	0.0	0.0
LOC105374043						nan	nan	nan	nan	nan	nan	nan	nan	nan
RPS3AP2	64725	symbol	H. sapiens	64725	H. sapiens	0.0	0.0	0.0	0.0	0.0	0.0	0.0	0.0	0.0
SLC4A3	6508	symbol	H. sapiens	6508	H. sapiens	0.0	0.0	0.0	0.0	0.0	0.0	0.0	0.0	0.0
CCT6P2	391739	symbol	H. sapiens	391739	H. sapiens	0.0	0.0	0.0	0.0	0.0	0.0	0.0	0.0	0.0
PLXNA3	55558	symbol	H. sapiens	55558	H. sapiens	0.0	0.0	0.0	0.0	0.0	0.0	1.0	0.0	0.0
LOC100419620	100419620	Gene_ID	H. sapiens	100419620	H. sapiens	0.0	0.0	0.0	0.0	0.0	0.0	0.0	0.0	0.0
EDC4	23644	symbol	H. sapiens	23644	H. sapiens	0.0	0.0	0.0	0.0	0.0	0.0	0.0	0.0	0.0
RAD54L	8438	symbol	H. sapiens	8438	H. sapiens	0.0	0.0	0.0	0.0	0.0	0.0	0.0	0.0	0.0
LOC101929937	101929937	Gene_ID	H. sapiens	101929937	H. sapiens	0.0	0.0	0.0	0.0	0.0	0.0	0.0	0.0	0.0
PGAP1	80055	symbol	H. sapiens	80055	H. sapiens	0.0	0.0	0.0	0.0	0.0	0.0	0.0	0.0	0.0
THEG	51298	symbol	H. sapiens	51298	H. sapiens	0.0	0.0	0.0	0.0	0.0	0.0	0.0	0.0	0.0
DUSP19	142679	symbol	H. sapiens	142679	H. sapiens	0.0	0.0	0.0	0.0	0.0	0.0	0.0	0.0	0.0
LOC105376512	105376512	Gene_ID	H. sapiens	105376512	H. sapiens	0.0	0.0	0.0	0.0	0.0	0.0	0.0	0.0	0.0
LOC100420403	100420403	Gene_ID	H. sapiens	100420403	H. sapiens	0.0	0.0	0.0	0.0	0.0	0.0	0.0	0.0	0.0
YJEFN3	374887	symbol	H. sapiens	374887	H. sapiens	0.0	0.0	0.0	0.0	0.0	0.0	0.0	0.0	0.0
SETD8	387893	gene_synonym	H. sapiens	387893	H. sapiens	0.0	0.0	0.0	0.0	0.0	0.0	0.0	0.0	0.0
LOC101927000	101927000	Gene_ID	H. sapiens	101927000	H. sapiens	0.0	0.0	0.0	0.0	0.0	0.0	0.0	0.0	0.0
LOC105372864	105372864	Gene_ID	H. sapiens	105372864	H. sapiens	0.0	0.0	0.0	0.0	0.0	0.0	0.0	0.0	0.0
LOC105371160						nan	nan	nan	nan	nan	nan	nan	nan	nan
RPL21P133	100271391	symbol	H. sapiens	100271391	H. sapiens	0.0	0.0	0.0	0.0	0.0	0.0	0.0	0.0	0.0
RBBP4P1	642954	symbol	H. sapiens	642954	H. sapiens	0.0	0.0	0.0	0.0	0.0	0.0	0.0	0.0	0.0
GNB1L	54584	symbol	H. sapiens	54584	H. sapiens	0.0	0.0	0.0	0.0	0.0	0.0	0.0	0.0	0.0
TRIM8	81603	symbol	H. sapiens	81603	H. sapiens	0.0	0.0	0.0	0.0	0.0	0.0	0.0	0.0	0.0
LOC101059906	101059906	Gene_ID	H. sapiens	101059906	H. sapiens	0.0	0.0	0.0	0.0	0.0	0.0	0.0	0.0	0.0
GPR162	27239	symbol	H. sapiens	27239	H. sapiens	0.0	0.0	0.0	0.0	0.0	0.0	0.0	0.0	0.0
LOC102724740	102724740	Gene_ID	H. sapiens	102724740	H. sapiens	0.0	0.0	0.0	0.0	0.0	0.0	0.0	0.0	0.0
TEX40	25858	gene_synonym	H. sapiens	25858	H. sapiens	0.0	0.0	0.0	0.0	0.0	0.0	0.0	1.0	0.0
UBP1	7342	symbol	H. sapiens	7342	H. sapiens	0.0	0.0	0.0	0.0	0.0	0.0	0.0	0.0	0.0
HSPD1P19	100463288	symbol	H. sapiens	100463288	H. sapiens	0.0	0.0	0.0	0.0	0.0	0.0	0.0	0.0	0.0
MED26	9441	symbol	H. sapiens	9441	H. sapiens	0.0	0.0	0.0	0.0	0.0	0.0	0.0	0.0	0.0
UBTFL3	129870	symbol	H. sapiens	129870	H. sapiens	0.0	0.0	0.0	0.0	0.0	0.0	0.0	0.0	0.0
LOC105371406	105371406	Gene_ID	H. sapiens	105371406	H. sapiens	0.0	0.0	0.0	0.0	0.0	0.0	0.0	0.0	0.0
PLOD3	8985	symbol	H. sapiens	8985	H. sapiens	0.0	0.0	0.0	0.0	0.0	0.0	0.0	0.0	0.0
LOC105372832	105372832	Gene_ID	H. sapiens	105372832	H. sapiens	0.0	0.0	0.0	0.0	0.0	0.0	0.0	0.0	0.0
RPS18P10	729293	symbol	H. sapiens	729293	H. sapiens	0.0	0.0	0.0	0.0	0.0	0.0	0.0	0.0	0.0
LOC728763	728763	Gene_ID	H. sapiens	728763	H. sapiens	0.0	0.0	0.0	0.0	0.0	0.0	0.0	0.0	0.0
TINCR	257000	symbol	H. sapiens	257000	H. sapiens	0.0	0.0	0.0	0.0	0.0	0.0	0.0	0.0	0.0
IFIT1P1	8373	symbol	H. sapiens	8373	H. sapiens	0.0	0.0	0.0	0.0	0.0	0.0	0.0	0.0	0.0
LOC105369353						nan	nan	nan	nan	nan	nan	nan	nan	nan
LOC105370946	105370946	Gene_ID	H. sapiens	105370946	H. sapiens	0.0	0.0	0.0	0.0	0.0	0.0	0.0	0.0	0.0
LOC101928465	101928465	Gene_ID	H. sapiens	101928465	H. sapiens	0.0	0.0	0.0	0.0	0.0	0.0	0.0	0.0	0.0
ANAPC10P1	729198	symbol	H. sapiens	729198	H. sapiens	0.0	0.0	0.0	0.0	0.0	0.0	0.0	0.0	0.0
PAPOLA	10914	symbol	H. sapiens	10914	H. sapiens	0.0	0.0	0.0	0.0	0.0	0.0	0.0	0.0	0.0
LOC105377777	105377777	Gene_ID	H. sapiens	105377777	H. sapiens	0.0	0.0	0.0	0.0	0.0	0.0	0.0	0.0	0.0
AGAP1	116987	symbol	H. sapiens	116987	H. sapiens	0.0	0.0	0.0	0.0	0.0	0.0	0.0	0.0	0.0
LOC100288379	100288379	Gene_ID	H. sapiens	100288379	H. sapiens	0.0	0.0	0.0	0.0	0.0	0.0	0.0	0.0	0.0
CDK13	8621	symbol	H. sapiens	8621	H. sapiens	0.0	0.0	0.0	0.0	0.0	1.0	0.0	0.0	0.0
PWWP2B	170394	symbol	H. sapiens	170394	H. sapiens	0.0	0.0	0.0	0.0	0.0	0.0	0.0	0.0	0.0
LOC105374285	105374285	Gene_ID	H. sapiens	105374285	H. sapiens	0.0	0.0	0.0	0.0	0.0	0.0	0.0	0.0	0.0
MIA	8190	symbol	H. sapiens	8190	H. sapiens	0.0	0.0	0.0	0.0	0.0	0.0	0.0	0.0	0.0
LOC105373090						nan	nan	nan	nan	nan	nan	nan	nan	nan
MTUS2-AS1	100874107	symbol	H. sapiens	100874107	H. sapiens	0.0	0.0	0.0	0.0	0.0	0.0	0.0	0.0	0.0
LOC105372782	105372782	Gene_ID	H. sapiens	105372782	H. sapiens	0.0	0.0	0.0	0.0	0.0	0.0	0.0	0.0	0.0
LOC105373750	105373750	Gene_ID	H. sapiens	105373750	H. sapiens	0.0	0.0	0.0	0.0	0.0	0.0	0.0	0.0	0.0
ORAI2	80228	symbol	H. sapiens	80228	H. sapiens	0.0	0.0	0.0	0.0	0.0	0.0	0.0	0.0	0.0
SIPA1L3	23094	symbol	H. sapiens	23094	H. sapiens	0.0	0.0	0.0	1.0	0.0	0.0	0.0	0.0	0.0
GOLGA2P7	388152	symbol	H. sapiens	388152	H. sapiens	0.0	0.0	0.0	0.0	0.0	0.0	0.0	0.0	0.0
RPL7P6	90193	symbol	H. sapiens	90193	H. sapiens	0.0	0.0	0.0	0.0	0.0	0.0	0.0	0.0	0.0
LOC105372383	105372383	Gene_ID	H. sapiens	105372383	H. sapiens	0.0	0.0	0.0	0.0	0.0	0.0	0.0	0.0	0.0
LOC101929898	101929898	Gene_ID	H. sapiens	101929898	H. sapiens	0.0	0.0	0.0	0.0	0.0	0.0	0.0	0.0	0.0
LOC100288893						nan	nan	nan	nan	nan	nan	nan	nan	nan
CTC-338M12						nan	nan	nan	nan	nan	nan	nan	nan	nan
4						nan	nan	nan	nan	nan	nan	nan	nan	nan
LOC102724808	102724808	Gene_ID	H. sapiens	102724808	H. sapiens	0.0	0.0	0.0	0.0	0.0	0.0	0.0	0.0	0.0
SLC25A42	284439	symbol	H. sapiens	284439	H. sapiens	0.0	0.0	0.0	0.0	0.0	0.0	0.0	0.0	0.0
SKI	6497	symbol	H. sapiens	6497	H. sapiens	0.0	0.0	0.0	0.0	0.0	0.0	0.0	0.0	0.0
AFF3	3899	symbol	H. sapiens	3899	H. sapiens	0.0	0.0	0.0	0.0	0.0	0.0	0.0	0.0	0.0
PCID2	55795	symbol	H. sapiens	55795	H. sapiens	0.0	0.0	0.0	0.0	0.0	0.0	0.0	0.0	0.0
BTBD9	114781	symbol	H. sapiens	114781	H. sapiens	0.0	0.0	0.0	0.0	0.0	0.0	0.0	0.0	0.0
SMO	6608	symbol	H. sapiens	6608	H. sapiens	0.0	0.0	0.0	0.0	0.0	0.0	0.0	0.0	0.0
KCNMA1-AS3	101929286	symbol	H. sapiens	101929286	H. sapiens	0.0	0.0	0.0	0.0	0.0	0.0	0.0	0.0	0.0
PDXK	8566	symbol	H. sapiens	8566	H. sapiens	0.0	0.0	0.0	0.0	0.0	0.0	0.0	0.0	0.0
CACNA1H	8912	symbol	H. sapiens	8912	H. sapiens	0.0	1.0	0.0	0.0	0.0	0.0	0.0	1.0	0.0
SERHL2	253190	symbol	H. sapiens	253190	H. sapiens	0.0	0.0	0.0	0.0	0.0	0.0	0.0	0.0	0.0
OPRD1	4985	symbol	H. sapiens	4985	H. sapiens	1.0	0.0	1.0	0.0	1.0	0.0	0.0	0.0	0.0
AJAP1	55966	symbol	H. sapiens	55966	H. sapiens	0.0	0.0	0.0	0.0	0.0	0.0	0.0	0.0	0.0
LOC105376778	105376778	Gene_ID	H. sapiens	105376778	H. sapiens	0.0	0.0	0.0	0.0	0.0	0.0	0.0	0.0	0.0
KLK1	3816	symbol	H. sapiens	3816	H. sapiens	0.0	0.0	0.0	0.0	0.0	0.0	0.0	0.0	0.0
ZNF609	23060	symbol	H. sapiens	23060	H. sapiens	0.0	0.0	0.0	0.0	0.0	0.0	0.0	0.0	0.0
OFD1P14Y	386698	symbol	H. sapiens	386698	H. sapiens	0.0	0.0	0.0	0.0	0.0	0.0	0.0	0.0	0.0
MSTN	2660	symbol	H. sapiens	2660	H. sapiens	0.0	0.0	0.0	0.0	0.0	0.0	0.0	0.0	0.0
ZNF549	256051	symbol	H. sapiens	256051	H. sapiens	0.0	0.0	0.0	0.0	0.0	0.0	0.0	0.0	0.0
DPY19L2P4	442523	symbol	H. sapiens	442523	H. sapiens	0.0	0.0	0.0	0.0	0.0	0.0	0.0	0.0	0.0
TMEM132A	54972	symbol	H. sapiens	54972	H. sapiens	0.0	0.0	0.0	0.0	0.0	0.0	0.0	0.0	0.0
SNTB2	6645	symbol	H. sapiens	6645	H. sapiens	0.0	0.0	0.0	0.0	0.0	0.0	0.0	0.0	0.0
SETD1A	9739	symbol	H. sapiens	9739	H. sapiens	0.0	0.0	0.0	0.0	0.0	0.0	0.0	0.0	0.0
FAM151B	167555	symbol	H. sapiens	167555	H. sapiens	0.0	0.0	0.0	0.0	0.0	0.0	0.0	0.0	0.0
LOC105370460	105370460	Gene_ID	H. sapiens	105370460	H. sapiens	0.0	0.0	0.0	0.0	0.0	0.0	0.0	0.0	0.0
KCNMA1	3778	symbol	H. sapiens	3778	H. sapiens	1.0	1.0	0.0	0.0	0.0	0.0	0.0	0.0	0.0
IRS2	8660	symbol	H. sapiens	8660	H. sapiens	0.0	0.0	0.0	0.0	0.0	0.0	0.0	0.0	0.0
FBXO41	150726	symbol	H. sapiens	150726	H. sapiens	0.0	0.0	0.0	0.0	0.0	0.0	0.0	0.0	0.0
ADGRL1	22859	symbol	H. sapiens	22859	H. sapiens	0.0	0.0	0.0	0.0	0.0	0.0	0.0	0.0	0.0
FBXL19-AS1	283932	symbol	H. sapiens	283932	H. sapiens	0.0	0.0	0.0	0.0	0.0	0.0	0.0	0.0	0.0
STIP1	10963	symbol	H. sapiens	10963	H. sapiens	0.0	0.0	0.0	0.0	0.0	0.0	0.0	0.0	0.0
MFI2-AS1	100507057	gene_synonym	H. sapiens	100507057	H. sapiens	0.0	0.0	0.0	0.0	0.0	0.0	0.0	0.0	0.0
MRPS6	64968	symbol	H. sapiens	64968	H. sapiens	0.0	0.0	0.0	0.0	0.0	0.0	0.0	0.0	0.0
CIPC	85457	symbol	H. sapiens	85457	H. sapiens	0.0	0.0	0.0	0.0	0.0	0.0	0.0	0.0	0.0
MICB	4277	symbol	H. sapiens	4277	H. sapiens	0.0	0.0	0.0	0.0	0.0	0.0	0.0	0.0	0.0
C9orf16	79095	symbol	H. sapiens	79095	H. sapiens	0.0	0.0	0.0	0.0	0.0	0.0	0.0	0.0	0.0
LOC105373916						nan	nan	nan	nan	nan	nan	nan	nan	nan
LOC105376313	105376313	Gene_ID	H. sapiens	105376313	H. sapiens	0.0	0.0	0.0	0.0	0.0	0.0	0.0	0.0	0.0
LOC105378178	105378178	Gene_ID	H. sapiens	105378178	H. sapiens	0.0	0.0	0.0	0.0	0.0	0.0	0.0	0.0	0.0
LOC101927910						nan	nan	nan	nan	nan	nan	nan	nan	nan
LOC105370959	105370959	Gene_ID	H. sapiens	105370959	H. sapiens	0.0	0.0	0.0	0.0	0.0	0.0	0.0	0.0	0.0
AKIRIN2	55122	symbol	H. sapiens	55122	H. sapiens	0.0	0.0	0.0	0.0	0.0	0.0	0.0	0.0	0.0
PTDSS2	81490	symbol	H. sapiens	81490	H. sapiens	0.0	0.0	0.0	0.0	0.0	0.0	0.0	0.0	0.0
LOC100421749	100421749	Gene_ID	H. sapiens	100421749	H. sapiens	0.0	0.0	0.0	0.0	0.0	0.0	0.0	0.0	0.0
FAM212B	55924	gene_synonym	H. sapiens	55924	H. sapiens	0.0	0.0	0.0	0.0	0.0	0.0	0.0	0.0	0.0
LARP1P1	100379623	symbol	H. sapiens	100379623	H. sapiens	0.0	0.0	0.0	0.0	0.0	0.0	0.0	0.0	0.0
USPL1	10208	symbol	H. sapiens	10208	H. sapiens	0.0	0.0	0.0	0.0	0.0	0.0	0.0	0.0	0.0
LOC100422687	100422687	Gene_ID	H. sapiens	100422687	H. sapiens	0.0	0.0	0.0	0.0	0.0	0.0	0.0	0.0	0.0
PPAPDC3	84814	gene_synonym	H. sapiens	84814	H. sapiens	0.0	0.0	0.0	0.0	0.0	0.0	0.0	0.0	0.0
LOC105376946	105376946	Gene_ID	H. sapiens	105376946	H. sapiens	0.0	0.0	0.0	0.0	0.0	0.0	0.0	0.0	0.0
RPS24P17	100216341	symbol	H. sapiens	100216341	H. sapiens	0.0	0.0	0.0	0.0	0.0	0.0	0.0	0.0	0.0
MAPT-IT1	100130148	symbol	H. sapiens	100130148	H. sapiens	0.0	0.0	0.0	0.0	0.0	0.0	0.0	0.0	0.0
USP9YP3	387364	symbol	H. sapiens	387364	H. sapiens	0.0	0.0	0.0	0.0	0.0	0.0	0.0	0.0	0.0
CACNA1I	8911	symbol	H. sapiens	8911	H. sapiens	0.0	0.0	0.0	0.0	0.0	0.0	0.0	1.0	0.0
LOC101927006	101927006	Gene_ID	H. sapiens	101927006	H. sapiens	0.0	0.0	0.0	0.0	0.0	0.0	0.0	0.0	0.0
DDX27	55661	symbol	H. sapiens	55661	H. sapiens	0.0	0.0	0.0	0.0	0.0	0.0	0.0	0.0	0.0
LOC105375611						nan	nan	nan	nan	nan	nan	nan	nan	nan
CELF5	60680	symbol	H. sapiens	60680	H. sapiens	0.0	0.0	0.0	0.0	0.0	0.0	0.0	0.0	0.0
LOC105376330						nan	nan	nan	nan	nan	nan	nan	nan	nan
RBM10	8241	symbol	H. sapiens	8241	H. sapiens	0.0	0.0	0.0	0.0	0.0	0.0	0.0	0.0	0.0
BPIFB5P	100505383	symbol	H. sapiens	100505383	H. sapiens	0.0	0.0	0.0	0.0	0.0	0.0	0.0	0.0	0.0
RPL23AP30	100271459	symbol	H. sapiens	100271459	H. sapiens	0.0	0.0	0.0	0.0	0.0	0.0	0.0	0.0	0.0
PPP2R2D	55844	symbol	H. sapiens	55844	H. sapiens	0.0	0.0	0.0	0.0	0.0	0.0	0.0	0.0	0.0
TMEM216	51259	symbol	H. sapiens	51259	H. sapiens	0.0	0.0	0.0	0.0	0.0	0.0	0.0	0.0	0.0
CAPN15	6650	symbol	H. sapiens	6650	H. sapiens	0.0	0.0	0.0	0.0	0.0	0.0	0.0	0.0	0.0
DLEU7-AS1	100874074	symbol	H. sapiens	100874074	H. sapiens	0.0	0.0	0.0	0.0	0.0	0.0	0.0	0.0	0.0
CTD-2350J17						nan	nan	nan	nan	nan	nan	nan	nan	nan
1	1	Gene_ID	H. sapiens	1	H. sapiens	0.0	0.0	0.0	0.0	0.0	0.0	0.0	0.0	0.0
LOC100505915	100505915	Gene_ID	H. sapiens	100505915	H. sapiens	0.0	0.0	0.0	0.0	0.0	0.0	0.0	0.0	0.0
KCNJ6	3763	symbol	H. sapiens	3763	H. sapiens	0.0	1.0	0.0	0.0	0.0	0.0	0.0	0.0	0.0
HVCN1	84329	symbol	H. sapiens	84329	H. sapiens	0.0	0.0	0.0	0.0	0.0	0.0	0.0	0.0	0.0
DCUN1D3	123879	symbol	H. sapiens	123879	H. sapiens	0.0	0.0	0.0	0.0	0.0	0.0	0.0	0.0	0.0
VDAC1P7	100310839	symbol	H. sapiens	100310839	H. sapiens	0.0	0.0	0.0	0.0	0.0	0.0	0.0	0.0	0.0
LRRC14	9684	symbol	H. sapiens	9684	H. sapiens	0.0	0.0	0.0	0.0	0.0	0.0	0.0	0.0	0.0
LOC105376515						nan	nan	nan	nan	nan	nan	nan	nan	nan
LOC105371410						nan	nan	nan	nan	nan	nan	nan	nan	nan
PVT1	5820	symbol	H. sapiens	5820	H. sapiens	0.0	0.0	0.0	0.0	0.0	0.0	0.0	0.0	0.0
NDUFB2-AS1	100134713	symbol	H. sapiens	100134713	H. sapiens	0.0	0.0	0.0	0.0	0.0	0.0	0.0	0.0	0.0
SPANXB1	728695	symbol	H. sapiens	728695	H. sapiens	0.0	0.0	0.0	0.0	0.0	0.0	0.0	0.0	0.0
USP32P3	347716	symbol	H. sapiens	347716	H. sapiens	0.0	0.0	0.0	0.0	0.0	0.0	0.0	0.0	0.0
MLF2	8079	symbol	H. sapiens	8079	H. sapiens	0.0	0.0	0.0	0.0	0.0	0.0	0.0	0.0	0.0
DLG4	1742	symbol	H. sapiens	1742	H. sapiens	1.0	1.0	1.0	0.0	1.0	0.0	0.0	0.0	1.0
SMG9	56006	symbol	H. sapiens	56006	H. sapiens	0.0	0.0	0.0	0.0	0.0	0.0	0.0	0.0	0.0
LOC100287010	100287010	Gene_ID	H. sapiens	100287010	H. sapiens	0.0	0.0	0.0	0.0	0.0	0.0	0.0	0.0	0.0
PITPNM2	57605	symbol	H. sapiens	57605	H. sapiens	0.0	0.0	0.0	0.0	0.0	0.0	0.0	0.0	0.0
SPATA33	124045	symbol	H. sapiens	124045	H. sapiens	0.0	0.0	0.0	0.0	0.0	0.0	0.0	0.0	0.0
ABCC1	4363	symbol	H. sapiens	4363	H. sapiens	0.0	0.0	0.0	0.0	0.0	0.0	0.0	0.0	0.0
RTN4RL1	146760	symbol	H. sapiens	146760	H. sapiens	0.0	0.0	0.0	0.0	0.0	0.0	0.0	0.0	0.0
PRR26	414235	gene_synonym	H. sapiens	414235	H. sapiens	0.0	0.0	0.0	0.0	0.0	0.0	0.0	0.0	0.0
LOC105371562	105371562	Gene_ID	H. sapiens	105371562	H. sapiens	0.0	0.0	0.0	0.0	0.0	0.0	0.0	0.0	0.0
STAB2	55576	symbol	H. sapiens	55576	H. sapiens	0.0	0.0	0.0	0.0	0.0	0.0	0.0	0.0	0.0
C18orf63	644041	symbol	H. sapiens	644041	H. sapiens	0.0	0.0	0.0	0.0	0.0	0.0	0.0	0.0	0.0
RAB39A	54734	symbol	H. sapiens	54734	H. sapiens	0.0	0.0	0.0	0.0	0.0	0.0	0.0	0.0	0.0
BNIP3P23	100421697	symbol	H. sapiens	100421697	H. sapiens	0.0	0.0	0.0	0.0	0.0	0.0	0.0	0.0	0.0
ZBTB40	9923	symbol	H. sapiens	9923	H. sapiens	0.0	0.0	0.0	0.0	0.0	0.0	0.0	0.0	0.0
LOC105372238	105372238	Gene_ID	H. sapiens	105372238	H. sapiens	0.0	0.0	0.0	0.0	0.0	0.0	0.0	0.0	0.0
CCDC102A	92922	symbol	H. sapiens	92922	H. sapiens	0.0	0.0	0.0	0.0	0.0	0.0	0.0	0.0	0.0
RNF144A-AS1	386597	gene_synonym	H. sapiens	386597	H. sapiens	0.0	0.0	0.0	0.0	0.0	0.0	0.0	0.0	0.0
LOC646127	646127	Gene_ID	H. sapiens	646127	H. sapiens	0.0	0.0	0.0	0.0	0.0	0.0	0.0	0.0	0.0
ZBTB2	57621	symbol	H. sapiens	57621	H. sapiens	0.0	0.0	0.0	0.0	0.0	0.0	0.0	0.0	0.0
LOC105373002	105373002	Gene_ID	H. sapiens	105373002	H. sapiens	0.0	0.0	0.0	0.0	0.0	0.0	0.0	0.0	0.0
ZNF646	9726	symbol	H. sapiens	9726	H. sapiens	0.0	0.0	0.0	0.0	0.0	0.0	0.0	0.0	0.0
LOC105369830						nan	nan	nan	nan	nan	nan	nan	nan	nan
LOC101929280	101929280	Gene_ID	H. sapiens	101929280	H. sapiens	0.0	0.0	0.0	0.0	0.0	0.0	0.0	0.0	0.0
RAD52	5893	symbol	H. sapiens	5893	H. sapiens	0.0	0.0	0.0	0.0	0.0	0.0	0.0	0.0	0.0
LOC105371162						nan	nan	nan	nan	nan	nan	nan	nan	nan
LRRC3-AS1	100861510	gene_synonym	H. sapiens	100861510	H. sapiens	0.0	0.0	0.0	0.0	0.0	0.0	0.0	0.0	0.0
HNRNPA1P7	388275	symbol	H. sapiens	388275	H. sapiens	0.0	0.0	0.0	0.0	0.0	0.0	0.0	0.0	0.0
UFSP1	402682	symbol	H. sapiens	402682	H. sapiens	0.0	0.0	0.0	0.0	0.0	0.0	0.0	0.0	0.0
SPECC1L-ADORA2A	101730217	symbol	H. sapiens	101730217	H. sapiens	0.0	0.0	0.0	0.0	0.0	0.0	0.0	0.0	0.0
NACC1	112939	symbol	H. sapiens	112939	H. sapiens	0.0	0.0	0.0	0.0	0.0	0.0	0.0	0.0	0.0
BCAR1	9564	symbol	H. sapiens	9564	H. sapiens	0.0	0.0	0.0	0.0	0.0	0.0	0.0	0.0	0.0
ANAPC16	119504	symbol	H. sapiens	119504	H. sapiens	0.0	0.0	0.0	0.0	0.0	0.0	0.0	0.0	0.0
LOC105369932	105369932	Gene_ID	H. sapiens	105369932	H. sapiens	0.0	0.0	0.0	0.0	0.0	0.0	0.0	0.0	0.0
PIP5K1B	8395	symbol	H. sapiens	8395	H. sapiens	0.0	0.0	0.0	0.0	0.0	0.0	0.0	0.0	0.0
CDC37P1	390688	symbol	H. sapiens	390688	H. sapiens	0.0	0.0	0.0	0.0	0.0	0.0	0.0	0.0	0.0
LOC105378949	105378949	Gene_ID	H. sapiens	105378949	H. sapiens	0.0	0.0	0.0	0.0	0.0	0.0	0.0	0.0	0.0
HEATR9	256957	symbol	H. sapiens	256957	H. sapiens	0.0	0.0	0.0	0.0	0.0	0.0	0.0	0.0	0.0
MEG8	79104	symbol	H. sapiens	79104	H. sapiens	0.0	0.0	0.0	0.0	0.0	0.0	0.0	0.0	0.0
DEDD2	162989	symbol	H. sapiens	162989	H. sapiens	0.0	0.0	0.0	0.0	0.0	0.0	0.0	0.0	0.0
CCDC154	645811	symbol	H. sapiens	645811	H. sapiens	0.0	0.0	0.0	0.0	0.0	0.0	0.0	0.0	0.0
SYNDIG1	79953	symbol	H. sapiens	79953	H. sapiens	0.0	0.0	0.0	0.0	0.0	0.0	0.0	0.0	0.0
ASS1P3	158452	symbol	H. sapiens	158452	H. sapiens	0.0	0.0	0.0	0.0	0.0	0.0	0.0	0.0	0.0
RPL3P6	643220	symbol	H. sapiens	643220	H. sapiens	0.0	0.0	0.0	0.0	0.0	0.0	0.0	0.0	0.0
BMP1	649	symbol	H. sapiens	649	H. sapiens	0.0	0.0	0.0	0.0	0.0	0.0	0.0	0.0	0.0
LOC390618	390618	Gene_ID	H. sapiens	390618	H. sapiens	0.0	0.0	0.0	0.0	0.0	0.0	0.0	0.0	0.0
INAFM1	255783	symbol	H. sapiens	255783	H. sapiens	0.0	0.0	0.0	0.0	0.0	0.0	0.0	0.0	0.0
RPS4XP17	100128140	symbol	H. sapiens	100128140	H. sapiens	0.0	0.0	0.0	0.0	0.0	0.0	0.0	0.0	0.0
TTLL11	158135	symbol	H. sapiens	158135	H. sapiens	0.0	0.0	0.0	0.0	0.0	0.0	0.0	0.0	0.0
CCDC6	8030	symbol	H. sapiens	8030	H. sapiens	0.0	0.0	0.0	0.0	0.0	0.0	0.0	0.0	0.0
LOC100131471	100131471	Gene_ID	H. sapiens	100131471	H. sapiens	0.0	0.0	0.0	0.0	0.0	0.0	0.0	0.0	0.0
CCDC78	124093	symbol	H. sapiens	124093	H. sapiens	0.0	0.0	0.0	0.0	0.0	0.0	0.0	0.0	0.0
RPS2P46	125208	symbol	H. sapiens	125208	H. sapiens	0.0	0.0	0.0	0.0	0.0	0.0	0.0	0.0	0.0
CCIN	881	symbol	H. sapiens	881	H. sapiens	0.0	0.0	0.0	0.0	0.0	0.0	0.0	0.0	0.0
PAIP1P1	100421582	symbol	H. sapiens	100421582	H. sapiens	0.0	0.0	0.0	0.0	0.0	0.0	0.0	0.0	0.0
LOC729313	729313	Gene_ID	H. sapiens	729313	H. sapiens	0.0	0.0	0.0	0.0	0.0	0.0	0.0	0.0	0.0
LOC100996246	100996246	Gene_ID	H. sapiens	100996246	H. sapiens	0.0	0.0	0.0	0.0	0.0	0.0	0.0	0.0	0.0
LOC105375653	105375653	Gene_ID	H. sapiens	105375653	H. sapiens	0.0	0.0	0.0	0.0	0.0	0.0	0.0	0.0	0.0
SHISA9	729993	symbol	H. sapiens	729993	H. sapiens	0.0	0.0	0.0	0.0	0.0	0.0	0.0	0.0	1.0
PRICKLE2-AS1	100652759	symbol	H. sapiens	100652759	H. sapiens	0.0	0.0	0.0	0.0	0.0	0.0	0.0	0.0	0.0
KLHL38	340359	symbol	H. sapiens	340359	H. sapiens	0.0	0.0	0.0	0.0	0.0	0.0	0.0	0.0	0.0
FAM171A1	221061	symbol	H. sapiens	221061	H. sapiens	0.0	0.0	0.0	0.0	0.0	0.0	0.0	0.0	0.0
RAC1P7	100874390	symbol	H. sapiens	100874390	H. sapiens	0.0	0.0	0.0	0.0	0.0	0.0	0.0	0.0	0.0
ITPKA	3706	symbol	H. sapiens	3706	H. sapiens	0.0	0.0	0.0	0.0	0.0	0.0	0.0	0.0	0.0
RPAP1	26015	symbol	H. sapiens	26015	H. sapiens	0.0	0.0	0.0	0.0	0.0	0.0	0.0	0.0	0.0
LOC643219	643219	Gene_ID	H. sapiens	643219	H. sapiens	0.0	0.0	0.0	0.0	0.0	0.0	0.0	0.0	0.0
MXD4	10608	symbol	H. sapiens	10608	H. sapiens	0.0	0.0	0.0	0.0	0.0	0.0	0.0	0.0	0.0
MOB2	81532	symbol	H. sapiens	81532	H. sapiens	0.0	0.0	0.0	0.0	0.0	0.0	0.0	0.0	0.0
LOC105378914	105378914	Gene_ID	H. sapiens	105378914	H. sapiens	0.0	0.0	0.0	0.0	0.0	0.0	0.0	0.0	0.0
DKFZP434H168	26077	symbol	H. sapiens	26077	H. sapiens	0.0	0.0	0.0	0.0	0.0	0.0	0.0	0.0	0.0
STK11IP	114790	symbol	H. sapiens	114790	H. sapiens	0.0	0.0	0.0	0.0	0.0	0.0	0.0	0.0	0.0
LOC100996574	100996574	Gene_ID	H. sapiens	100996574	H. sapiens	0.0	0.0	0.0	0.0	0.0	0.0	0.0	0.0	0.0
HP1BP3	50809	symbol	H. sapiens	50809	H. sapiens	0.0	0.0	0.0	0.0	0.0	0.0	0.0	0.0	0.0
RPL5P27	100129998	symbol	H. sapiens	100129998	H. sapiens	0.0	0.0	0.0	0.0	0.0	0.0	0.0	0.0	0.0
SMTN	6525	symbol	H. sapiens	6525	H. sapiens	0.0	0.0	0.0	0.0	0.0	0.0	0.0	0.0	0.0
SH3BGRL3	83442	symbol	H. sapiens	83442	H. sapiens	0.0	0.0	0.0	0.0	0.0	0.0	0.0	0.0	0.0
KRTAP5-1	387264	symbol	H. sapiens	387264	H. sapiens	0.0	0.0	0.0	0.0	0.0	0.0	0.0	0.0	0.0
EVC2	132884	symbol	H. sapiens	132884	H. sapiens	0.0	0.0	0.0	0.0	0.0	0.0	0.0	0.0	0.0
PSMC1P10	388925	symbol	H. sapiens	388925	H. sapiens	0.0	0.0	0.0	0.0	0.0	0.0	0.0	0.0	0.0
MAP2K3	5606	symbol	H. sapiens	5606	H. sapiens	0.0	0.0	0.0	0.0	0.0	0.0	0.0	0.0	0.0
ZFP69B	65243	symbol	H. sapiens	65243	H. sapiens	0.0	0.0	0.0	0.0	0.0	0.0	0.0	0.0	0.0
COL27A1	85301	symbol	H. sapiens	85301	H. sapiens	0.0	0.0	0.0	0.0	0.0	0.0	0.0	0.0	0.0
BAATP1	347275	gene_synonym	H. sapiens	347275	H. sapiens	0.0	0.0	0.0	0.0	0.0	0.0	0.0	0.0	0.0
BACE2	25825	symbol	H. sapiens	25825	H. sapiens	0.0	0.0	0.0	0.0	0.0	0.0	0.0	0.0	0.0
LOC284933	284933	Gene_ID	H. sapiens	284933	H. sapiens	0.0	0.0	0.0	0.0	0.0	0.0	0.0	0.0	0.0
RPS4XP1	400064	symbol	H. sapiens	400064	H. sapiens	0.0	0.0	0.0	0.0	0.0	0.0	0.0	0.0	0.0
CA7	766	symbol	H. sapiens	766	H. sapiens	0.0	0.0	0.0	0.0	0.0	0.0	0.0	0.0	0.0
LINC01588	283551	symbol	H. sapiens	283551	H. sapiens	0.0	0.0	0.0	0.0	0.0	0.0	0.0	0.0	0.0
C19orf26	255057	gene_synonym	H. sapiens	255057	H. sapiens	0.0	0.0	0.0	0.0	0.0	0.0	0.0	0.0	0.0
NFAT5	10725	symbol	H. sapiens	10725	H. sapiens	0.0	0.0	0.0	0.0	0.0	0.0	0.0	0.0	0.0
DUSP18	150290	symbol	H. sapiens	150290	H. sapiens	0.0	0.0	0.0	0.0	0.0	0.0	0.0	0.0	0.0
ZDHHC14	79683	symbol	H. sapiens	79683	H. sapiens	0.0	0.0	0.0	0.0	0.0	0.0	0.0	0.0	0.0
LOC105376542	105376542	Gene_ID	H. sapiens	105376542	H. sapiens	0.0	0.0	0.0	0.0	0.0	0.0	0.0	0.0	0.0
GLCCI1	113263	symbol	H. sapiens	113263	H. sapiens	0.0	0.0	0.0	0.0	0.0	0.0	0.0	0.0	0.0
VGLL4	9686	symbol	H. sapiens	9686	H. sapiens	0.0	0.0	0.0	0.0	0.0	0.0	0.0	0.0	0.0
TBX2-AS1	103689912	symbol	H. sapiens	103689912	H. sapiens	0.0	0.0	0.0	0.0	0.0	0.0	0.0	0.0	0.0
OTUD4	54726	symbol	H. sapiens	54726	H. sapiens	0.0	0.0	0.0	0.0	0.0	0.0	0.0	0.0	0.0
CBX1P4	100130461	symbol	H. sapiens	100130461	H. sapiens	0.0	0.0	0.0	0.0	0.0	0.0	0.0	0.0	0.0
LOC105371934	105371934	Gene_ID	H. sapiens	105371934	H. sapiens	0.0	0.0	0.0	0.0	0.0	0.0	0.0	0.0	0.0
LINC01123	440894	symbol	H. sapiens	440894	H. sapiens	0.0	0.0	0.0	0.0	0.0	0.0	0.0	0.0	0.0
CELSR3	1951	symbol	H. sapiens	1951	H. sapiens	0.0	0.0	0.0	0.0	0.0	0.0	0.0	0.0	0.0
ANKRD34A	284615	symbol	H. sapiens	284615	H. sapiens	0.0	0.0	0.0	0.0	0.0	0.0	0.0	0.0	0.0
LOC100996361	100996361	Gene_ID	H. sapiens	100996361	H. sapiens	0.0	0.0	0.0	0.0	0.0	0.0	0.0	0.0	0.0
ZNF852	285346	symbol	H. sapiens	285346	H. sapiens	0.0	0.0	0.0	0.0	0.0	0.0	0.0	0.0	0.0
SMAD1-AS2	101927659	symbol	H. sapiens	101927659	H. sapiens	0.0	0.0	0.0	0.0	0.0	0.0	0.0	0.0	0.0
ZFHX2	85446	symbol	H. sapiens	85446	H. sapiens	0.0	0.0	0.0	0.0	0.0	0.0	0.0	0.0	0.0
LOC105370358						nan	nan	nan	nan	nan	nan	nan	nan	nan
LOC101929425	101929425	Gene_ID	H. sapiens	101929425	H. sapiens	0.0	0.0	0.0	0.0	0.0	0.0	0.0	0.0	0.0
SHANK3	85358	symbol	H. sapiens	85358	H. sapiens	0.0	0.0	0.0	0.0	0.0	0.0	0.0	0.0	0.0
LOC105374563						nan	nan	nan	nan	nan	nan	nan	nan	nan
LOC100129617	100129617	Gene_ID	H. sapiens	100129617	H. sapiens	0.0	0.0	0.0	0.0	0.0	0.0	0.0	0.0	0.0
RPS6KA2-AS1	100861523	symbol	H. sapiens	100861523	H. sapiens	0.0	0.0	0.0	0.0	0.0	0.0	0.0	0.0	0.0
CPT1C	126129	symbol	H. sapiens	126129	H. sapiens	0.0	0.0	0.0	0.0	0.0	0.0	0.0	0.0	1.0
LOC101927358	101927358	Gene_ID	H. sapiens	101927358	H. sapiens	0.0	0.0	0.0	0.0	0.0	0.0	0.0	0.0	0.0
LOC105370532	105370532	Gene_ID	H. sapiens	105370532	H. sapiens	0.0	0.0	0.0	0.0	0.0	0.0	0.0	0.0	0.0
LOC105370374						nan	nan	nan	nan	nan	nan	nan	nan	nan
SIGLEC16	400709	symbol	H. sapiens	400709	H. sapiens	0.0	0.0	0.0	0.0	0.0	0.0	0.0	0.0	0.0
WSCD2	9671	symbol	H. sapiens	9671	H. sapiens	0.0	0.0	0.0	0.0	0.0	0.0	0.0	0.0	0.0
GAS2L3	283431	symbol	H. sapiens	283431	H. sapiens	0.0	0.0	0.0	0.0	0.0	0.0	0.0	0.0	0.0
LOC105372426	105372426	Gene_ID	H. sapiens	105372426	H. sapiens	0.0	0.0	0.0	0.0	0.0	0.0	0.0	0.0	0.0
AP5Z1	9907	symbol	H. sapiens	9907	H. sapiens	0.0	0.0	0.0	0.0	0.0	0.0	0.0	0.0	0.0
NUP210L	91181	symbol	H. sapiens	91181	H. sapiens	0.0	0.0	0.0	0.0	0.0	0.0	0.0	0.0	0.0
LOC100505948	100505948	Gene_ID	H. sapiens	100505948	H. sapiens	0.0	0.0	0.0	0.0	0.0	0.0	0.0	0.0	0.0
LOC102724523	102724523	Gene_ID	H. sapiens	102724523	H. sapiens	0.0	0.0	0.0	0.0	0.0	0.0	0.0	0.0	0.0
SNX27	81609	symbol	H. sapiens	81609	H. sapiens	0.0	0.0	0.0	0.0	0.0	0.0	0.0	0.0	0.0
LOC105378574	105378574	Gene_ID	H. sapiens	105378574	H. sapiens	0.0	0.0	0.0	0.0	0.0	0.0	0.0	0.0	0.0
RPS6P1	440086	symbol	H. sapiens	440086	H. sapiens	0.0	0.0	0.0	0.0	0.0	0.0	0.0	0.0	0.0
MRGPRF	116535	symbol	H. sapiens	116535	H. sapiens	0.0	0.0	0.0	0.0	0.0	0.0	0.0	0.0	0.0
SPEN	23013	symbol	H. sapiens	23013	H. sapiens	0.0	0.0	0.0	0.0	0.0	0.0	0.0	0.0	0.0
NGB	58157	symbol	H. sapiens	58157	H. sapiens	0.0	0.0	0.0	0.0	0.0	0.0	0.0	0.0	0.0
RPS20P22	100271087	symbol	H. sapiens	100271087	H. sapiens	0.0	0.0	0.0	0.0	0.0	0.0	0.0	0.0	0.0
RPL13AP26	729212	symbol	H. sapiens	729212	H. sapiens	0.0	0.0	0.0	0.0	0.0	0.0	0.0	0.0	0.0
CCNB1IP1P3	100128456	symbol	H. sapiens	100128456	H. sapiens	0.0	0.0	0.0	0.0	0.0	0.0	0.0	0.0	0.0
ANKRD33B	651746	symbol	H. sapiens	651746	H. sapiens	0.0	0.0	0.0	0.0	0.0	0.0	0.0	0.0	0.0
AHDC1	27245	symbol	H. sapiens	27245	H. sapiens	0.0	0.0	0.0	0.0	0.0	0.0	0.0	0.0	0.0
NIFKP5	100128397	symbol	H. sapiens	100128397	H. sapiens	0.0	0.0	0.0	0.0	0.0	0.0	0.0	0.0	0.0
GDPD3	79153	symbol	H. sapiens	79153	H. sapiens	0.0	0.0	0.0	0.0	0.0	0.0	0.0	0.0	0.0
HIGD1C	613227	symbol	H. sapiens	613227	H. sapiens	0.0	0.0	0.0	0.0	0.0	0.0	0.0	0.0	0.0
LOC105370127						nan	nan	nan	nan	nan	nan	nan	nan	nan
KCTD4	386618	symbol	H. sapiens	386618	H. sapiens	0.0	0.0	0.0	0.0	0.0	0.0	0.0	0.0	0.0
CMTM1	113540	symbol	H. sapiens	113540	H. sapiens	0.0	0.0	0.0	0.0	0.0	0.0	0.0	0.0	0.0
KCNJ4	3761	symbol	H. sapiens	3761	H. sapiens	1.0	1.0	0.0	0.0	0.0	0.0	0.0	0.0	0.0
LOC100421142	100421142	Gene_ID	H. sapiens	100421142	H. sapiens	0.0	0.0	0.0	0.0	0.0	0.0	0.0	0.0	0.0
LOC102723758	102723758	Gene_ID	H. sapiens	102723758	H. sapiens	0.0	0.0	0.0	0.0	0.0	0.0	0.0	0.0	0.0
LOC105373003	105373003	Gene_ID	H. sapiens	105373003	H. sapiens	0.0	0.0	0.0	0.0	0.0	0.0	0.0	0.0	0.0
MS4A2	2206	symbol	H. sapiens	2206	H. sapiens	0.0	0.0	0.0	0.0	0.0	0.0	0.0	0.0	0.0
C10orf113	10529	gene_synonym	H. sapiens	10529	H. sapiens	0.0	0.0	0.0	1.0	0.0	0.0	0.0	0.0	0.0
PRDM8	56978	symbol	H. sapiens	56978	H. sapiens	0.0	0.0	0.0	0.0	0.0	0.0	0.0	0.0	0.0
MIR202HG	101927671	symbol	H. sapiens	101927671	H. sapiens	0.0	0.0	0.0	0.0	0.0	0.0	0.0	0.0	0.0
WASH1	100287171	gene_synonym	H. sapiens	100287171	H. sapiens	0.0	0.0	0.0	0.0	0.0	0.0	0.0	0.0	0.0
EPN3	55040	symbol	H. sapiens	55040	H. sapiens	0.0	0.0	0.0	0.0	0.0	0.0	0.0	0.0	0.0
LPCAT2BP	100128094	symbol	H. sapiens	100128094	H. sapiens	0.0	0.0	0.0	0.0	0.0	0.0	0.0	0.0	0.0
NPM1P4	100128903	symbol	H. sapiens	100128903	H. sapiens	0.0	0.0	0.0	0.0	0.0	0.0	0.0	0.0	0.0
ZNF316	100131017	symbol	H. sapiens	100131017	H. sapiens	0.0	0.0	0.0	0.0	0.0	0.0	0.0	0.0	0.0
MLLT1	4298	symbol	H. sapiens	4298	H. sapiens	0.0	0.0	0.0	0.0	0.0	1.0	0.0	0.0	0.0
SLC35C1	55343	symbol	H. sapiens	55343	H. sapiens	0.0	0.0	0.0	0.0	0.0	0.0	0.0	0.0	0.0
HAP1	9001	symbol	H. sapiens	9001	H. sapiens	1.0	0.0	1.0	1.0	1.0	0.0	0.0	0.0	0.0
DEF8	54849	symbol	H. sapiens	54849	H. sapiens	0.0	0.0	0.0	0.0	0.0	0.0	0.0	0.0	0.0
PRLR	5618	symbol	H. sapiens	5618	H. sapiens	0.0	0.0	0.0	0.0	0.0	0.0	0.0	0.0	0.0
LOC105369695						nan	nan	nan	nan	nan	nan	nan	nan	nan
CLIC6	54102	symbol	H. sapiens	54102	H. sapiens	0.0	0.0	0.0	0.0	0.0	0.0	0.0	0.0	0.0
SNX25	83891	symbol	H. sapiens	83891	H. sapiens	0.0	0.0	0.0	0.0	0.0	0.0	0.0	0.0	0.0
ASB17	127247	symbol	H. sapiens	127247	H. sapiens	0.0	0.0	0.0	0.0	0.0	0.0	0.0	0.0	0.0
JUND	3727	symbol	H. sapiens	3727	H. sapiens	0.0	0.0	0.0	0.0	0.0	0.0	0.0	0.0	0.0
FTH1P4	2499	symbol	H. sapiens	2499	H. sapiens	0.0	0.0	0.0	0.0	0.0	0.0	0.0	0.0	0.0
SH3GL1P1	6458	symbol	H. sapiens	6458	H. sapiens	0.0	0.0	0.0	0.0	0.0	0.0	0.0	0.0	0.0
CHRM3-AS1	100873984	symbol	H. sapiens	100873984	H. sapiens	0.0	0.0	0.0	0.0	0.0	0.0	0.0	0.0	0.0
DMPK	1760	symbol	H. sapiens	1760	H. sapiens	0.0	0.0	0.0	0.0	0.0	0.0	0.0	0.0	0.0
FBLN1	2192	symbol	H. sapiens	2192	H. sapiens	0.0	0.0	0.0	0.0	0.0	0.0	0.0	0.0	0.0
LOC102723694	102723694	Gene_ID	H. sapiens	102723694	H. sapiens	0.0	0.0	0.0	0.0	0.0	0.0	0.0	0.0	0.0
LOC105370389						nan	nan	nan	nan	nan	nan	nan	nan	nan
LOC105375448	105375448	Gene_ID	H. sapiens	105375448	H. sapiens	0.0	0.0	0.0	0.0	0.0	0.0	0.0	0.0	0.0
SREBF2	6721	symbol	H. sapiens	6721	H. sapiens	0.0	0.0	0.0	0.0	0.0	0.0	0.0	0.0	0.0
POTEI	653269	symbol	H. sapiens	653269	H. sapiens	0.0	0.0	0.0	0.0	0.0	0.0	0.0	0.0	0.0
MGC16142						nan	nan	nan	nan	nan	nan	nan	nan	nan
MAGEA8-AS1	101410537	symbol	H. sapiens	101410537	H. sapiens	0.0	0.0	0.0	0.0	0.0	0.0	0.0	0.0	0.0
SIGLEC26P	114185	symbol	H. sapiens	114185	H. sapiens	0.0	0.0	0.0	0.0	0.0	0.0	0.0	0.0	0.0
LOC105378972						nan	nan	nan	nan	nan	nan	nan	nan	nan
LOC105369430						nan	nan	nan	nan	nan	nan	nan	nan	nan
TBC1D3P4	100631253	symbol	H. sapiens	100631253	H. sapiens	0.0	0.0	0.0	0.0	0.0	0.0	0.0	0.0	0.0
NR2F1	7025	symbol	H. sapiens	7025	H. sapiens	0.0	0.0	0.0	0.0	0.0	0.0	0.0	0.0	0.0
TNFRSF4	7293	symbol	H. sapiens	7293	H. sapiens	0.0	0.0	0.0	0.0	0.0	0.0	0.0	0.0	0.0
JADE2	23338	symbol	H. sapiens	23338	H. sapiens	0.0	0.0	0.0	0.0	0.0	0.0	0.0	0.0	0.0
CCDC65	85478	symbol	H. sapiens	85478	H. sapiens	0.0	0.0	0.0	0.0	0.0	0.0	0.0	0.0	0.0
INHBE	83729	symbol	H. sapiens	83729	H. sapiens	0.0	0.0	0.0	0.0	0.0	0.0	0.0	0.0	0.0
LOC344887	344887	Gene_ID	H. sapiens	344887	H. sapiens	0.0	0.0	0.0	0.0	0.0	0.0	0.0	0.0	0.0
SRSF11P1	100421296	symbol	H. sapiens	100421296	H. sapiens	0.0	0.0	0.0	0.0	0.0	0.0	0.0	0.0	0.0
UBE2J2	118424	symbol	H. sapiens	118424	H. sapiens	0.0	0.0	0.0	0.0	0.0	0.0	0.0	0.0	0.0
IRAK2	3656	symbol	H. sapiens	3656	H. sapiens	0.0	0.0	0.0	0.0	0.0	0.0	0.0	0.0	0.0
FSCN3	29999	symbol	H. sapiens	29999	H. sapiens	0.0	0.0	0.0	0.0	0.0	0.0	0.0	0.0	0.0
BSN	8927	symbol	H. sapiens	8927	H. sapiens	0.0	0.0	0.0	0.0	0.0	0.0	0.0	0.0	0.0
CDK12	51755	symbol	H. sapiens	51755	H. sapiens	0.0	0.0	0.0	0.0	0.0	1.0	0.0	0.0	0.0
LONRF2	164832	symbol	H. sapiens	164832	H. sapiens	0.0	0.0	0.0	0.0	0.0	0.0	0.0	0.0	0.0
SEZ6L	23544	symbol	H. sapiens	23544	H. sapiens	0.0	0.0	0.0	0.0	0.0	0.0	0.0	0.0	0.0
LOC105369642						nan	nan	nan	nan	nan	nan	nan	nan	nan
RFX2	5990	symbol	H. sapiens	5990	H. sapiens	0.0	0.0	0.0	0.0	0.0	0.0	0.0	0.0	0.0
DUSP7	1849	symbol	H. sapiens	1849	H. sapiens	0.0	0.0	0.0	0.0	0.0	0.0	0.0	0.0	0.0
JPH3	57338	symbol	H. sapiens	57338	H. sapiens	0.0	0.0	0.0	0.0	0.0	0.0	0.0	0.0	0.0
PARD6G	84552	symbol	H. sapiens	84552	H. sapiens	0.0	0.0	0.0	0.0	0.0	0.0	0.0	0.0	0.0
NEURL1	9148	symbol	H. sapiens	9148	H. sapiens	0.0	0.0	0.0	0.0	0.0	0.0	0.0	0.0	0.0
AKAP17BP	139516	symbol	H. sapiens	139516	H. sapiens	0.0	0.0	0.0	0.0	0.0	0.0	0.0	0.0	0.0
LOC105376994						nan	nan	nan	nan	nan	nan	nan	nan	nan
LOC100422637	100422637	Gene_ID	H. sapiens	100422637	H. sapiens	0.0	0.0	0.0	0.0	0.0	0.0	0.0	0.0	0.0
NFKBID	84807	symbol	H. sapiens	84807	H. sapiens	0.0	0.0	0.0	0.0	0.0	0.0	0.0	0.0	0.0
RRAD	6236	symbol	H. sapiens	6236	H. sapiens	0.0	0.0	0.0	0.0	0.0	0.0	0.0	0.0	0.0
LOC105374327						nan	nan	nan	nan	nan	nan	nan	nan	nan
TLE3	7090	symbol	H. sapiens	7090	H. sapiens	0.0	0.0	0.0	0.0	0.0	0.0	0.0	0.0	0.0
LOC105371950	105371950	Gene_ID	H. sapiens	105371950	H. sapiens	0.0	0.0	0.0	0.0	0.0	0.0	0.0	0.0	0.0
TEX14	56155	symbol	H. sapiens	56155	H. sapiens	0.0	0.0	0.0	0.0	0.0	0.0	0.0	0.0	0.0
LOC105372193						nan	nan	nan	nan	nan	nan	nan	nan	nan
EPHB6	2051	symbol	H. sapiens	2051	H. sapiens	0.0	0.0	0.0	0.0	0.0	0.0	0.0	0.0	0.0
LOC101929125	101929125	Gene_ID	H. sapiens	101929125	H. sapiens	0.0	0.0	0.0	0.0	0.0	0.0	0.0	0.0	0.0
RPL39P23	100271203	symbol	H. sapiens	100271203	H. sapiens	0.0	0.0	0.0	0.0	0.0	0.0	0.0	0.0	0.0
RTN4R	65078	symbol	H. sapiens	65078	H. sapiens	0.0	0.0	0.0	0.0	0.0	0.0	0.0	0.0	0.0
CHPF2	54480	symbol	H. sapiens	54480	H. sapiens	0.0	0.0	0.0	0.0	0.0	0.0	0.0	0.0	0.0
PTGES2-AS1	389791	symbol	H. sapiens	389791	H. sapiens	0.0	0.0	0.0	0.0	0.0	0.0	0.0	0.0	0.0
FGD1	2245	symbol	H. sapiens	2245	H. sapiens	0.0	0.0	0.0	0.0	0.0	0.0	0.0	0.0	0.0
MALAT1	378938	symbol	H. sapiens	378938	H. sapiens	0.0	0.0	0.0	0.0	0.0	0.0	0.0	0.0	0.0
GTF2IRD1	9569	symbol	H. sapiens	9569	H. sapiens	0.0	0.0	0.0	0.0	0.0	0.0	0.0	0.0	0.0
MDGA1	266727	symbol	H. sapiens	266727	H. sapiens	0.0	0.0	0.0	0.0	0.0	0.0	0.0	0.0	0.0
ACTN1	87	symbol	H. sapiens	87	H. sapiens	1.0	0.0	0.0	1.0	0.0	0.0	0.0	0.0	0.0
LOC100862705	100862705	Gene_ID	H. sapiens	100862705	H. sapiens	0.0	0.0	0.0	0.0	0.0	0.0	0.0	0.0	0.0
PLK5	126520	symbol	H. sapiens	126520	H. sapiens	0.0	0.0	0.0	0.0	0.0	0.0	0.0	0.0	0.0
AGTR2	186	symbol	H. sapiens	186	H. sapiens	0.0	0.0	0.0	0.0	0.0	0.0	0.0	0.0	0.0
LINC01134	100133612	symbol	H. sapiens	100133612	H. sapiens	0.0	0.0	0.0	0.0	0.0	0.0	0.0	0.0	0.0
RPS3AP15	652670	symbol	H. sapiens	652670	H. sapiens	0.0	0.0	0.0	0.0	0.0	0.0	0.0	0.0	0.0
PDZD4	57595	symbol	H. sapiens	57595	H. sapiens	0.0	0.0	0.0	0.0	0.0	0.0	0.0	0.0	0.0
C7orf31	136895	symbol	H. sapiens	136895	H. sapiens	0.0	0.0	0.0	0.0	0.0	0.0	0.0	0.0	0.0
POM121L11P	100129643	symbol	H. sapiens	100129643	H. sapiens	0.0	0.0	0.0	0.0	0.0	0.0	0.0	0.0	0.0
HMGN2P15	100288165	symbol	H. sapiens	100288165	H. sapiens	0.0	0.0	0.0	0.0	0.0	0.0	0.0	0.0	0.0
SRP68P3	347717	symbol	H. sapiens	347717	H. sapiens	0.0	0.0	0.0	0.0	0.0	0.0	0.0	0.0	0.0
GPER1	2852	symbol	H. sapiens	2852	H. sapiens	1.0	0.0	1.0	0.0	1.0	0.0	0.0	0.0	0.0
LINC00423	100874167	symbol	H. sapiens	100874167	H. sapiens	0.0	0.0	0.0	0.0	0.0	0.0	0.0	0.0	0.0
LOC729083	729083	Gene_ID	H. sapiens	729083	H. sapiens	0.0	0.0	0.0	0.0	0.0	0.0	0.0	0.0	0.0
LOC105371384						nan	nan	nan	nan	nan	nan	nan	nan	nan
SPECC1	92521	symbol	H. sapiens	92521	H. sapiens	0.0	0.0	0.0	0.0	0.0	0.0	0.0	0.0	0.0
MROH6	642475	symbol	H. sapiens	642475	H. sapiens	0.0	0.0	0.0	0.0	0.0	0.0	0.0	0.0	0.0
USP36	57602	symbol	H. sapiens	57602	H. sapiens	0.0	0.0	0.0	0.0	0.0	0.0	0.0	0.0	0.0
BCL7B	9275	symbol	H. sapiens	9275	H. sapiens	0.0	0.0	0.0	0.0	0.0	0.0	0.0	0.0	0.0
LOC105369968	105369968	Gene_ID	H. sapiens	105369968	H. sapiens	0.0	0.0	0.0	0.0	0.0	0.0	0.0	0.0	0.0
TMEM81	388730	symbol	H. sapiens	388730	H. sapiens	0.0	0.0	0.0	0.0	0.0	0.0	0.0	0.0	0.0
LOC105378228	105378228	Gene_ID	H. sapiens	105378228	H. sapiens	0.0	0.0	0.0	0.0	0.0	0.0	0.0	0.0	0.0
MAMLD1	10046	symbol	H. sapiens	10046	H. sapiens	0.0	0.0	0.0	0.0	0.0	0.0	0.0	0.0	0.0
BCRP2	8816	gene_synonym	H. sapiens	8816	H. sapiens	0.0	0.0	0.0	0.0	0.0	0.0	0.0	0.0	0.0
KCNK12	56660	symbol	H. sapiens	56660	H. sapiens	0.0	0.0	0.0	0.0	0.0	0.0	0.0	0.0	0.0
LOC105377779	105377779	Gene_ID	H. sapiens	105377779	H. sapiens	0.0	0.0	0.0	0.0	0.0	0.0	0.0	0.0	0.0
PLAGL2	5326	symbol	H. sapiens	5326	H. sapiens	0.0	0.0	0.0	0.0	0.0	0.0	0.0	0.0	0.0
SMPX	23676	symbol	H. sapiens	23676	H. sapiens	0.0	0.0	0.0	0.0	0.0	0.0	0.0	0.0	0.0
LOC105371531	105371531	Gene_ID	H. sapiens	105371531	H. sapiens	0.0	0.0	0.0	0.0	0.0	0.0	0.0	0.0	0.0
LOC105374714	105374714	Gene_ID	H. sapiens	105374714	H. sapiens	0.0	0.0	0.0	0.0	0.0	0.0	0.0	0.0	0.0
RPS19P1	85486	symbol	H. sapiens	85486	H. sapiens	0.0	0.0	0.0	0.0	0.0	0.0	0.0	0.0	0.0
REPIN1	29803	symbol	H. sapiens	29803	H. sapiens	0.0	0.0	0.0	0.0	0.0	0.0	0.0	0.0	0.0
LOC105373150	105373150	Gene_ID	H. sapiens	105373150	H. sapiens	0.0	0.0	0.0	0.0	0.0	0.0	0.0	0.0	0.0
LIME1	54923	symbol	H. sapiens	54923	H. sapiens	0.0	0.0	0.0	0.0	0.0	0.0	0.0	0.0	0.0
LOC101929426						nan	nan	nan	nan	nan	nan	nan	nan	nan
SIRT6	51548	symbol	H. sapiens	51548	H. sapiens	0.0	0.0	0.0	0.0	0.0	0.0	0.0	0.0	0.0
MGC16025	85009	symbol	H. sapiens	85009	H. sapiens	0.0	0.0	0.0	0.0	0.0	0.0	0.0	0.0	0.0
ADRA2B	151	symbol	H. sapiens	151	H. sapiens	0.0	0.0	0.0	0.0	0.0	0.0	0.0	0.0	0.0
CLCN7	1186	symbol	H. sapiens	1186	H. sapiens	0.0	0.0	0.0	0.0	0.0	0.0	0.0	0.0	0.0
PEX6	5190	symbol	H. sapiens	5190	H. sapiens	0.0	0.0	0.0	0.0	0.0	0.0	0.0	0.0	0.0
LOC101060227	101060227	Gene_ID	H. sapiens	101060227	H. sapiens	0.0	0.0	0.0	0.0	0.0	0.0	0.0	0.0	0.0
RGPD5	84220	symbol	H. sapiens	84220	H. sapiens	0.0	0.0	0.0	0.0	0.0	0.0	0.0	0.0	0.0
LRP3	4037	symbol	H. sapiens	4037	H. sapiens	0.0	0.0	0.0	0.0	0.0	0.0	0.0	0.0	0.0
PPFIA4	8497	symbol	H. sapiens	8497	H. sapiens	0.0	0.0	0.0	0.0	0.0	0.0	0.0	0.0	0.0
OR2H5P	26713	symbol	H. sapiens	26713	H. sapiens	0.0	0.0	0.0	0.0	0.0	0.0	0.0	0.0	0.0
ASPHD2	57168	symbol	H. sapiens	57168	H. sapiens	0.0	0.0	0.0	0.0	0.0	0.0	0.0	0.0	0.0
PPIAP8	341457	symbol	H. sapiens	341457	H. sapiens	0.0	0.0	0.0	0.0	0.0	0.0	0.0	0.0	0.0
LOC100419891	100419891	Gene_ID	H. sapiens	100419891	H. sapiens	0.0	0.0	0.0	0.0	0.0	0.0	0.0	0.0	0.0
HLA-L	3139	symbol	H. sapiens	3139	H. sapiens	0.0	0.0	0.0	0.0	0.0	0.0	0.0	0.0	0.0
LOC349160	349160	Gene_ID	H. sapiens	349160	H. sapiens	0.0	0.0	0.0	0.0	0.0	0.0	0.0	0.0	0.0
BCOR	54880	symbol	H. sapiens	54880	H. sapiens	0.0	0.0	0.0	0.0	0.0	0.0	0.0	0.0	0.0
NDUFC2-KCTD14	100532726	symbol	H. sapiens	100532726	H. sapiens	0.0	0.0	0.0	0.0	0.0	0.0	0.0	0.0	0.0
AADACL3	126767	symbol	H. sapiens	126767	H. sapiens	0.0	0.0	0.0	0.0	0.0	0.0	0.0	0.0	0.0
ACTBP6	66	symbol	H. sapiens	66	H. sapiens	0.0	0.0	0.0	0.0	0.0	0.0	0.0	0.0	0.0
LOC105376134	105376134	Gene_ID	H. sapiens	105376134	H. sapiens	0.0	0.0	0.0	0.0	0.0	0.0	0.0	0.0	0.0
UBALD1	124402	symbol	H. sapiens	124402	H. sapiens	0.0	0.0	0.0	0.0	0.0	0.0	0.0	0.0	0.0
SERTAD1	29950	symbol	H. sapiens	29950	H. sapiens	0.0	0.0	0.0	0.0	0.0	0.0	0.0	0.0	0.0
RXRA	6256	symbol	H. sapiens	6256	H. sapiens	0.0	0.0	0.0	0.0	0.0	0.0	0.0	0.0	0.0
PRICKLE2	166336	symbol	H. sapiens	166336	H. sapiens	0.0	0.0	0.0	0.0	0.0	0.0	0.0	0.0	0.0
FAM149B1P1	388181	symbol	H. sapiens	388181	H. sapiens	0.0	0.0	0.0	0.0	0.0	0.0	0.0	0.0	0.0
RPS19P5	100131286	symbol	H. sapiens	100131286	H. sapiens	0.0	0.0	0.0	0.0	0.0	0.0	0.0	0.0	0.0
LINC00997	401321	symbol	H. sapiens	401321	H. sapiens	0.0	0.0	0.0	0.0	0.0	0.0	0.0	0.0	0.0
MARK2P6	100421500	symbol	H. sapiens	100421500	H. sapiens	0.0	0.0	0.0	0.0	0.0	0.0	0.0	0.0	0.0
DOT1L	84444	symbol	H. sapiens	84444	H. sapiens	0.0	0.0	0.0	0.0	0.0	0.0	0.0	0.0	0.0
HSPB1	3315	symbol	H. sapiens	3315	H. sapiens	0.0	0.0	1.0	1.0	1.0	0.0	0.0	0.0	0.0
ASAP1-IT1	29065	symbol	H. sapiens	29065	H. sapiens	0.0	0.0	0.0	0.0	0.0	0.0	0.0	0.0	0.0
NOS2P4	266619	symbol	H. sapiens	266619	H. sapiens	0.0	0.0	0.0	0.0	0.0	0.0	0.0	0.0	0.0
DNAJB4	11080	symbol	H. sapiens	11080	H. sapiens	0.0	0.0	0.0	0.0	0.0	0.0	0.0	0.0	0.0
FBXO32	114907	symbol	H. sapiens	114907	H. sapiens	0.0	0.0	0.0	0.0	0.0	0.0	0.0	0.0	0.0
LOC145474	145474	Gene_ID	H. sapiens	145474	H. sapiens	0.0	0.0	0.0	0.0	0.0	0.0	0.0	0.0	0.0
LOC105369333	105369333	Gene_ID	H. sapiens	105369333	H. sapiens	0.0	0.0	0.0	0.0	0.0	0.0	0.0	0.0	0.0
CEBPG	1054	symbol	H. sapiens	1054	H. sapiens	0.0	0.0	0.0	0.0	0.0	0.0	0.0	0.0	0.0
LOC105378941	105378941	Gene_ID	H. sapiens	105378941	H. sapiens	0.0	0.0	0.0	0.0	0.0	0.0	0.0	0.0	0.0
RASL10B	91608	symbol	H. sapiens	91608	H. sapiens	0.0	0.0	0.0	0.0	0.0	0.0	0.0	0.0	0.0
SPIC	121599	symbol	H. sapiens	121599	H. sapiens	0.0	0.0	0.0	0.0	0.0	0.0	0.0	0.0	0.0
SPR	6697	symbol	H. sapiens	6697	H. sapiens	0.0	0.0	0.0	0.0	0.0	0.0	0.0	0.0	0.0
TCEB3CL	728929	gene_synonym	H. sapiens	728929	H. sapiens	0.0	0.0	0.0	0.0	0.0	1.0	0.0	0.0	0.0
LOC645482	645482	Gene_ID	H. sapiens	645482	H. sapiens	0.0	0.0	0.0	0.0	0.0	0.0	0.0	0.0	0.0
DKK1	22943	symbol	H. sapiens	22943	H. sapiens	0.0	0.0	0.0	0.0	0.0	0.0	0.0	0.0	0.0
ACTG1P12	100418921	symbol	H. sapiens	100418921	H. sapiens	0.0	0.0	0.0	0.0	0.0	0.0	0.0	0.0	0.0
LOC101060391	101060391	Gene_ID	H. sapiens	101060391	H. sapiens	0.0	0.0	0.0	0.0	0.0	0.0	0.0	0.0	0.0
LOC105373046	105373046	Gene_ID	H. sapiens	105373046	H. sapiens	0.0	0.0	0.0	0.0	0.0	0.0	0.0	0.0	0.0
SLC35G3	146861	symbol	H. sapiens	146861	H. sapiens	0.0	0.0	0.0	0.0	0.0	0.0	0.0	0.0	0.0
HTR5A-AS1	100128264	symbol	H. sapiens	100128264	H. sapiens	0.0	0.0	0.0	0.0	0.0	0.0	0.0	0.0	0.0
DUSP14	11072	symbol	H. sapiens	11072	H. sapiens	0.0	0.0	0.0	0.0	0.0	0.0	0.0	0.0	0.0
SLC12A3	6559	symbol	H. sapiens	6559	H. sapiens	0.0	0.0	0.0	0.0	0.0	0.0	0.0	0.0	0.0
KCNC1	3746	symbol	H. sapiens	3746	H. sapiens	0.0	0.0	0.0	0.0	0.0	0.0	0.0	0.0	0.0
LOC101929480	101929480	Gene_ID	H. sapiens	101929480	H. sapiens	0.0	0.0	0.0	0.0	0.0	0.0	0.0	0.0	0.0
RPL7P18	100270852	symbol	H. sapiens	100270852	H. sapiens	0.0	0.0	0.0	0.0	0.0	0.0	0.0	0.0	0.0
SLFNL1-AS1	100507178	symbol	H. sapiens	100507178	H. sapiens	0.0	0.0	0.0	0.0	0.0	0.0	0.0	0.0	0.0
ZBTB7C	201501	symbol	H. sapiens	201501	H. sapiens	0.0	0.0	0.0	0.0	0.0	0.0	0.0	0.0	0.0
NR1D1	9572	symbol	H. sapiens	9572	H. sapiens	0.0	0.0	0.0	0.0	0.0	0.0	0.0	0.0	0.0
CTU1	90353	symbol	H. sapiens	90353	H. sapiens	0.0	0.0	0.0	0.0	0.0	0.0	0.0	0.0	0.0
LOC105373589						nan	nan	nan	nan	nan	nan	nan	nan	nan
OR1X5P	402240	symbol	H. sapiens	402240	H. sapiens	0.0	0.0	0.0	0.0	0.0	0.0	0.0	0.0	0.0
NCAPH2	29781	symbol	H. sapiens	29781	H. sapiens	0.0	0.0	0.0	0.0	0.0	0.0	0.0	0.0	0.0
LOC100419037	100419037	Gene_ID	H. sapiens	100419037	H. sapiens	0.0	0.0	0.0	0.0	0.0	0.0	0.0	0.0	0.0
LOC646050	646050	Gene_ID	H. sapiens	646050	H. sapiens	0.0	0.0	0.0	0.0	0.0	0.0	0.0	0.0	0.0
NF2	4771	symbol	H. sapiens	4771	H. sapiens	0.0	0.0	0.0	0.0	0.0	0.0	0.0	0.0	0.0
LOC105371622	105371622	Gene_ID	H. sapiens	105371622	H. sapiens	0.0	0.0	0.0	0.0	0.0	0.0	0.0	0.0	0.0
SFMBT2	57713	symbol	H. sapiens	57713	H. sapiens	0.0	0.0	0.0	0.0	0.0	0.0	0.0	0.0	0.0
PRB4	5545	symbol	H. sapiens	5545	H. sapiens	0.0	0.0	0.0	0.0	0.0	0.0	0.0	0.0	0.0
NPIPA1	9284	symbol	H. sapiens	9284	H. sapiens	0.0	0.0	0.0	0.0	0.0	0.0	0.0	0.0	0.0
LOC105372372						nan	nan	nan	nan	nan	nan	nan	nan	nan
C17orf82	388407	gene_synonym	H. sapiens	388407	H. sapiens	0.0	0.0	0.0	0.0	0.0	0.0	0.0	0.0	0.0
DENND4B	9909	symbol	H. sapiens	9909	H. sapiens	0.0	0.0	0.0	0.0	0.0	0.0	0.0	0.0	0.0
DGKZ	8525	symbol	H. sapiens	8525	H. sapiens	0.0	0.0	0.0	0.0	0.0	0.0	0.0	0.0	0.0
LOC105378594						nan	nan	nan	nan	nan	nan	nan	nan	nan
OR8G5	219865	symbol	H. sapiens	219865	H. sapiens	0.0	0.0	0.0	0.0	0.0	0.0	0.0	0.0	0.0
ABCB9	23457	symbol	H. sapiens	23457	H. sapiens	0.0	0.0	0.0	0.0	0.0	0.0	0.0	0.0	0.0
AHSA1	10598	symbol	H. sapiens	10598	H. sapiens	0.0	0.0	0.0	0.0	0.0	0.0	0.0	0.0	0.0
LOC105371556						nan	nan	nan	nan	nan	nan	nan	nan	nan
NR1D2	9975	symbol	H. sapiens	9975	H. sapiens	0.0	0.0	0.0	0.0	0.0	0.0	0.0	0.0	0.0
HRH2	3274	symbol	H. sapiens	3274	H. sapiens	0.0	0.0	0.0	0.0	0.0	0.0	0.0	0.0	0.0
ZNF29P	7577	symbol	H. sapiens	7577	H. sapiens	0.0	0.0	0.0	0.0	0.0	0.0	0.0	0.0	0.0
SF1	7536	symbol	H. sapiens	7536	H. sapiens	0.0	0.0	0.0	0.0	0.0	0.0	0.0	0.0	0.0
DLEC1P1	100421153	symbol	H. sapiens	100421153	H. sapiens	0.0	0.0	0.0	0.0	0.0	0.0	0.0	0.0	0.0
C4orf47	441054	symbol	H. sapiens	441054	H. sapiens	0.0	0.0	0.0	0.0	0.0	0.0	0.0	0.0	0.0
CICP9	100420293	symbol	H. sapiens	100420293	H. sapiens	0.0	0.0	0.0	0.0	0.0	0.0	0.0	0.0	0.0
NCLP1	100302751	symbol	H. sapiens	100302751	H. sapiens	0.0	0.0	0.0	0.0	0.0	0.0	0.0	0.0	0.0
ARHGEF18	23370	symbol	H. sapiens	23370	H. sapiens	0.0	0.0	0.0	0.0	0.0	0.0	0.0	0.0	0.0
COL18A1-AS1	378832	symbol	H. sapiens	378832	H. sapiens	0.0	0.0	0.0	0.0	0.0	0.0	0.0	0.0	0.0
AAK1	22848	symbol	H. sapiens	22848	H. sapiens	0.0	0.0	0.0	0.0	0.0	0.0	0.0	0.0	0.0
LOC105370887	105370887	Gene_ID	H. sapiens	105370887	H. sapiens	0.0	0.0	0.0	0.0	0.0	0.0	0.0	0.0	0.0
RRP12	23223	symbol	H. sapiens	23223	H. sapiens	0.0	0.0	0.0	0.0	0.0	0.0	0.0	0.0	0.0
LONRF3	79836	symbol	H. sapiens	79836	H. sapiens	0.0	0.0	0.0	0.0	0.0	0.0	0.0	0.0	0.0
MICAL2	9645	symbol	H. sapiens	9645	H. sapiens	0.0	0.0	0.0	0.0	0.0	0.0	0.0	0.0	0.0
NOVA2	4858	symbol	H. sapiens	4858	H. sapiens	0.0	0.0	0.0	0.0	0.0	0.0	0.0	0.0	0.0
C9orf117	286207	gene_synonym	H. sapiens	286207	H. sapiens	0.0	0.0	0.0	0.0	0.0	0.0	0.0	0.0	0.0
ZCCHC14	23174	symbol	H. sapiens	23174	H. sapiens	0.0	0.0	0.0	0.0	0.0	0.0	0.0	0.0	0.0
LOC105378369	105378369	Gene_ID	H. sapiens	105378369	H. sapiens	0.0	0.0	0.0	0.0	0.0	0.0	0.0	0.0	0.0
LOC105377969						nan	nan	nan	nan	nan	nan	nan	nan	nan
LOC105374493	105374493	Gene_ID	H. sapiens	105374493	H. sapiens	0.0	0.0	0.0	0.0	0.0	0.0	0.0	0.0	0.0
LOC100287036	100287036	Gene_ID	H. sapiens	100287036	H. sapiens	0.0	0.0	0.0	0.0	0.0	0.0	0.0	0.0	0.0
SPRED2	200734	symbol	H. sapiens	200734	H. sapiens	0.0	0.0	0.0	0.0	0.0	0.0	0.0	0.0	0.0
RPL5P11	402193	symbol	H. sapiens	402193	H. sapiens	0.0	0.0	0.0	0.0	0.0	0.0	0.0	0.0	0.0
LOC102723716	102723716	Gene_ID	H. sapiens	102723716	H. sapiens	0.0	0.0	0.0	0.0	0.0	0.0	0.0	0.0	0.0
NEDD8-MDP1	100528064	symbol	H. sapiens	100528064	H. sapiens	0.0	0.0	0.0	0.0	0.0	0.0	0.0	0.0	0.0
ZNF385D-AS2	100874221	symbol	H. sapiens	100874221	H. sapiens	0.0	0.0	0.0	0.0	0.0	0.0	0.0	0.0	0.0
LOC105372409						nan	nan	nan	nan	nan	nan	nan	nan	nan
RGS14	10636	symbol	H. sapiens	10636	H. sapiens	0.0	0.0	0.0	0.0	0.0	0.0	0.0	0.0	0.0
DSG4	147409	symbol	H. sapiens	147409	H. sapiens	0.0	0.0	0.0	0.0	0.0	0.0	0.0	0.0	0.0
LOC105370800						nan	nan	nan	nan	nan	nan	nan	nan	nan
LOC105377292	105377291	Gene_ID	H. sapiens	105377291	H. sapiens	0.0	0.0	0.0	0.0	0.0	0.0	0.0	0.0	0.0
BMP4	652	symbol	H. sapiens	652	H. sapiens	0.0	0.0	0.0	0.0	0.0	0.0	0.0	0.0	0.0
LOC105374468	105374468	Gene_ID	H. sapiens	105374468	H. sapiens	0.0	0.0	0.0	0.0	0.0	0.0	0.0	0.0	0.0
SLC25A39P1	100420877	symbol	H. sapiens	100420877	H. sapiens	0.0	0.0	0.0	0.0	0.0	0.0	0.0	0.0	0.0
C6	729	symbol	H. sapiens	729	H. sapiens	0.0	0.0	0.0	0.0	0.0	0.0	0.0	0.0	0.0
HGFAC	3083	symbol	H. sapiens	3083	H. sapiens	0.0	0.0	0.0	0.0	0.0	0.0	0.0	0.0	0.0
HSPA4	3308	symbol	H. sapiens	3308	H. sapiens	0.0	0.0	0.0	0.0	0.0	0.0	0.0	0.0	0.0
LOC101928269	101928269	Gene_ID	H. sapiens	101928269	H. sapiens	0.0	0.0	0.0	0.0	0.0	0.0	0.0	0.0	0.0
SPTBN4	57731	symbol	H. sapiens	57731	H. sapiens	0.0	0.0	0.0	0.0	0.0	0.0	0.0	0.0	0.0
LOC102724149	102724149	Gene_ID	H. sapiens	102724149	H. sapiens	0.0	0.0	0.0	0.0	0.0	0.0	0.0	0.0	0.0
LOC105371593						nan	nan	nan	nan	nan	nan	nan	nan	nan
ABCA17P	650655	symbol	H. sapiens	650655	H. sapiens	0.0	0.0	0.0	0.0	0.0	0.0	0.0	0.0	0.0
VPS37B	79720	symbol	H. sapiens	79720	H. sapiens	0.0	0.0	0.0	0.0	0.0	0.0	0.0	0.0	0.0
BEGAIN	57596	symbol	H. sapiens	57596	H. sapiens	0.0	0.0	0.0	0.0	0.0	0.0	0.0	0.0	0.0
RPS27P6	100132488	symbol	H. sapiens	100132488	H. sapiens	0.0	0.0	0.0	0.0	0.0	0.0	0.0	0.0	0.0
HSPA4L	22824	symbol	H. sapiens	22824	H. sapiens	0.0	0.0	0.0	0.0	0.0	0.0	0.0	0.0	0.0
SH3GL1	6455	symbol	H. sapiens	6455	H. sapiens	1.0	0.0	1.0	1.0	0.0	0.0	0.0	0.0	0.0
LOC101929064	101929064	Gene_ID	H. sapiens	101929064	H. sapiens	0.0	0.0	0.0	0.0	0.0	0.0	0.0	0.0	0.0
LOC646903	646903	Gene_ID	H. sapiens	646903	H. sapiens	0.0	0.0	0.0	0.0	0.0	0.0	0.0	0.0	0.0
ICOS	29851	symbol	H. sapiens	29851	H. sapiens	0.0	0.0	0.0	0.0	0.0	0.0	0.0	0.0	0.0
LOC105372855						nan	nan	nan	nan	nan	nan	nan	nan	nan
PSPH	5723	symbol	H. sapiens	5723	H. sapiens	0.0	0.0	0.0	0.0	0.0	0.0	0.0	0.0	0.0
SEPT7P7	100130564	gene_synonym	H. sapiens	100130564	H. sapiens	0.0	0.0	0.0	0.0	0.0	0.0	0.0	0.0	0.0
OMP	4975	symbol	H. sapiens	4975	H. sapiens	0.0	0.0	0.0	0.0	0.0	0.0	0.0	0.0	0.0
LOC105376978	105376978	Gene_ID	H. sapiens	105376978	H. sapiens	0.0	0.0	0.0	0.0	0.0	0.0	0.0	0.0	0.0
LOC105376687	105376687	Gene_ID	H. sapiens	105376687	H. sapiens	0.0	0.0	0.0	0.0	0.0	0.0	0.0	0.0	0.0
LOC105371923						nan	nan	nan	nan	nan	nan	nan	nan	nan
CSRNP2	81566	symbol	H. sapiens	81566	H. sapiens	0.0	0.0	0.0	0.0	0.0	0.0	0.0	0.0	0.0
LOC105379067						nan	nan	nan	nan	nan	nan	nan	nan	nan
H2AFX	3014	gene_synonym	H. sapiens	3014	H. sapiens	0.0	0.0	0.0	0.0	0.0	0.0	0.0	0.0	0.0
BAG2	9532	symbol	H. sapiens	9532	H. sapiens	0.0	0.0	0.0	0.0	0.0	0.0	0.0	0.0	0.0
ZNF295-AS1	150142	symbol	H. sapiens	150142	H. sapiens	0.0	0.0	0.0	0.0	0.0	0.0	0.0	0.0	0.0
PCDHG	56115	gene_synonym	H. sapiens	56115	H. sapiens	0.0	0.0	0.0	0.0	0.0	0.0	0.0	0.0	0.0
DYTN	391475	symbol	H. sapiens	391475	H. sapiens	0.0	0.0	0.0	0.0	0.0	0.0	0.0	0.0	0.0
TMUB1	83590	symbol	H. sapiens	83590	H. sapiens	0.0	0.0	0.0	0.0	0.0	0.0	0.0	0.0	0.0
LOC101928216	101928216	Gene_ID	H. sapiens	101928216	H. sapiens	0.0	0.0	0.0	0.0	0.0	0.0	0.0	0.0	0.0
FBXO42	54455	symbol	H. sapiens	54455	H. sapiens	0.0	0.0	0.0	0.0	0.0	0.0	0.0	0.0	0.0
HOMER1	9456	symbol	H. sapiens	9456	H. sapiens	0.0	0.0	0.0	0.0	0.0	0.0	0.0	0.0	0.0
KIAA0513	9764	symbol	H. sapiens	9764	H. sapiens	0.0	0.0	0.0	0.0	0.0	0.0	0.0	0.0	0.0
C1orf86	199990	gene_synonym	H. sapiens	199990	H. sapiens	0.0	0.0	0.0	0.0	0.0	0.0	0.0	0.0	0.0
LOC105371236	105371236	Gene_ID	H. sapiens	105371236	H. sapiens	0.0	0.0	0.0	0.0	0.0	0.0	0.0	0.0	0.0
LOC105372838	105372838	Gene_ID	H. sapiens	105372838	H. sapiens	0.0	0.0	0.0	0.0	0.0	0.0	0.0	0.0	0.0
LOC105372799	105372799	Gene_ID	H. sapiens	105372799	H. sapiens	0.0	0.0	0.0	0.0	0.0	0.0	0.0	0.0	0.0
RPS2P12	650901	symbol	H. sapiens	650901	H. sapiens	0.0	0.0	0.0	0.0	0.0	0.0	0.0	0.0	0.0
LOC105369758	105369758	Gene_ID	H. sapiens	105369758	H. sapiens	0.0	0.0	0.0	0.0	0.0	0.0	0.0	0.0	0.0
LOC102724679	102724679	Gene_ID	H. sapiens	102724679	H. sapiens	0.0	0.0	0.0	0.0	0.0	0.0	0.0	0.0	0.0
TRG-CCC6-1	107985748	symbol	H. sapiens	107985748	H. sapiens	0.0	0.0	0.0	0.0	0.0	0.0	0.0	0.0	0.0
LOC105375000						nan	nan	nan	nan	nan	nan	nan	nan	nan
LOC642554	642554	Gene_ID	H. sapiens	642554	H. sapiens	0.0	0.0	0.0	0.0	0.0	0.0	0.0	0.0	0.0
PGAM5	192111	symbol	H. sapiens	192111	H. sapiens	0.0	0.0	0.0	0.0	0.0	0.0	0.0	0.0	0.0
TPRX1	284355	symbol	H. sapiens	284355	H. sapiens	0.0	0.0	0.0	0.0	0.0	0.0	0.0	0.0	0.0
LOC101929418	101929418	Gene_ID	H. sapiens	101929418	H. sapiens	0.0	0.0	0.0	0.0	0.0	0.0	0.0	0.0	0.0
CAMSAP3	57662	symbol	H. sapiens	57662	H. sapiens	0.0	0.0	0.0	0.0	0.0	0.0	0.0	0.0	0.0
PCBP1	5093	symbol	H. sapiens	5093	H. sapiens	0.0	0.0	0.0	0.0	0.0	0.0	0.0	0.0	0.0
LOC102723506	102723506	Gene_ID	H. sapiens	102723506	H. sapiens	0.0	0.0	0.0	0.0	0.0	0.0	0.0	0.0	0.0
CDH22	64405	symbol	H. sapiens	64405	H. sapiens	0.0	0.0	0.0	0.0	0.0	0.0	0.0	0.0	0.0
LOC102724632	102724632	Gene_ID	H. sapiens	102724632	H. sapiens	0.0	0.0	0.0	0.0	0.0	0.0	0.0	0.0	0.0
LOC105375757						nan	nan	nan	nan	nan	nan	nan	nan	nan
LOC102723755						nan	nan	nan	nan	nan	nan	nan	nan	nan
LOC105372994	105372994	Gene_ID	H. sapiens	105372994	H. sapiens	0.0	0.0	0.0	0.0	0.0	0.0	0.0	0.0	0.0
TMPPE	643853	symbol	H. sapiens	643853	H. sapiens	0.0	0.0	0.0	0.0	0.0	0.0	0.0	0.0	0.0
RAC1P3	492295	symbol	H. sapiens	492295	H. sapiens	0.0	0.0	0.0	0.0	0.0	0.0	0.0	0.0	0.0
LOC100133091	100133091	Gene_ID	H. sapiens	100133091	H. sapiens	0.0	0.0	0.0	0.0	0.0	0.0	0.0	0.0	0.0
ZNF697	90874	symbol	H. sapiens	90874	H. sapiens	0.0	0.0	0.0	0.0	0.0	0.0	0.0	0.0	0.0
LOC613206	613206	Gene_ID	H. sapiens	613206	H. sapiens	0.0	0.0	0.0	0.0	0.0	0.0	0.0	0.0	0.0
LOC105376580	105376580	Gene_ID	H. sapiens	105376580	H. sapiens	0.0	0.0	0.0	0.0	0.0	0.0	0.0	0.0	0.0
NKAPL	222698	symbol	H. sapiens	222698	H. sapiens	0.0	0.0	0.0	0.0	0.0	0.0	0.0	0.0	0.0
SLC6A10P	386757	symbol	H. sapiens	386757	H. sapiens	0.0	0.0	0.0	0.0	0.0	0.0	0.0	0.0	0.0
TLR9	54106	symbol	H. sapiens	54106	H. sapiens	0.0	0.0	0.0	0.0	0.0	0.0	0.0	0.0	0.0
SCAND2P	54581	symbol	H. sapiens	54581	H. sapiens	0.0	0.0	0.0	0.0	0.0	0.0	0.0	0.0	0.0
LOC105378725						nan	nan	nan	nan	nan	nan	nan	nan	nan
ATG101	60673	symbol	H. sapiens	60673	H. sapiens	0.0	0.0	0.0	0.0	0.0	0.0	0.0	0.0	0.0
LOC105378195						nan	nan	nan	nan	nan	nan	nan	nan	nan
KCNA3	3738	symbol	H. sapiens	3738	H. sapiens	1.0	1.0	1.0	0.0	0.0	0.0	0.0	0.0	0.0
IMPDH1P11	727833	symbol	H. sapiens	727833	H. sapiens	0.0	0.0	0.0	0.0	0.0	0.0	0.0	0.0	0.0
IER5	51278	symbol	H. sapiens	51278	H. sapiens	0.0	0.0	0.0	0.0	0.0	0.0	0.0	0.0	0.0
TCEB1P2	283747	gene_synonym	H. sapiens	283747	H. sapiens	0.0	0.0	0.0	0.0	0.0	0.0	0.0	0.0	0.0
MFRP	83552	symbol	H. sapiens	83552	H. sapiens	0.0	0.0	0.0	0.0	0.0	0.0	0.0	0.0	0.0
CLUHP3	100132341	symbol	H. sapiens	100132341	H. sapiens	0.0	0.0	0.0	0.0	0.0	0.0	0.0	0.0	0.0
MSH4	4438	symbol	H. sapiens	4438	H. sapiens	0.0	0.0	0.0	0.0	0.0	0.0	0.0	0.0	0.0
LOC401557	401557	Gene_ID	H. sapiens	401557	H. sapiens	0.0	0.0	0.0	0.0	0.0	0.0	0.0	0.0	0.0
DNAH10	196385	symbol	H. sapiens	196385	H. sapiens	0.0	0.0	0.0	0.0	0.0	0.0	0.0	0.0	0.0
EFNA3	1944	symbol	H. sapiens	1944	H. sapiens	0.0	0.0	0.0	0.0	0.0	0.0	0.0	0.0	0.0
LOC105377063	105377063	Gene_ID	H. sapiens	105377063	H. sapiens	0.0	0.0	0.0	0.0	0.0	0.0	0.0	0.0	0.0
FAM171A2	284069	symbol	H. sapiens	284069	H. sapiens	0.0	0.0	0.0	0.0	0.0	0.0	0.0	0.0	0.0
WNT3	7473	symbol	H. sapiens	7473	H. sapiens	0.0	0.0	0.0	0.0	0.0	0.0	0.0	0.0	0.0
TERC	7012	symbol	H. sapiens	7012	H. sapiens	0.0	0.0	0.0	0.0	0.0	0.0	0.0	0.0	0.0
LOC105376431	105376431	Gene_ID	H. sapiens	105376431	H. sapiens	0.0	0.0	0.0	0.0	0.0	0.0	0.0	0.0	0.0
LOC642590	642590	Gene_ID	H. sapiens	642590	H. sapiens	0.0	0.0	0.0	0.0	0.0	0.0	0.0	0.0	0.0
DYRK3	8444	symbol	H. sapiens	8444	H. sapiens	0.0	0.0	0.0	0.0	0.0	0.0	0.0	0.0	0.0
LOC105370098						nan	nan	nan	nan	nan	nan	nan	nan	nan
ARL4D	379	symbol	H. sapiens	379	H. sapiens	0.0	0.0	0.0	0.0	0.0	0.0	0.0	0.0	0.0
ABHD17AP8	647144	symbol	H. sapiens	647144	H. sapiens	0.0	0.0	0.0	0.0	0.0	0.0	0.0	0.0	0.0
MAP1A	4130	symbol	H. sapiens	4130	H. sapiens	0.0	0.0	1.0	0.0	1.0	0.0	0.0	0.0	0.0
ZFAND3	60685	symbol	H. sapiens	60685	H. sapiens	0.0	0.0	0.0	0.0	0.0	0.0	0.0	0.0	0.0
LOC105374338	105374338	Gene_ID	H. sapiens	105374338	H. sapiens	0.0	0.0	0.0	0.0	0.0	0.0	0.0	0.0	0.0
ALKBH5	54890	symbol	H. sapiens	54890	H. sapiens	0.0	0.0	0.0	0.0	0.0	0.0	0.0	0.0	0.0
PABPC1P2	728773	symbol	H. sapiens	728773	H. sapiens	0.0	0.0	0.0	0.0	0.0	0.0	0.0	0.0	0.0
TRAPPC2P9	414753	symbol	H. sapiens	414753	H. sapiens	0.0	0.0	0.0	0.0	0.0	0.0	0.0	0.0	0.0
LOC103156999	103156999	Gene_ID	H. sapiens	103156999	H. sapiens	0.0	0.0	0.0	0.0	0.0	0.0	0.0	0.0	0.0
ARHGEF7	8874	symbol	H. sapiens	8874	H. sapiens	0.0	0.0	0.0	0.0	0.0	0.0	0.0	0.0	0.0
LOC102723948	102723948	Gene_ID	H. sapiens	102723948	H. sapiens	0.0	0.0	0.0	0.0	0.0	0.0	0.0	0.0	0.0
LOC105370950						nan	nan	nan	nan	nan	nan	nan	nan	nan
TUBB1	81027	symbol	H. sapiens	81027	H. sapiens	0.0	0.0	0.0	0.0	0.0	0.0	0.0	0.0	0.0
POTEM	641455	symbol	H. sapiens	641455	H. sapiens	0.0	0.0	0.0	0.0	0.0	0.0	0.0	0.0	0.0
KDM6B	23135	symbol	H. sapiens	23135	H. sapiens	0.0	0.0	0.0	0.0	0.0	0.0	0.0	0.0	0.0
CACNA1G	8913	symbol	H. sapiens	8913	H. sapiens	0.0	1.0	0.0	0.0	0.0	0.0	0.0	1.0	0.0
CFAP46	54777	symbol	H. sapiens	54777	H. sapiens	0.0	0.0	0.0	0.0	0.0	0.0	0.0	0.0	0.0
BEND7	222389	symbol	H. sapiens	222389	H. sapiens	0.0	0.0	0.0	0.0	0.0	0.0	0.0	0.0	0.0
LOC105375109	6046	Gene_ID	H. sapiens	6046	H. sapiens	0.0	0.0	0.0	0.0	0.0	0.0	0.0	0.0	0.0
ABLIM2	84448	symbol	H. sapiens	84448	H. sapiens	0.0	0.0	0.0	0.0	0.0	0.0	0.0	0.0	0.0
GFPT2	9945	symbol	H. sapiens	9945	H. sapiens	0.0	0.0	0.0	0.0	0.0	0.0	0.0	0.0	0.0
AMIGO3	386724	symbol	H. sapiens	386724	H. sapiens	0.0	0.0	0.0	0.0	0.0	0.0	0.0	0.0	0.0
KCNG1	3755	symbol	H. sapiens	3755	H. sapiens	0.0	1.0	0.0	0.0	0.0	0.0	0.0	0.0	0.0
PRELP	5549	symbol	H. sapiens	5549	H. sapiens	0.0	0.0	0.0	0.0	0.0	0.0	0.0	0.0	0.0
LOC100418961	100418961	Gene_ID	H. sapiens	100418961	H. sapiens	0.0	0.0	0.0	0.0	0.0	0.0	0.0	0.0	0.0
LOC100128882	100128882	Gene_ID	H. sapiens	100128882	H. sapiens	0.0	0.0	0.0	0.0	0.0	0.0	0.0	0.0	0.0
LOC105375785	105375785	Gene_ID	H. sapiens	105375785	H. sapiens	0.0	0.0	0.0	0.0	0.0	0.0	0.0	0.0	0.0
NISCH	11188	symbol	H. sapiens	11188	H. sapiens	0.0	0.0	0.0	0.0	0.0	0.0	0.0	0.0	0.0
FAM66A	100133172	symbol	H. sapiens	100133172	H. sapiens	0.0	0.0	0.0	0.0	0.0	0.0	0.0	0.0	0.0
MPRIP	23164	symbol	H. sapiens	23164	H. sapiens	0.0	0.0	0.0	0.0	0.0	0.0	0.0	0.0	0.0
ATF7IP2	80063	symbol	H. sapiens	80063	H. sapiens	0.0	0.0	0.0	0.0	0.0	0.0	0.0	0.0	0.0
RNF216P1	441191	symbol	H. sapiens	441191	H. sapiens	0.0	0.0	0.0	0.0	0.0	0.0	0.0	0.0	0.0
HTR3C	170572	symbol	H. sapiens	170572	H. sapiens	0.0	0.0	0.0	0.0	0.0	0.0	0.0	0.0	0.0
LOC105374720						nan	nan	nan	nan	nan	nan	nan	nan	nan
LOC101927416	101927416	Gene_ID	H. sapiens	101927416	H. sapiens	0.0	0.0	0.0	0.0	0.0	0.0	0.0	0.0	0.0
ATG12P2	100293948	symbol	H. sapiens	100293948	H. sapiens	0.0	0.0	0.0	0.0	0.0	0.0	0.0	0.0	0.0
PRRT3	285368	symbol	H. sapiens	285368	H. sapiens	0.0	0.0	0.0	0.0	0.0	0.0	0.0	0.0	0.0
EPN1	29924	symbol	H. sapiens	29924	H. sapiens	0.0	0.0	0.0	0.0	0.0	0.0	0.0	0.0	0.0
LOC105375496						nan	nan	nan	nan	nan	nan	nan	nan	nan
SOX15	6665	symbol	H. sapiens	6665	H. sapiens	0.0	0.0	0.0	0.0	0.0	0.0	0.0	0.0	0.0
ACTR3C	653857	symbol	H. sapiens	653857	H. sapiens	0.0	0.0	0.0	0.0	0.0	0.0	0.0	0.0	0.0
ANKRD34C	390616	symbol	H. sapiens	390616	H. sapiens	0.0	0.0	0.0	0.0	0.0	0.0	0.0	0.0	0.0
LOC105373546	100506563	Gene_ID	H. sapiens	100506563	H. sapiens	0.0	0.0	0.0	0.0	0.0	0.0	0.0	0.0	0.0
NTM-IT	100874281	symbol	H. sapiens	100874281	H. sapiens	0.0	0.0	0.0	0.0	0.0	0.0	0.0	0.0	0.0
LOC105372524	105372524	Gene_ID	H. sapiens	105372524	H. sapiens	0.0	0.0	0.0	0.0	0.0	0.0	0.0	0.0	0.0
FAAHP1	729041	symbol	H. sapiens	729041	H. sapiens	0.0	0.0	0.0	0.0	0.0	0.0	0.0	0.0	0.0
LOC105374639	105374639	Gene_ID	H. sapiens	105374639	H. sapiens	0.0	0.0	0.0	0.0	0.0	0.0	0.0	0.0	0.0
LOC100127903	100127903	Gene_ID	H. sapiens	100127903	H. sapiens	0.0	0.0	0.0	0.0	0.0	0.0	0.0	0.0	0.0
LINC00599	157627	gene_synonym	H. sapiens	157627	H. sapiens	0.0	0.0	0.0	0.0	0.0	0.0	0.0	0.0	0.0
B4GALNT3	283358	symbol	H. sapiens	283358	H. sapiens	0.0	0.0	0.0	0.0	0.0	0.0	0.0	0.0	0.0
SLC35E4	339665	symbol	H. sapiens	339665	H. sapiens	0.0	0.0	0.0	0.0	0.0	0.0	0.0	0.0	0.0
RGS6	9628	symbol	H. sapiens	9628	H. sapiens	0.0	0.0	0.0	0.0	0.0	0.0	0.0	0.0	0.0
LOC105369354	105369354	Gene_ID	H. sapiens	105369354	H. sapiens	0.0	0.0	0.0	0.0	0.0	0.0	0.0	0.0	0.0
B3GALNT1P1	100128857	symbol	H. sapiens	100128857	H. sapiens	0.0	0.0	0.0	0.0	0.0	0.0	0.0	0.0	0.0
LUZP1	7798	symbol	H. sapiens	7798	H. sapiens	0.0	0.0	0.0	0.0	0.0	0.0	0.0	0.0	0.0
LOC105373083	105373083	Gene_ID	H. sapiens	105373083	H. sapiens	0.0	0.0	0.0	0.0	0.0	0.0	0.0	0.0	0.0
TRIM55	84675	symbol	H. sapiens	84675	H. sapiens	0.0	0.0	0.0	0.0	0.0	0.0	0.0	0.0	0.0
GCN1L1	10985	gene_synonym	H. sapiens	10985	H. sapiens	0.0	0.0	0.0	0.0	0.0	0.0	0.0	0.0	0.0
GPAA1P1	22945	symbol	H. sapiens	22945	H. sapiens	0.0	0.0	0.0	0.0	0.0	0.0	0.0	0.0	0.0
PXYLP1	92370	symbol	H. sapiens	92370	H. sapiens	0.0	0.0	0.0	0.0	0.0	0.0	0.0	0.0	0.0
KRT8P40	100418728	symbol	H. sapiens	100418728	H. sapiens	0.0	0.0	0.0	0.0	0.0	0.0	0.0	0.0	0.0
LRRC3	81543	symbol	H. sapiens	81543	H. sapiens	0.0	0.0	0.0	0.0	0.0	0.0	0.0	0.0	0.0
C5AR2	27202	symbol	H. sapiens	27202	H. sapiens	0.0	0.0	0.0	0.0	0.0	0.0	0.0	0.0	0.0
CSNK1G2-AS1	255193	symbol	H. sapiens	255193	H. sapiens	0.0	0.0	0.0	0.0	0.0	0.0	0.0	0.0	0.0
GAPDHP16	387491	symbol	H. sapiens	387491	H. sapiens	0.0	0.0	0.0	0.0	0.0	0.0	0.0	0.0	0.0
LOC105370930						nan	nan	nan	nan	nan	nan	nan	nan	nan
LOC105372468	105372468	Gene_ID	H. sapiens	105372468	H. sapiens	0.0	0.0	0.0	0.0	0.0	0.0	0.0	0.0	0.0
LOC105372630	105372630	Gene_ID	H. sapiens	105372630	H. sapiens	0.0	0.0	0.0	0.0	0.0	0.0	0.0	0.0	0.0
LOC101927608	101927608	Gene_ID	H. sapiens	101927608	H. sapiens	0.0	0.0	0.0	0.0	0.0	0.0	0.0	0.0	0.0
SSTR2	6752	symbol	H. sapiens	6752	H. sapiens	0.0	0.0	0.0	0.0	0.0	0.0	0.0	0.0	0.0
IGSF22	283284	symbol	H. sapiens	283284	H. sapiens	0.0	0.0	0.0	0.0	0.0	0.0	0.0	0.0	0.0
LRRC8C	84230	symbol	H. sapiens	84230	H. sapiens	0.0	0.0	0.0	0.0	0.0	0.0	0.0	0.0	0.0
SNORA29	677812	symbol	H. sapiens	677812	H. sapiens	0.0	0.0	0.0	0.0	0.0	0.0	0.0	0.0	0.0
DNAJA1	3301	symbol	H. sapiens	3301	H. sapiens	0.0	0.0	0.0	0.0	0.0	0.0	0.0	0.0	0.0
SSSCA1-AS1	254100	gene_synonym	H. sapiens	254100	H. sapiens	0.0	0.0	0.0	0.0	0.0	0.0	0.0	0.0	0.0
LINC00456	103625683	symbol	H. sapiens	103625683	H. sapiens	0.0	0.0	0.0	0.0	0.0	0.0	0.0	0.0	0.0
LOC105379472						nan	nan	nan	nan	nan	nan	nan	nan	nan
KCNK1	3775	symbol	H. sapiens	3775	H. sapiens	1.0	1.0	0.0	0.0	1.0	0.0	0.0	0.0	0.0
LOC100419693	100419693	Gene_ID	H. sapiens	100419693	H. sapiens	0.0	0.0	0.0	0.0	0.0	0.0	0.0	0.0	0.0
ADAMTSL5	339366	symbol	H. sapiens	339366	H. sapiens	0.0	0.0	0.0	0.0	0.0	0.0	0.0	0.0	0.0
SETD8P1	57108	gene_synonym	H. sapiens	57108	H. sapiens	0.0	0.0	0.0	0.0	0.0	0.0	0.0	0.0	0.0
GSPT1	2935	symbol	H. sapiens	2935	H. sapiens	0.0	0.0	0.0	0.0	0.0	0.0	0.0	0.0	0.0
LOC102724214	102724214	Gene_ID	H. sapiens	102724214	H. sapiens	0.0	0.0	0.0	0.0	0.0	0.0	0.0	0.0	0.0
SLC25A34	284723	symbol	H. sapiens	284723	H. sapiens	0.0	0.0	0.0	0.0	0.0	0.0	0.0	0.0	0.0
ANKRD37	353322	symbol	H. sapiens	353322	H. sapiens	0.0	0.0	0.0	0.0	0.0	0.0	0.0	0.0	0.0
RPL17P27	202789	symbol	H. sapiens	202789	H. sapiens	0.0	0.0	0.0	0.0	0.0	0.0	0.0	0.0	0.0
ELFN2	114794	symbol	H. sapiens	114794	H. sapiens	0.0	0.0	0.0	0.0	0.0	0.0	0.0	0.0	0.0
LOC105375060	105375060	Gene_ID	H. sapiens	105375060	H. sapiens	0.0	0.0	0.0	0.0	0.0	0.0	0.0	0.0	0.0
LOC105374985	105374985	Gene_ID	H. sapiens	105374985	H. sapiens	0.0	0.0	0.0	0.0	0.0	0.0	0.0	0.0	0.0
ZFAT	57623	symbol	H. sapiens	57623	H. sapiens	0.0	0.0	0.0	0.0	0.0	0.0	0.0	0.0	0.0
METTL21AP1	100421629	symbol	H. sapiens	100421629	H. sapiens	0.0	0.0	0.0	0.0	0.0	0.0	0.0	0.0	0.0
LOC105373795	105373795	Gene_ID	H. sapiens	105373795	H. sapiens	0.0	0.0	0.0	0.0	0.0	0.0	0.0	0.0	0.0
LOC105372286						nan	nan	nan	nan	nan	nan	nan	nan	nan
LOC105372251						nan	nan	nan	nan	nan	nan	nan	nan	nan
CERS4	79603	symbol	H. sapiens	79603	H. sapiens	0.0	0.0	0.0	0.0	0.0	0.0	0.0	0.0	0.0
LOC105373311	105373311	Gene_ID	H. sapiens	105373311	H. sapiens	0.0	0.0	0.0	0.0	0.0	0.0	0.0	0.0	0.0
LOC101929682						nan	nan	nan	nan	nan	nan	nan	nan	nan
CCDC144CP	348254	symbol	H. sapiens	348254	H. sapiens	0.0	0.0	0.0	0.0	0.0	0.0	0.0	0.0	0.0
ZDHHC18	84243	symbol	H. sapiens	84243	H. sapiens	0.0	0.0	0.0	0.0	0.0	0.0	0.0	0.0	0.0
KRT8P19	644998	symbol	H. sapiens	644998	H. sapiens	0.0	0.0	0.0	0.0	0.0	0.0	0.0	0.0	0.0
LOC105377296	105377296	Gene_ID	H. sapiens	105377296	H. sapiens	0.0	0.0	0.0	0.0	0.0	0.0	0.0	0.0	0.0
CBS	875	symbol	H. sapiens	875	H. sapiens	0.0	0.0	0.0	0.0	0.0	0.0	0.0	0.0	0.0
LOC105371579	105371579	Gene_ID	H. sapiens	105371579	H. sapiens	0.0	0.0	0.0	0.0	0.0	0.0	0.0	0.0	0.0
UBR2	23304	symbol	H. sapiens	23304	H. sapiens	0.0	0.0	0.0	0.0	0.0	0.0	0.0	0.0	0.0
EDC3	80153	symbol	H. sapiens	80153	H. sapiens	0.0	0.0	0.0	0.0	0.0	0.0	0.0	0.0	0.0
LOC101929866	101929866	Gene_ID	H. sapiens	101929866	H. sapiens	0.0	0.0	0.0	0.0	0.0	0.0	0.0	0.0	0.0
LOC105373192						nan	nan	nan	nan	nan	nan	nan	nan	nan
TCERG1L	256536	symbol	H. sapiens	256536	H. sapiens	0.0	0.0	0.0	0.0	0.0	0.0	0.0	0.0	0.0
LOC441155	441155	Gene_ID	H. sapiens	441155	H. sapiens	0.0	0.0	0.0	0.0	0.0	0.0	0.0	0.0	0.0
TMEM158	25907	symbol	H. sapiens	25907	H. sapiens	0.0	0.0	0.0	0.0	0.0	0.0	0.0	0.0	0.0
LOC105373063	105373063	Gene_ID	H. sapiens	105373063	H. sapiens	0.0	0.0	0.0	0.0	0.0	0.0	0.0	0.0	0.0
FGF23	8074	symbol	H. sapiens	8074	H. sapiens	0.0	0.0	0.0	0.0	0.0	0.0	0.0	0.0	0.0
LOC101928459						nan	nan	nan	nan	nan	nan	nan	nan	nan
LOC100131849	100131849	Gene_ID	H. sapiens	100131849	H. sapiens	0.0	0.0	0.0	0.0	0.0	0.0	0.0	0.0	0.0
PNPLA6	10908	symbol	H. sapiens	10908	H. sapiens	0.0	0.0	0.0	0.0	0.0	0.0	0.0	0.0	0.0
LOC105374935	105374935	Gene_ID	H. sapiens	105374935	H. sapiens	0.0	0.0	0.0	0.0	0.0	0.0	0.0	0.0	0.0
RAI2	10742	symbol	H. sapiens	10742	H. sapiens	0.0	0.0	0.0	0.0	0.0	0.0	0.0	0.0	0.0
GALNS	2588	symbol	H. sapiens	2588	H. sapiens	0.0	0.0	0.0	0.0	0.0	0.0	0.0	0.0	0.0
SMG5	23381	symbol	H. sapiens	23381	H. sapiens	0.0	0.0	0.0	0.0	0.0	0.0	0.0	0.0	0.0
CYHR1	50626	symbol	H. sapiens	50626	H. sapiens	0.0	0.0	0.0	0.0	0.0	0.0	0.0	0.0	0.0
ZNF154	7710	symbol	H. sapiens	7710	H. sapiens	0.0	0.0	0.0	0.0	0.0	0.0	0.0	0.0	0.0
CYYR1-AS1	100996571	symbol	H. sapiens	100996571	H. sapiens	0.0	0.0	0.0	0.0	0.0	0.0	0.0	0.0	0.0
RORB-AS1	103752585	symbol	H. sapiens	103752585	H. sapiens	0.0	0.0	0.0	0.0	0.0	0.0	0.0	0.0	0.0
ANXA11	311	symbol	H. sapiens	311	H. sapiens	0.0	0.0	0.0	0.0	0.0	0.0	0.0	0.0	0.0
MROH5	389690	symbol	H. sapiens	389690	H. sapiens	0.0	0.0	0.0	0.0	0.0	0.0	0.0	0.0	0.0
TMCC2	9911	symbol	H. sapiens	9911	H. sapiens	0.0	0.0	0.0	0.0	0.0	0.0	0.0	0.0	0.0
ADARB1	104	symbol	H. sapiens	104	H. sapiens	0.0	0.0	0.0	0.0	0.0	0.0	0.0	0.0	0.0
MALT1	10892	symbol	H. sapiens	10892	H. sapiens	0.0	0.0	0.0	0.0	0.0	0.0	0.0	0.0	0.0
FBRSL1	57666	symbol	H. sapiens	57666	H. sapiens	0.0	0.0	0.0	0.0	0.0	0.0	0.0	0.0	0.0
VHL	7428	symbol	H. sapiens	7428	H. sapiens	0.0	0.0	0.0	0.0	0.0	0.0	0.0	0.0	0.0
PPM1F	9647	symbol	H. sapiens	9647	H. sapiens	0.0	0.0	0.0	0.0	0.0	0.0	0.0	0.0	0.0
PPM1D	8493	symbol	H. sapiens	8493	H. sapiens	0.0	0.0	0.0	0.0	0.0	0.0	0.0	0.0	0.0
CCDC3	83643	symbol	H. sapiens	83643	H. sapiens	0.0	0.0	0.0	0.0	0.0	0.0	0.0	0.0	0.0
LOC101927666	101927666	Gene_ID	H. sapiens	101927666	H. sapiens	0.0	0.0	0.0	0.0	0.0	0.0	0.0	0.0	0.0
ATXN7	6314	symbol	H. sapiens	6314	H. sapiens	0.0	0.0	0.0	0.0	0.0	0.0	0.0	0.0	0.0
FBXL14	144699	symbol	H. sapiens	144699	H. sapiens	0.0	0.0	0.0	0.0	0.0	0.0	0.0	0.0	0.0
SLC22A11	55867	symbol	H. sapiens	55867	H. sapiens	0.0	0.0	0.0	0.0	0.0	0.0	0.0	0.0	0.0
LOC286083	286083	Gene_ID	H. sapiens	286083	H. sapiens	0.0	0.0	0.0	0.0	0.0	0.0	0.0	0.0	0.0
ZNF516	9658	symbol	H. sapiens	9658	H. sapiens	0.0	0.0	0.0	0.0	0.0	0.0	0.0	0.0	0.0
NDUFA3P3	644482	symbol	H. sapiens	644482	H. sapiens	0.0	0.0	0.0	0.0	0.0	0.0	0.0	0.0	0.0
LOC105376559						nan	nan	nan	nan	nan	nan	nan	nan	nan
LOC100130548	100130548	Gene_ID	H. sapiens	100130548	H. sapiens	0.0	0.0	0.0	0.0	0.0	0.0	0.0	0.0	0.0
NOS2P2	201288	symbol	H. sapiens	201288	H. sapiens	0.0	0.0	0.0	0.0	0.0	0.0	0.0	0.0	0.0
CAMK1	8536	symbol	H. sapiens	8536	H. sapiens	0.0	0.0	0.0	0.0	0.0	0.0	0.0	0.0	0.0
PLXNA4	91584	symbol	H. sapiens	91584	H. sapiens	0.0	0.0	0.0	0.0	0.0	0.0	1.0	0.0	0.0
RANGAP1	5905	symbol	H. sapiens	5905	H. sapiens	0.0	0.0	1.0	0.0	1.0	0.0	0.0	0.0	0.0
CELF2-AS2	439950	symbol	H. sapiens	439950	H. sapiens	0.0	0.0	0.0	0.0	0.0	0.0	0.0	0.0	0.0
ARG2	384	symbol	H. sapiens	384	H. sapiens	0.0	0.0	0.0	0.0	0.0	0.0	0.0	0.0	0.0
LOC105370877	105370877	Gene_ID	H. sapiens	105370877	H. sapiens	0.0	0.0	0.0	0.0	0.0	0.0	0.0	0.0	0.0
LOC100421444	100421444	Gene_ID	H. sapiens	100421444	H. sapiens	0.0	0.0	0.0	0.0	0.0	0.0	0.0	0.0	0.0
TANC2	26115	symbol	H. sapiens	26115	H. sapiens	0.0	0.0	0.0	0.0	0.0	0.0	0.0	0.0	0.0
LOC105379151	105379151	Gene_ID	H. sapiens	105379151	H. sapiens	0.0	0.0	0.0	0.0	0.0	0.0	0.0	0.0	0.0
LINC00304	283860	symbol	H. sapiens	283860	H. sapiens	0.0	0.0	0.0	0.0	0.0	0.0	0.0	0.0	0.0
SIAH2	6478	symbol	H. sapiens	6478	H. sapiens	0.0	0.0	0.0	0.0	0.0	0.0	0.0	0.0	0.0
HMGB3P32	100507549	symbol	H. sapiens	100507549	H. sapiens	0.0	0.0	0.0	0.0	0.0	0.0	0.0	0.0	0.0
HIGD1AP10	100287960	symbol	H. sapiens	100287960	H. sapiens	0.0	0.0	0.0	0.0	0.0	0.0	0.0	0.0	0.0
LOC101927603	101927603	Gene_ID	H. sapiens	101927603	H. sapiens	0.0	0.0	0.0	0.0	0.0	0.0	0.0	0.0	0.0
CIT	11113	symbol	H. sapiens	11113	H. sapiens	0.0	0.0	0.0	0.0	0.0	0.0	0.0	0.0	0.0
HMGB1P1	10357	symbol	H. sapiens	10357	H. sapiens	0.0	0.0	0.0	0.0	0.0	0.0	0.0	0.0	0.0
FAM129C	199786	gene_synonym	H. sapiens	199786	H. sapiens	0.0	0.0	0.0	0.0	0.0	0.0	0.0	0.0	0.0
LINGO4	339398	symbol	H. sapiens	339398	H. sapiens	0.0	0.0	0.0	0.0	0.0	0.0	0.0	0.0	0.0
LOC101928300	101928300	Gene_ID	H. sapiens	101928300	H. sapiens	0.0	0.0	0.0	0.0	0.0	0.0	0.0	0.0	0.0
KRT8P45	149501	symbol	H. sapiens	149501	H. sapiens	0.0	0.0	0.0	0.0	0.0	0.0	0.0	0.0	0.0
SRRM5	100170229	symbol	H. sapiens	100170229	H. sapiens	0.0	0.0	0.0	0.0	0.0	0.0	0.0	0.0	0.0
RSAD1	55316	symbol	H. sapiens	55316	H. sapiens	0.0	0.0	0.0	0.0	0.0	0.0	0.0	0.0	0.0
INTS6	26512	symbol	H. sapiens	26512	H. sapiens	0.0	0.0	0.0	0.0	0.0	0.0	0.0	0.0	0.0
NFKB2	4791	symbol	H. sapiens	4791	H. sapiens	0.0	0.0	0.0	0.0	0.0	0.0	0.0	0.0	0.0
LOC105376902	94027	Gene_ID	H. sapiens	94027	H. sapiens	0.0	0.0	0.0	0.0	0.0	0.0	0.0	0.0	0.0
RPL17P19	100271150	symbol	H. sapiens	100271150	H. sapiens	0.0	0.0	0.0	0.0	0.0	0.0	0.0	0.0	0.0
LRRC61	65999	symbol	H. sapiens	65999	H. sapiens	0.0	0.0	0.0	0.0	0.0	0.0	0.0	0.0	0.0
CMTM4	146223	symbol	H. sapiens	146223	H. sapiens	0.0	0.0	0.0	0.0	0.0	0.0	0.0	0.0	0.0
RABL2A	11159	symbol	H. sapiens	11159	H. sapiens	0.0	0.0	0.0	0.0	0.0	0.0	0.0	0.0	0.0
EFTUD1P1	648809	gene_synonym	H. sapiens	648809	H. sapiens	0.0	0.0	0.0	0.0	0.0	0.0	0.0	0.0	0.0
AR	367	symbol	H. sapiens	367	H. sapiens	0.0	0.0	0.0	0.0	0.0	0.0	0.0	0.0	0.0
B4GALT2	8704	symbol	H. sapiens	8704	H. sapiens	0.0	0.0	0.0	0.0	0.0	0.0	0.0	0.0	0.0
LOC105379015	105379015	Gene_ID	H. sapiens	105379015	H. sapiens	0.0	0.0	0.0	0.0	0.0	0.0	0.0	0.0	0.0
PEAK1	79834	symbol	H. sapiens	79834	H. sapiens	0.0	0.0	0.0	0.0	0.0	0.0	0.0	0.0	0.0
LOC105369672	105369672	Gene_ID	H. sapiens	105369672	H. sapiens	0.0	0.0	0.0	0.0	0.0	0.0	0.0	0.0	0.0
LOC105378563	105378563	Gene_ID	H. sapiens	105378563	H. sapiens	0.0	0.0	0.0	0.0	0.0	0.0	0.0	0.0	0.0
CACNA1D	776	symbol	H. sapiens	776	H. sapiens	0.0	0.0	0.0	0.0	0.0	0.0	0.0	1.0	0.0
LOC105370325	105370325	Gene_ID	H. sapiens	105370325	H. sapiens	0.0	0.0	0.0	0.0	0.0	0.0	0.0	0.0	0.0
HMGN3P1	100289191	symbol	H. sapiens	100289191	H. sapiens	0.0	0.0	0.0	0.0	0.0	0.0	0.0	0.0	0.0
PPP1R26-AS1	100506599	symbol	H. sapiens	100506599	H. sapiens	0.0	0.0	0.0	0.0	0.0	0.0	0.0	0.0	0.0
LOC105375608						nan	nan	nan	nan	nan	nan	nan	nan	nan
LOC105370747	105370747	Gene_ID	H. sapiens	105370747	H. sapiens	0.0	0.0	0.0	0.0	0.0	0.0	0.0	0.0	0.0
BAP1	8314	symbol	H. sapiens	8314	H. sapiens	0.0	0.0	0.0	0.0	0.0	0.0	0.0	0.0	0.0
ARHGAP35	2909	symbol	H. sapiens	2909	H. sapiens	0.0	0.0	0.0	0.0	0.0	0.0	0.0	0.0	0.0
FAM73B	84895	gene_synonym	H. sapiens	84895	H. sapiens	0.0	0.0	0.0	0.0	0.0	0.0	0.0	0.0	0.0
LOC105372884	105372884	Gene_ID	H. sapiens	105372884	H. sapiens	0.0	0.0	0.0	0.0	0.0	0.0	0.0	0.0	0.0
BPIFB1	92747	symbol	H. sapiens	92747	H. sapiens	0.0	0.0	0.0	0.0	0.0	0.0	0.0	0.0	0.0
HSP90AA1	3320	symbol	H. sapiens	3320	H. sapiens	0.0	0.0	0.0	0.0	0.0	0.0	0.0	0.0	0.0
SETP10	100287822	symbol	H. sapiens	100287822	H. sapiens	0.0	0.0	0.0	0.0	0.0	0.0	0.0	0.0	0.0
ASB16	92591	symbol	H. sapiens	92591	H. sapiens	0.0	0.0	0.0	0.0	0.0	0.0	0.0	0.0	0.0
NAA60	79903	symbol	H. sapiens	79903	H. sapiens	0.0	0.0	0.0	0.0	0.0	0.0	0.0	0.0	0.0
ZNF219	51222	symbol	H. sapiens	51222	H. sapiens	0.0	0.0	0.0	0.0	0.0	0.0	0.0	0.0	0.0
SBK1	388228	symbol	H. sapiens	388228	H. sapiens	0.0	0.0	0.0	0.0	0.0	0.0	0.0	0.0	0.0
DARS-AS1	101928243	gene_synonym	H. sapiens	101928243	H. sapiens	0.0	0.0	0.0	0.0	0.0	0.0	0.0	0.0	0.0
LOC105374109						nan	nan	nan	nan	nan	nan	nan	nan	nan
SDHAP2	727956	symbol	H. sapiens	727956	H. sapiens	0.0	0.0	0.0	0.0	0.0	0.0	0.0	0.0	0.0

## Sheet: Enrichment
GroupID	Category	Term	Description	LogP	Log(q-value)	InTerm_InList	Genes	Symbols
1_Summary	GO Cellular Components	GO:0098794	postsynapse	-15.3418	-12.0544	16/641	152,1742,2852,3736,3738,3761,3778,4985,6455,6714,9001,10458,11346,23613,78999,80758,3775,87	ADRA2C,DLG4,GPER1,KCNA1,KCNA3,KCNJ4,KCNMA1,OPRD1,SH3GL1,SRC,HAP1,BAIAP2,SYNPO,ZMYND8,LRFN4,PRR7,KCNK1,ACTN1
1_Member	GO Cellular Components	GO:0098794	postsynapse	-15.3418	-12.0544	16/641	152,1742,2852,3736,3738,3761,3778,4985,6455,6714,9001,10458,11346,23613,78999,80758	ADRA2C,DLG4,GPER1,KCNA1,KCNA3,KCNJ4,KCNMA1,OPRD1,SH3GL1,SRC,HAP1,BAIAP2,SYNPO,ZMYND8,LRFN4,PRR7
1_Member	GO Cellular Components	GO:0097060	synaptic membrane	-12.5044	-9.91605	12/387	152,1742,2852,3736,3738,3761,3775,3778,4985,10458,78999,80758	ADRA2C,DLG4,GPER1,KCNA1,KCNA3,KCNJ4,KCNK1,KCNMA1,OPRD1,BAIAP2,LRFN4,PRR7
1_Member	GO Cellular Components	GO:0098978	glutamatergic synapse	-11.3747	-9.12877	11/361	87,152,1742,3736,3738,6455,6714,10458,11346,78999,80758	ACTN1,ADRA2C,DLG4,KCNA1,KCNA3,SH3GL1,SRC,BAIAP2,SYNPO,LRFN4,PRR7
1_Member	GO Cellular Components	GO:0014069	postsynaptic density	-10.2327	-8.17584	10/337	152,1742,2852,4985,6455,6714,10458,11346,78999,80758	ADRA2C,DLG4,GPER1,OPRD1,SH3GL1,SRC,BAIAP2,SYNPO,LRFN4,PRR7
1_Member	GO Cellular Components	GO:0032279	asymmetric synapse	-10.1578	-8.12571	10/343	152,1742,2852,4985,6455,6714,10458,11346,78999,80758	ADRA2C,DLG4,GPER1,OPRD1,SH3GL1,SRC,BAIAP2,SYNPO,LRFN4,PRR7
1_Member	GO Cellular Components	GO:0099572	postsynaptic specialization	-9.94097	-7.97968	10/361	152,1742,2852,4985,6455,6714,10458,11346,78999,80758	ADRA2C,DLG4,GPER1,OPRD1,SH3GL1,SRC,BAIAP2,SYNPO,LRFN4,PRR7
1_Member	GO Cellular Components	GO:0098984	neuron to neuron synapse	-9.8597	-7.93408	10/368	152,1742,2852,4985,6455,6714,10458,11346,78999,80758	ADRA2C,DLG4,GPER1,OPRD1,SH3GL1,SRC,BAIAP2,SYNPO,LRFN4,PRR7
1_Member	GO Cellular Components	GO:0045211	postsynaptic membrane	-9.53112	-7.65874	9/280	152,1742,3736,3738,3761,3778,4985,78999,80758	ADRA2C,DLG4,KCNA1,KCNA3,KCNJ4,KCNMA1,OPRD1,LRFN4,PRR7
1_Member	GO Cellular Components	GO:0099091	postsynaptic specialization, intracellular component	-7.58997	-5.90467	4/21	6455,6714,10458,80758	SH3GL1,SRC,BAIAP2,PRR7
1_Member	GO Cellular Components	GO:0098839	postsynaptic density membrane	-6.57611	-4.95151	5/92	152,1742,4985,78999,80758	ADRA2C,DLG4,OPRD1,LRFN4,PRR7
1_Member	GO Cellular Components	GO:0099055	integral component of postsynaptic membrane	-6.05569	-4.46731	5/117	152,3736,3738,4985,78999	ADRA2C,KCNA1,KCNA3,OPRD1,LRFN4
1_Member	GO Cellular Components	GO:0099699	integral component of synaptic membrane	-5.4676	-3.92844	5/154	152,3736,3738,4985,78999	ADRA2C,KCNA1,KCNA3,OPRD1,LRFN4
1_Member	GO Cellular Components	GO:0099061	integral component of postsynaptic density membrane	-4.20624	-2.80538	3/51	152,4985,78999	ADRA2C,OPRD1,LRFN4
1_Member	GO Cellular Components	GO:0099146	intrinsic component of postsynaptic density membrane	-4.13167	-2.7528	3/54	152,4985,78999	ADRA2C,OPRD1,LRFN4
2_Summary	GO Cellular Components	GO:0008076	voltage-gated potassium channel complex	-14.0936	-11.1073	9/88	1742,3736,3738,3755,3761,3763,3775,3778,3785,8912,8913	DLG4,KCNA1,KCNA3,KCNG1,KCNJ4,KCNJ6,KCNK1,KCNMA1,KCNQ2,CACNA1H,CACNA1G
2_Member	GO Cellular Components	GO:0008076	voltage-gated potassium channel complex	-14.0936	-11.1073	9/88	1742,3736,3738,3755,3761,3763,3775,3778,3785	DLG4,KCNA1,KCNA3,KCNG1,KCNJ4,KCNJ6,KCNK1,KCNMA1,KCNQ2
2_Member	GO Cellular Components	GO:0034705	potassium channel complex	-13.7414	-11.0145	9/96	1742,3736,3738,3755,3761,3763,3775,3778,3785	DLG4,KCNA1,KCNA3,KCNG1,KCNJ4,KCNJ6,KCNK1,KCNMA1,KCNQ2
2_Member	GO Cellular Components	GO:0034703	cation channel complex	-13.6998	-11.0145	11/221	1742,3736,3738,3755,3761,3763,3775,3778,3785,8912,8913	DLG4,KCNA1,KCNA3,KCNG1,KCNJ4,KCNJ6,KCNK1,KCNMA1,KCNQ2,CACNA1H,CACNA1G
2_Member	GO Cellular Components	GO:0034702	ion channel complex	-12.2614	-9.81712	11/299	1742,3736,3738,3755,3761,3763,3775,3778,3785,8912,8913	DLG4,KCNA1,KCNA3,KCNG1,KCNJ4,KCNJ6,KCNK1,KCNMA1,KCNQ2,CACNA1H,CACNA1G
2_Member	GO Cellular Components	GO:1902495	transmembrane transporter complex	-11.9117	-9.52746	11/322	1742,3736,3738,3755,3761,3763,3775,3778,3785,8912,8913	DLG4,KCNA1,KCNA3,KCNG1,KCNJ4,KCNJ6,KCNK1,KCNMA1,KCNQ2,CACNA1H,CACNA1G
2_Member	GO Cellular Components	GO:1990351	transporter complex	-11.7962	-9.4631	11/330	1742,3736,3738,3755,3761,3763,3775,3778,3785,8912,8913	DLG4,KCNA1,KCNA3,KCNG1,KCNJ4,KCNJ6,KCNK1,KCNMA1,KCNQ2,CACNA1H,CACNA1G
3_Summary	GO Cellular Components	GO:0033267	axon part	-12.2594	-9.81712	12/406	152,1742,2852,3315,3736,3738,3785,4130,4985,5905,9001,28964,10458,6455	ADRA2C,DLG4,GPER1,HSPB1,KCNA1,KCNA3,KCNQ2,MAP1A,OPRD1,RANGAP1,HAP1,GIT1,BAIAP2,SH3GL1
3_Member	GO Cellular Components	GO:0033267	axon part	-12.2594	-9.81712	12/406	152,1742,2852,3315,3736,3738,3785,4130,4985,5905,9001,28964	ADRA2C,DLG4,GPER1,HSPB1,KCNA1,KCNA3,KCNQ2,MAP1A,OPRD1,RANGAP1,HAP1,GIT1
3_Member	GO Cellular Components	GO:0044306	neuron projection terminus	-10.2679	-8.18464	8/149	152,1742,2852,3736,3738,4985,10458,28964	ADRA2C,DLG4,GPER1,KCNA1,KCNA3,OPRD1,BAIAP2,GIT1
3_Member	GO Cellular Components	GO:0030424	axon	-9.93233	-7.97968	12/644	152,1742,2852,3315,3736,3738,3785,4130,4985,5905,9001,28964	ADRA2C,DLG4,GPER1,HSPB1,KCNA1,KCNA3,KCNQ2,MAP1A,OPRD1,RANGAP1,HAP1,GIT1
3_Member	GO Cellular Components	GO:0098793	presynapse	-8.37213	-6.58993	10/525	152,1742,2852,3736,3738,4985,6455,9001,10458,28964	ADRA2C,DLG4,GPER1,KCNA1,KCNA3,OPRD1,SH3GL1,HAP1,BAIAP2,GIT1
3_Member	GO Cellular Components	GO:0150034	distal axon	-6.44203	-4.83592	7/309	152,2852,3736,3738,4985,9001,28964	ADRA2C,GPER1,KCNA1,KCNA3,OPRD1,HAP1,GIT1
3_Member	GO Cellular Components	GO:0044305	calyx of Held	-5.20638	-3.71141	3/24	3736,3738,28964	KCNA1,KCNA3,GIT1
4_Summary	GO Cellular Components	GO:0001725	stress fiber	-10.9922	-8.81879	7/69	87,4486,4625,10529,11346,23094,29109,6455,6714,9001,10458,3315	ACTN1,MST1R,MYH7,NEBL,SYNPO,SIPA1L3,FHOD1,SH3GL1,SRC,HAP1,BAIAP2,HSPB1
4_Member	GO Cellular Components	GO:0001725	stress fiber	-10.9922	-8.81879	7/69	87,4486,4625,10529,11346,23094,29109	ACTN1,MST1R,MYH7,NEBL,SYNPO,SIPA1L3,FHOD1
4_Member	GO Cellular Components	GO:0097517	contractile actin filament bundle	-10.9922	-8.81879	7/69	87,4486,4625,10529,11346,23094,29109	ACTN1,MST1R,MYH7,NEBL,SYNPO,SIPA1L3,FHOD1
4_Member	GO Cellular Components	GO:0032432	actin filament bundle	-10.6479	-8.50668	7/77	87,4486,4625,10529,11346,23094,29109	ACTN1,MST1R,MYH7,NEBL,SYNPO,SIPA1L3,FHOD1
4_Member	GO Cellular Components	GO:0042641	actomyosin	-10.5284	-8.41717	7/80	87,4486,4625,10529,11346,23094,29109	ACTN1,MST1R,MYH7,NEBL,SYNPO,SIPA1L3,FHOD1
4_Member	GO Cellular Components	GO:0015629	actin cytoskeleton	-9.74389	-7.83675	11/513	87,4486,4625,6455,6714,9001,10458,10529,11346,23094,29109	ACTN1,MST1R,MYH7,SH3GL1,SRC,HAP1,BAIAP2,NEBL,SYNPO,SIPA1L3,FHOD1
4_Member	GO Cellular Components	GO:0030018	Z disc	-5.86257	-4.29122	5/128	87,3315,4625,10529,11346	ACTN1,HSPB1,MYH7,NEBL,SYNPO
5_Summary	GO Cellular Components	GO:0030425	dendrite	-9.94007	-7.97968	12/643	1742,2852,3736,3775,4130,4985,5905,9001,10458,11346,23613,80758,3315,152	DLG4,GPER1,KCNA1,KCNK1,MAP1A,OPRD1,RANGAP1,HAP1,BAIAP2,SYNPO,ZMYND8,PRR7,HSPB1,ADRA2C
5_Member	GO Cellular Components	GO:0030425	dendrite	-9.94007	-7.97968	12/643	1742,2852,3736,3775,4130,4985,5905,9001,10458,11346,23613,80758	DLG4,GPER1,KCNA1,KCNK1,MAP1A,OPRD1,RANGAP1,HAP1,BAIAP2,SYNPO,ZMYND8,PRR7
5_Member	GO Cellular Components	GO:0097447	dendritic tree	-9.92462	-7.97968	12/645	1742,2852,3736,3775,4130,4985,5905,9001,10458,11346,23613,80758	DLG4,GPER1,KCNA1,KCNK1,MAP1A,OPRD1,RANGAP1,HAP1,BAIAP2,SYNPO,ZMYND8,PRR7
5_Member	GO Cellular Components	GO:0120111	neuron projection cytoplasm	-8.44056	-6.63032	6/87	1742,3315,4130,5905,9001,10458	DLG4,HSPB1,MAP1A,RANGAP1,HAP1,BAIAP2
5_Member	GO Cellular Components	GO:0043197	dendritic spine	-7.93027	-6.19921	7/187	1742,2852,4985,9001,10458,11346,23613	DLG4,GPER1,OPRD1,HAP1,BAIAP2,SYNPO,ZMYND8
5_Member	GO Cellular Components	GO:0044309	neuron spine	-7.89835	-6.1792	7/189	1742,2852,4985,9001,10458,11346,23613	DLG4,GPER1,OPRD1,HAP1,BAIAP2,SYNPO,ZMYND8
5_Member	GO Cellular Components	GO:0043198	dendritic shaft	-6.50691	-4.89165	4/38	2852,4130,10458,23613	GPER1,MAP1A,BAIAP2,ZMYND8
5_Member	GO Cellular Components	GO:0044297	cell body	-3.62076	-2.28765	6/592	152,3736,3775,4130,10458,11346	ADRA2C,KCNA1,KCNK1,MAP1A,BAIAP2,SYNPO
6_Summary	GO Cellular Components	GO:0008023	transcription elongation factor complex	-9.56969	-7.68027	6/57	4298,4796,8621,51755,728929,100506888	MLLT1,TONSL,CDK13,CDK12,ELOA3BP,ELOA3DP
6_Member	GO Cellular Components	GO:0008023	transcription elongation factor complex	-9.56969	-7.68027	6/57	4298,4796,8621,51755,728929,100506888	MLLT1,TONSL,CDK13,CDK12,ELOA3BP,ELOA3DP
7_Summary	GO Cellular Components	GO:0002116	semaphorin receptor complex	-8.8438	-7.01884	4/11	5361,5362,55558,91584	PLXNA1,PLXNA2,PLXNA3,PLXNA4
7_Member	GO Cellular Components	GO:0002116	semaphorin receptor complex	-8.8438	-7.01884	4/11	5361,5362,55558,91584	PLXNA1,PLXNA2,PLXNA3,PLXNA4
8_Summary	GO Cellular Components	GO:0005891	voltage-gated calcium channel complex	-3.10013	-1.82981	5/43	776,8911,8912,8913,25858	CACNA1D,CACNA1I,CACNA1H,CACNA1G,CATSPERZ
8_Member	GO Cellular Components	GO:0005891	voltage-gated calcium channel complex	-3.10013	-1.82981	5/43	776,8911,8912,8913,25858	CACNA1D,CACNA1I,CACNA1H,CACNA1G,CATSPERZ
9_Summary	GO Cellular Components	GO:0032281	AMPA glutamate receptor complex	-3.03422	-1.76941	4/26	1742,126129,254263,729993	DLG4,CPT1C,CNIH2,SHISA9
9_Member	GO Cellular Components	GO:0032281	AMPA glutamate receptor complex	-3.03422	-1.76941	4/26	1742,126129,254263,729993	DLG4,CPT1C,CNIH2,SHISA9
