# Supplementary material for: Increased excitatory to inhibitory synaptic ratio in parietal cortex samples from individuals with Alzheimer’s disease
Source: Nat Commun. 2021 May 10;12:2603. doi: 10.1038/s41467-021-22742-8 (PMC8110554; doi:10.1038/s41467-021-22742-8)
Supplement: Supplementary file 10 — Supplementary Dataset 7 [file 41467_2021_22742_MOESM10_ESM.xlsx]

## Sheet: Supplementary Data 7
GO_terms	GO_names	gene_set
GO:0060076	excitatory synapse	excitatory
GO:0098978	glutamatergic synapse	excitatory
GO:0032279	asymmetric synapse	excitatory
GO:0098985	asymmetric, glutamatergic, excitatory synapse	excitatory
GO:0099164	postsynaptic specialization membrane of symmetric synapse	excitatory
GO:0098976	excitatory chemical synaptic transmission	excitatory
GO:0035249	synaptic transmission, glutamatergic	excitatory
GO:0099573	glutamatergic postsynaptic density	excitatory
GO:1904783	positive regulation of NMDA glutamate receptor activity	excitatory
GO:2000969	positive regulation of AMPA receptor activity	excitatory
GO:0015277	kainate selective glutamate receptor activity	excitatory
GO:0008328	ionotropic glutamate receptor complex	excitatory
GO:0035255	ionotropic glutamate receptor binding	excitatory
GO:0017146	NMDA selective glutamate receptor complex	excitatory
GO:0032281	AMPA glutamate receptor complex	excitatory
GO:0032983	kainate selective glutamate receptor complex	excitatory
GO:0097114	NMDA glutamate receptor clustering	excitatory
GO:1904719	positive regulation of AMPA glutamate receptor clustering	excitatory
GO:0097119	postsynaptic density protein 95 clustering	excitatory
GO:0051968	positive regulation of synaptic transmission, glutamatergic	excitatory
GO:1903296	positive regulation of glutamate secretion, neurotransmission	excitatory
GO:0014049	positive regulation of glutamate secretion	excitatory
GO:2000463	positive regulation of excitatory postsynaptic potential	excitatory
GO:1904891	positive regulation of excitatory synapse assembly	excitatory
GO:0032229	negative regulation of synaptic transmission, GABAergic	excitatory
GO:0014053	negative regulation of gamma-aminobutyric acid secretion	excitatory
GO:1905703	negative regulation of inhibitory synapse assembly	excitatory
GO:0006537	glutamate biosynthetic process	excitatory
GO:0097054	L-glutamate biosynthetic process	excitatory
GO:0060077	inhibitory synapse	inhibitory
GO:0098982	GABA-ergic synapse	inhibitory
GO:0061534	gamma-aminobutyric acid secretion, neurotransmission	inhibitory
GO:0051932	synaptic transmission, GABAergic	inhibitory
GO:0032280	symmetric synapse	inhibitory
GO:0098983	symmetric, GABA-ergic, inhibitory synapse	inhibitory
GO:0099629	postsynaptic specialization of symmetric synapse	inhibitory
GO:0016917	GABA receptor activity	inhibitory
GO:0004890	GABA-A receptor activity	inhibitory
GO:0022851	GABA-gated chloride ion channel activity	inhibitory
GO:0004965	G protein-coupled GABA receptor activity	inhibitory
GO:0050811	GABA receptor binding	inhibitory
GO:1902710	GABA receptor complex	inhibitory
GO:1902711	GABA-A receptor complex	inhibitory
GO:1902712	G protein-coupled GABA receptor complex	inhibitory
GO:0097112	gamma-aminobutyric acid receptor clustering	inhibitory
GO:0097116	gephyrin clustering involved in postsynaptic density assembly	inhibitory
GO:0032230	positive regulation of synaptic transmission, GABAergic	inhibitory
GO:0014054	positive regulation of gamma-aminobutyric acid secretion	inhibitory
GO:0097151	positive regulation of inhibitory postsynaptic potential	inhibitory
GO:1905704	positive regulation of inhibitory synapse assembly	inhibitory
GO:0051967	negative regulation of synaptic transmission, glutamatergic	inhibitory
GO:1903295	negative regulation of glutamate secretion, neurotransmission	inhibitory
GO:0014050	negative regulation of glutamate secretion	inhibitory
GO:0090394	negative regulation of excitatory postsynaptic potential	inhibitory
GO:1904890	negative regulation of excitatory synapse assembly	inhibitory
GO:1904782	negative regulation of NMDA glutamate receptor activity	inhibitory
GO:0061907	negative regulation of AMPA receptor activity	inhibitory
GO:1904718	negative regulation of AMPA glutamate receptor clustering	inhibitory
GO:0009449	gamma-aminobutyric acid biosynthetic process	inhibitory
