# Supplementary material for: Increased excitatory to inhibitory synaptic ratio in parietal cortex samples from individuals with Alzheimer’s disease
Source: Nat Commun. 2021 May 10;12:2603. doi: 10.1038/s41467-021-22742-8 (PMC8110554; doi:10.1038/s41467-021-22742-8)
Supplement: Supplementary file 11 — Supplementary Dataset 8 [file 41467_2021_22742_MOESM11_ESM.xlsx]

## Sheet: Supplementary Data 8
Gene.name	GO.term.accession	GO.term.name	gene_list	logFold-Change.AD	P value AD vs Control
GPHN	GO:0097112	gamma-aminobutyric acid receptor clustering	inhibitory	-1.50031	0.00494432
WNT5A	GO:0098978	glutamatergic synapse	excitatory	1.0759	0.005366
ACTN2	GO:0098978	glutamatergic synapse	excitatory	-2.00243	0.00906904
SORCS3	GO:0098978	glutamatergic synapse	excitatory	-1.24334	0.0181042
WNT7A	GO:1904891	positive regulation of excitatory synapse assembly	excitatory	0.545299	0.0199031
WNT7A	GO:2000463	positive regulation of excitatory postsynaptic potential	excitatory	0.545299	0.0199031
WNT7A	GO:0098978	glutamatergic synapse	excitatory	0.545299	0.0199031
TNIK	GO:0098978	glutamatergic synapse	excitatory	-1.07095	0.0214091
SSH1	GO:0098976	excitatory chemical synaptic transmission	excitatory	1.93111	0.0215742
SSH1	GO:1904719	positive regulation of AMPA glutamate receptor clustering	excitatory	1.93111	0.0215742
SSH1	GO:2000463	positive regulation of excitatory postsynaptic potential	excitatory	1.93111	0.0215742
SLC1A2	GO:0098978	glutamatergic synapse	excitatory	-0.593772	0.0275757
ADCY1	GO:0098978	glutamatergic synapse	excitatory	-1.89704	0.0374377
PPP1CC	GO:0098978	glutamatergic synapse	excitatory	1.23572	0.0422588
SLC6A11	GO:0098982	GABA-ergic synapse	inhibitory	-0.661955	0.0428494
TMEM25	GO:0090394	negative regulation of excitatory postsynaptic potential	inhibitory	-1.59439	0.043185
NAPA	GO:0035249	synaptic transmission, glutamatergic	excitatory	-1.2417	0.0468863
NAPA	GO:0098978	glutamatergic synapse	excitatory	-1.2417	0.0468863
UNC13C	GO:0035249	synaptic transmission, glutamatergic	excitatory	-1.07689	0.0607762
ARF6	GO:0098978	glutamatergic synapse	excitatory	1.5539	0.0625918
NETO2	GO:0035255	ionotropic glutamate receptor binding	excitatory	1.01853	0.0651784
ADAM10	GO:0098978	glutamatergic synapse	excitatory	1.76631	0.0651814
ARF1	GO:0098978	glutamatergic synapse	excitatory	-1.39645	0.0676745
GLS	GO:0006537	glutamate biosynthetic process	excitatory	1.0758	0.068103
PPP2R1A	GO:0098978	glutamatergic synapse	excitatory	-1.15919	0.0682577
STAU1	GO:0098978	glutamatergic synapse	excitatory	2.61778	0.0702095
KCNA1	GO:0098978	glutamatergic synapse	excitatory	0.937033	0.0746743
PLA2G6	GO:0051967	negative regulation of synaptic transmission, glutamatergic	inhibitory	-0.640395	0.0769083
GLS2	GO:0006537	glutamate biosynthetic process	excitatory	-1.06625	0.0771129
GRIPAP1	GO:0098978	glutamatergic synapse	excitatory	-1.42513	0.0775284
CALY	GO:0098978	glutamatergic synapse	excitatory	-0.615906	0.0778939
KIF5B	GO:0032230	positive regulation of synaptic transmission, GABAergic	inhibitory	1.26225	0.0803951
CACNG4	GO:0035255	ionotropic glutamate receptor binding	excitatory	-0.650358	0.0809246
CACNG4	GO:2000969	positive regulation of AMPA receptor activity	excitatory	-0.650358	0.0809246
CACNG4	GO:0032281	AMPA glutamate receptor complex	excitatory	-0.650358	0.0809246
CACNG4	GO:0098978	glutamatergic synapse	excitatory	-0.650358	0.0809246
HOMER2	GO:0098978	glutamatergic synapse	excitatory	-1.62074	0.0836185
SACM1L	GO:0032281	AMPA glutamate receptor complex	excitatory	1.37442	0.0862766
SHISA6	GO:0035255	ionotropic glutamate receptor binding	excitatory	-0.765255	0.0878903
SHISA6	GO:0032281	AMPA glutamate receptor complex	excitatory	-0.765255	0.0878903
SHISA6	GO:0098985	asymmetric, glutamatergic, excitatory synapse	excitatory	-0.765255	0.0878903
SHISA6	GO:0098976	excitatory chemical synaptic transmission	excitatory	-0.765255	0.0878903
SHISA6	GO:0098978	glutamatergic synapse	excitatory	-0.765255	0.0878903
NRP1	GO:0098978	glutamatergic synapse	excitatory	-0.775496	0.0890186
VSTM5	GO:1904891	positive regulation of excitatory synapse assembly	excitatory	-0.141626	0.0914655
CCK	GO:0014049	positive regulation of glutamate secretion	excitatory	0.568777	0.0988457
GLUD1	GO:0006537	glutamate biosynthetic process	excitatory	-0.710146	0.0988899
FARP1	GO:0098978	glutamatergic synapse	excitatory	-0.807356	0.101396
PRKAR1B	GO:0098978	glutamatergic synapse	excitatory	-0.885674	0.106007
GRIN2C	GO:0035249	synaptic transmission, glutamatergic	excitatory	-0.720623	0.108312
GRIN2C	GO:0098976	excitatory chemical synaptic transmission	excitatory	-0.720623	0.108312
GRIN2C	GO:0017146	NMDA selective glutamate receptor complex	excitatory	-0.720623	0.108312
GRIN2C	GO:0098978	glutamatergic synapse	excitatory	-0.720623	0.108312
NRXN3	GO:0098982	GABA-ergic synapse	inhibitory	-1.223	0.108765
CRTC1	GO:0098978	glutamatergic synapse	excitatory	-0.782339	0.108916
PPP1R1B	GO:0098978	glutamatergic synapse	excitatory	-0.463073	0.109645
RGS7BP	GO:0098978	glutamatergic synapse	excitatory	0.782207	0.109909
MDGA1	GO:0098982	GABA-ergic synapse	inhibitory	0.440665	0.110099
SLC6A9	GO:0032279	asymmetric synapse	excitatory	0.336699	0.118199
KCNA3	GO:0098978	glutamatergic synapse	excitatory	0.58088	0.118683
PURA	GO:0098978	glutamatergic synapse	excitatory	1.55925	0.120435
ABLIM3	GO:0098978	glutamatergic synapse	excitatory	-0.969762	0.128657
ACTB	GO:0098978	glutamatergic synapse	excitatory	-1.02496	0.13021
MYO5A	GO:0098978	glutamatergic synapse	excitatory	1.36716	0.135578
PPP1R9A	GO:0098978	glutamatergic synapse	excitatory	1.0472	0.135987
SLC17A6	GO:0035249	synaptic transmission, glutamatergic	excitatory	0.591153	0.136823
SLC17A6	GO:0060076	excitatory synapse	excitatory	0.591153	0.136823
NRCAM	GO:0098978	glutamatergic synapse	excitatory	-1.47503	0.136897
LIN7C	GO:0098978	glutamatergic synapse	excitatory	1.31554	0.139848
SLC30A3	GO:0098978	glutamatergic synapse	excitatory	-0.562722	0.140024
AP2B1	GO:0098978	glutamatergic synapse	excitatory	-1.12592	0.1433
GIPC1	GO:0098978	glutamatergic synapse	excitatory	-0.596692	0.146336
CA2	GO:0032230	positive regulation of synaptic transmission, GABAergic	inhibitory	0.374675	0.147584
APOE	GO:0098978	glutamatergic synapse	excitatory	-0.390269	0.148266
APOE	GO:0097114	NMDA glutamate receptor clustering	excitatory	-0.390269	0.148266
GABRG1	GO:0004890	GABA-A receptor activity	inhibitory	-0.466416	0.15137
GABRG1	GO:0022851	GABA-gated chloride ion channel activity	inhibitory	-0.466416	0.15137
GABRG1	GO:0051932	synaptic transmission, GABAergic	inhibitory	-0.466416	0.15137
GABRG1	GO:1902711	GABA-A receptor complex	inhibitory	-0.466416	0.15137
GABRG1	GO:0050811	GABA receptor binding	inhibitory	-0.466416	0.15137
HPCA	GO:0098978	glutamatergic synapse	excitatory	-0.739136	0.153063
CAPZB	GO:0032279	asymmetric synapse	excitatory	-1.12376	0.157075
ADGRA1	GO:0098978	glutamatergic synapse	excitatory	-0.552574	0.162288
GABRA4	GO:0004890	GABA-A receptor activity	inhibitory	0.726166	0.162299
GABRA4	GO:0022851	GABA-gated chloride ion channel activity	inhibitory	0.726166	0.162299
GABRA4	GO:0051932	synaptic transmission, GABAergic	inhibitory	0.726166	0.162299
GABRA4	GO:1902711	GABA-A receptor complex	inhibitory	0.726166	0.162299
GABRA4	GO:0098982	GABA-ergic synapse	inhibitory	0.726166	0.162299
SLC1A3	GO:0009449	gamma-aminobutyric acid biosynthetic process	inhibitory	-0.520847	0.167979
PRKAR2B	GO:0098978	glutamatergic synapse	excitatory	0.687142	0.170343
MPP2	GO:0098978	glutamatergic synapse	excitatory	-1.27805	0.172816
RAC3	GO:0051932	synaptic transmission, GABAergic	inhibitory	-0.42732	0.174277
YES1	GO:0098978	glutamatergic synapse	excitatory	0.876033	0.175521
NOS1AP	GO:0098978	glutamatergic synapse	excitatory	-0.897901	0.177659
GRM1	GO:0098978	glutamatergic synapse	excitatory	0.668765	0.191915
GLRB	GO:0097112	gamma-aminobutyric acid receptor clustering	inhibitory	0.62406	0.192354
GLRB	GO:0098982	GABA-ergic synapse	inhibitory	0.62406	0.192354
ABR	GO:0098978	glutamatergic synapse	excitatory	-1.19277	0.193193
CDKL5	GO:0098978	glutamatergic synapse	excitatory	1.3632	0.193224
VWC2	GO:0032281	AMPA glutamate receptor complex	excitatory	-0.616541	0.195591
DRP2	GO:0098978	glutamatergic synapse	excitatory	-1.38575	0.197167
RAC1	GO:0098978	glutamatergic synapse	excitatory	-1.06062	0.19757
STX1B	GO:2000463	positive regulation of excitatory postsynaptic potential	excitatory	-0.724714	0.197748
CHRNA7	GO:2000463	positive regulation of excitatory postsynaptic potential	excitatory	-0.373645	0.200019
DGKI	GO:0060076	excitatory synapse	excitatory	-0.964917	0.205606
DGKI	GO:0098978	glutamatergic synapse	excitatory	-0.964917	0.205606
KCND3	GO:0098982	GABA-ergic synapse	inhibitory	0.664382	0.210441
STX1A	GO:2000463	positive regulation of excitatory postsynaptic potential	excitatory	-0.774306	0.213672
STX1A	GO:0098978	glutamatergic synapse	excitatory	-0.774306	0.213672
ABHD12	GO:0032281	AMPA glutamate receptor complex	excitatory	-0.754408	0.214214
PRKCI	GO:0098978	glutamatergic synapse	excitatory	0.999444	0.217088
FGFR2	GO:0060076	excitatory synapse	excitatory	-0.447706	0.222256
RELA	GO:0098978	glutamatergic synapse	excitatory	0.549892	0.224894
CNKSR2	GO:0098978	glutamatergic synapse	excitatory	0.852048	0.225784
ZDHHC3	GO:0032230	positive regulation of synaptic transmission, GABAergic	inhibitory	0.760893	0.227595
CNIH2	GO:0032281	AMPA glutamate receptor complex	excitatory	0.474873	0.230358
CNIH2	GO:0035249	synaptic transmission, glutamatergic	excitatory	0.474873	0.230358
CNIH2	GO:0098978	glutamatergic synapse	excitatory	0.474873	0.230358
CUX2	GO:2000463	positive regulation of excitatory postsynaptic potential	excitatory	0.391947	0.230591
SLITRK3	GO:0098982	GABA-ergic synapse	inhibitory	1.11684	0.231857
FLRT3	GO:0098978	glutamatergic synapse	excitatory	0.57791	0.237038
PTK2B	GO:0051968	positive regulation of synaptic transmission, glutamatergic	excitatory	-0.727215	0.238343
PTK2B	GO:2000463	positive regulation of excitatory postsynaptic potential	excitatory	-0.727215	0.238343
PTK2B	GO:0017146	NMDA selective glutamate receptor complex	excitatory	-0.727215	0.238343
PTK2B	GO:0098978	glutamatergic synapse	excitatory	-0.727215	0.238343
CPLX1	GO:0098978	glutamatergic synapse	excitatory	-0.581344	0.240269
PLEKHA5	GO:0098978	glutamatergic synapse	excitatory	0.951849	0.244077
RHOA	GO:0098978	glutamatergic synapse	excitatory	-1.08233	0.244352
HOMER1	GO:0098978	glutamatergic synapse	excitatory	0.453746	0.245739
SPARC	GO:0098978	glutamatergic synapse	excitatory	0.366796	0.246142
GRIA4	GO:0032281	AMPA glutamate receptor complex	excitatory	0.848376	0.246294
GRIA4	GO:0035249	synaptic transmission, glutamatergic	excitatory	0.848376	0.246294
S1PR2	GO:0090394	negative regulation of excitatory postsynaptic potential	inhibitory	-1.01923	0.248088
MTMR2	GO:0090394	negative regulation of excitatory postsynaptic potential	inhibitory	0.910587	0.249853
SYNDIG1	GO:0060076	excitatory synapse	excitatory	0.802762	0.250189
CNTN5	GO:0098982	GABA-ergic synapse	inhibitory	0.492793	0.253163
GAD1	GO:0009449	gamma-aminobutyric acid biosynthetic process	inhibitory	-0.395017	0.255744
GAD1	GO:0060077	inhibitory synapse	inhibitory	-0.395017	0.255744
GABRA1	GO:0004890	GABA-A receptor activity	inhibitory	0.615762	0.260245
GABRA1	GO:0016917	GABA receptor activity	inhibitory	0.615762	0.260245
GABRA1	GO:0022851	GABA-gated chloride ion channel activity	inhibitory	0.615762	0.260245
GABRA1	GO:0051932	synaptic transmission, GABAergic	inhibitory	0.615762	0.260245
GABRA1	GO:1902710	GABA receptor complex	inhibitory	0.615762	0.260245
GABRA1	GO:1902711	GABA-A receptor complex	inhibitory	0.615762	0.260245
GABRA1	GO:0098982	GABA-ergic synapse	inhibitory	0.615762	0.260245
PLCG1	GO:0098978	glutamatergic synapse	excitatory	0.542466	0.264758
TNR	GO:0051968	positive regulation of synaptic transmission, glutamatergic	excitatory	-0.586603	0.265667
TNR	GO:0098978	glutamatergic synapse	excitatory	-0.586603	0.265667
LRRC4	GO:0097119	postsynaptic density protein 95 clustering	excitatory	0.781832	0.266563
LRRC4	GO:0060076	excitatory synapse	excitatory	0.781832	0.266563
LRRC4	GO:0098978	glutamatergic synapse	excitatory	0.781832	0.266563
GRID1	GO:0035249	synaptic transmission, glutamatergic	excitatory	-0.957333	0.267624
GRID1	GO:0098978	glutamatergic synapse	excitatory	-0.957333	0.267624
RAB4A	GO:0035255	ionotropic glutamate receptor binding	excitatory	0.824193	0.269978
PLAT	GO:0098978	glutamatergic synapse	excitatory	-0.224637	0.273014
ARF4	GO:0098978	glutamatergic synapse	excitatory	0.855427	0.279143
SHISA9	GO:0032281	AMPA glutamate receptor complex	excitatory	1.13398	0.280888
SHISA9	GO:0008328	ionotropic glutamate receptor complex	excitatory	1.13398	0.280888
SHISA9	GO:0098978	glutamatergic synapse	excitatory	1.13398	0.280888
PRRT1	GO:0098978	glutamatergic synapse	excitatory	-0.425757	0.290393
GABARAP	GO:0050811	GABA receptor binding	inhibitory	-0.827398	0.293285
STX4	GO:0098978	glutamatergic synapse	excitatory	0.703295	0.297595
PPM1H	GO:0098978	glutamatergic synapse	excitatory	-1.21808	0.303946
P2RX6	GO:0098978	glutamatergic synapse	excitatory	-0.539398	0.304629
CEP112	GO:0060077	inhibitory synapse	inhibitory	0.702167	0.309103
RGS14	GO:0098978	glutamatergic synapse	excitatory	0.340337	0.31162
MYH10	GO:0098978	glutamatergic synapse	excitatory	-1.16624	0.313512
GPM6A	GO:0098978	glutamatergic synapse	excitatory	-0.638485	0.314866
PIN1	GO:0098978	glutamatergic synapse	excitatory	-0.568185	0.318646
FBXO45	GO:0098978	glutamatergic synapse	excitatory	0.91645	0.318748
EPHB1	GO:0098978	glutamatergic synapse	excitatory	-0.322905	0.320098
SYT4	GO:0014049	positive regulation of glutamate secretion	excitatory	0.481497	0.32289
SYT4	GO:0098978	glutamatergic synapse	excitatory	0.481497	0.32289
GABRB3	GO:0004890	GABA-A receptor activity	inhibitory	0.57386	0.326415
GABRB3	GO:0022851	GABA-gated chloride ion channel activity	inhibitory	0.57386	0.326415
GABRB3	GO:1902711	GABA-A receptor complex	inhibitory	0.57386	0.326415
GABRB3	GO:0098982	GABA-ergic synapse	inhibitory	0.57386	0.326415
CDH11	GO:0098978	glutamatergic synapse	excitatory	0.4517	0.326485
ITGB1	GO:0098978	glutamatergic synapse	excitatory	0.483057	0.328691
SYNPO	GO:0098978	glutamatergic synapse	excitatory	0.485773	0.332343
P2RY1	GO:0098978	glutamatergic synapse	excitatory	-0.241721	0.336859
EGFR	GO:0051968	positive regulation of synaptic transmission, glutamatergic	excitatory	-0.365345	0.337001
GRIK1	GO:0035249	synaptic transmission, glutamatergic	excitatory	-0.389878	0.337076
GRIK1	GO:0015277	kainate selective glutamate receptor activity	excitatory	-0.389878	0.337076
GRIK1	GO:0032983	kainate selective glutamate receptor complex	excitatory	-0.389878	0.337076
GABRE	GO:0004890	GABA-A receptor activity	inhibitory	0.162793	0.3388
GABRE	GO:0022851	GABA-gated chloride ion channel activity	inhibitory	0.162793	0.3388
GABRE	GO:0051932	synaptic transmission, GABAergic	inhibitory	0.162793	0.3388
GABRE	GO:1902711	GABA-A receptor complex	inhibitory	0.162793	0.3388
ARPC5L	GO:0098978	glutamatergic synapse	excitatory	0.483548	0.340847
AKAP9	GO:0098978	glutamatergic synapse	excitatory	0.789796	0.345965
GRIK4	GO:0035249	synaptic transmission, glutamatergic	excitatory	-0.415419	0.346115
GRIK4	GO:0015277	kainate selective glutamate receptor activity	excitatory	-0.415419	0.346115
GRIK4	GO:0032983	kainate selective glutamate receptor complex	excitatory	-0.415419	0.346115
EPS8	GO:0017146	NMDA selective glutamate receptor complex	excitatory	0.64851	0.349309
EPS8	GO:0098978	glutamatergic synapse	excitatory	0.64851	0.349309
EPHA4	GO:0098978	glutamatergic synapse	excitatory	0.519537	0.358027
SYP	GO:0060076	excitatory synapse	excitatory	-0.378594	0.358357
SHC3	GO:0035249	synaptic transmission, glutamatergic	excitatory	-0.791614	0.359274
DVL1	GO:2000463	positive regulation of excitatory postsynaptic potential	excitatory	0.328068	0.361558
DVL1	GO:0098978	glutamatergic synapse	excitatory	0.328068	0.361558
NRP2	GO:0098978	glutamatergic synapse	excitatory	0.423551	0.362217
NTNG1	GO:0098978	glutamatergic synapse	excitatory	-0.608502	0.362359
DGKQ	GO:0098978	glutamatergic synapse	excitatory	-0.429785	0.364506
PTCHD1	GO:0098976	excitatory chemical synaptic transmission	excitatory	0.365772	0.364915
OPHN1	GO:0098978	glutamatergic synapse	excitatory	-0.630439	0.371701
OPHN1	GO:0035255	ionotropic glutamate receptor binding	excitatory	-0.630439	0.371701
RGS9	GO:1904783	positive regulation of NMDA glutamate receptor activity	excitatory	-0.17838	0.373543
RGS9	GO:0098978	glutamatergic synapse	excitatory	-0.17838	0.373543
NPTX1	GO:0098978	glutamatergic synapse	excitatory	-0.753225	0.376307
GABRB1	GO:0004890	GABA-A receptor activity	inhibitory	-0.472506	0.382922
GABRB1	GO:0022851	GABA-gated chloride ion channel activity	inhibitory	-0.472506	0.382922
GABRB1	GO:1902711	GABA-A receptor complex	inhibitory	-0.472506	0.382922
GABRB1	GO:0050811	GABA receptor binding	inhibitory	-0.472506	0.382922
GABRB1	GO:0098982	GABA-ergic synapse	inhibitory	-0.472506	0.382922
SRC	GO:0098978	glutamatergic synapse	excitatory	0.353352	0.390826
SYNJ2BP	GO:0008328	ionotropic glutamate receptor complex	excitatory	0.807499	0.396081
YWHAE	GO:0098978	glutamatergic synapse	excitatory	-0.515068	0.396324
TRAK1	GO:0050811	GABA receptor binding	inhibitory	0.892769	0.402714
DTNBP1	GO:0032279	asymmetric synapse	excitatory	-0.568676	0.402843
DTNBP1	GO:0098978	glutamatergic synapse	excitatory	-0.568676	0.402843
GABRA5	GO:0004890	GABA-A receptor activity	inhibitory	0.223646	0.409485
GABRA5	GO:0022851	GABA-gated chloride ion channel activity	inhibitory	0.223646	0.409485
GABRA5	GO:0051932	synaptic transmission, GABAergic	inhibitory	0.223646	0.409485
GABRA5	GO:1902711	GABA-A receptor complex	inhibitory	0.223646	0.409485
GABRA5	GO:0050811	GABA receptor binding	inhibitory	0.223646	0.409485
GABRA5	GO:0098982	GABA-ergic synapse	inhibitory	0.223646	0.409485
ALS2	GO:0035249	synaptic transmission, glutamatergic	excitatory	0.843445	0.424794
NDRG1	GO:0098978	glutamatergic synapse	excitatory	-0.300691	0.428496
ITGA3	GO:0060076	excitatory synapse	excitatory	-0.378343	0.429208
PPP3CB	GO:0098978	glutamatergic synapse	excitatory	0.624204	0.431412
SPARCL1	GO:0098978	glutamatergic synapse	excitatory	-0.347557	0.4351
CBLN4	GO:0098982	GABA-ergic synapse	inhibitory	0.262719	0.43812
GABBR2	GO:0004965	G protein-coupled GABA receptor activity	inhibitory	0.484082	0.438876
GABBR2	GO:1902710	GABA receptor complex	inhibitory	0.484082	0.438876
AP2M1	GO:0098978	glutamatergic synapse	excitatory	-0.445066	0.443568
CTNND1	GO:0098978	glutamatergic synapse	excitatory	0.570784	0.44392
CELF4	GO:0090394	negative regulation of excitatory postsynaptic potential	inhibitory	0.536079	0.4452
CYFIP1	GO:0060076	excitatory synapse	excitatory	0.456334	0.445944
VAMP1	GO:0098978	glutamatergic synapse	excitatory	-0.668934	0.449922
UNC13A	GO:0035249	synaptic transmission, glutamatergic	excitatory	-0.546381	0.457925
UNC13A	GO:0098978	glutamatergic synapse	excitatory	-0.546381	0.457925
ITSN1	GO:0098978	glutamatergic synapse	excitatory	0.748535	0.461746
GABBR1	GO:0004965	G protein-coupled GABA receptor activity	inhibitory	-0.808172	0.463413
GABBR1	GO:0098982	GABA-ergic synapse	inhibitory	-0.808172	0.463413
SLITRK4	GO:0098978	glutamatergic synapse	excitatory	0.44665	0.463513
FXR1	GO:0098978	glutamatergic synapse	excitatory	0.414378	0.46512
ADRB2	GO:2000969	positive regulation of AMPA receptor activity	excitatory	0.226797	0.476071
GRIP1	GO:0098978	glutamatergic synapse	excitatory	0.433294	0.476869
TRAK2	GO:0050811	GABA receptor binding	inhibitory	0.401529	0.477239
SYT1	GO:0060076	excitatory synapse	excitatory	0.352111	0.477931
SYT1	GO:0098978	glutamatergic synapse	excitatory	0.352111	0.477931
DGKE	GO:0098978	glutamatergic synapse	excitatory	-0.524393	0.478213
GABRA2	GO:0004890	GABA-A receptor activity	inhibitory	-0.517922	0.478599
GABRA2	GO:0022851	GABA-gated chloride ion channel activity	inhibitory	-0.517922	0.478599
GABRA2	GO:0051932	synaptic transmission, GABAergic	inhibitory	-0.517922	0.478599
GABRA2	GO:1902711	GABA-A receptor complex	inhibitory	-0.517922	0.478599
GABRA2	GO:0060077	inhibitory synapse	inhibitory	-0.517922	0.478599
GABRA2	GO:0098982	GABA-ergic synapse	inhibitory	-0.517922	0.478599
FLOT2	GO:0035255	ionotropic glutamate receptor binding	excitatory	-0.461225	0.481707
FLOT2	GO:0098978	glutamatergic synapse	excitatory	-0.461225	0.481707
ARHGEF2	GO:0098978	glutamatergic synapse	excitatory	-0.463675	0.481913
RAB11A	GO:0098978	glutamatergic synapse	excitatory	0.389418	0.48258
PACSIN2	GO:0098978	glutamatergic synapse	excitatory	0.512878	0.483032
GRM3	GO:0098978	glutamatergic synapse	excitatory	-0.241562	0.485426
STXBP1	GO:0032229	negative regulation of synaptic transmission, GABAergic	excitatory	-0.328773	0.489431
STXBP1	GO:1903296	positive regulation of glutamate secretion, neurotransmission	excitatory	-0.328773	0.489431
STXBP1	GO:0098978	glutamatergic synapse	excitatory	-0.328773	0.489431
CHMP2B	GO:0098978	glutamatergic synapse	excitatory	0.370405	0.489551
DLG2	GO:0008328	ionotropic glutamate receptor complex	excitatory	0.605309	0.490539
DLG2	GO:0098978	glutamatergic synapse	excitatory	0.605309	0.490539
LRRC1	GO:0008328	ionotropic glutamate receptor complex	excitatory	0.241707	0.496349
FXYD6	GO:0098978	glutamatergic synapse	excitatory	-0.485047	0.50017
ELAVL4	GO:0098978	glutamatergic synapse	excitatory	0.37995	0.501103
EIF4E	GO:0098978	glutamatergic synapse	excitatory	0.374578	0.503366
ABHD17A	GO:0098978	glutamatergic synapse	excitatory	0.197906	0.504092
IGSF21	GO:0060077	inhibitory synapse	inhibitory	0.502249	0.505775
PPP1CA	GO:0098978	glutamatergic synapse	excitatory	-0.530207	0.506822
SLC1A6	GO:0098978	glutamatergic synapse	excitatory	0.378156	0.507178
RAB8A	GO:0098978	glutamatergic synapse	excitatory	-0.417016	0.511645
CADPS	GO:0098978	glutamatergic synapse	excitatory	0.414589	0.512392
VPS18	GO:0098978	glutamatergic synapse	excitatory	0.552983	0.512515
ATP2B4	GO:0098978	glutamatergic synapse	excitatory	0.533854	0.514379
DLGAP3	GO:0098978	glutamatergic synapse	excitatory	0.272148	0.516105
WASF3	GO:0098978	glutamatergic synapse	excitatory	-0.507693	0.517261
CHRM1	GO:0032279	asymmetric synapse	excitatory	-0.346043	0.518075
CHRM1	GO:0098978	glutamatergic synapse	excitatory	-0.346043	0.518075
DLG3	GO:0008328	ionotropic glutamate receptor complex	excitatory	-0.442438	0.520995
DLG3	GO:0035255	ionotropic glutamate receptor binding	excitatory	-0.442438	0.520995
DLG3	GO:0032281	AMPA glutamate receptor complex	excitatory	-0.442438	0.520995
DLG3	GO:0098978	glutamatergic synapse	excitatory	-0.442438	0.520995
PPP2CA	GO:0050811	GABA receptor binding	inhibitory	0.525086	0.5224
IL1RAPL1	GO:0098978	glutamatergic synapse	excitatory	-0.340432	0.526921
CPT1C	GO:0032281	AMPA glutamate receptor complex	excitatory	0.449461	0.529789
CPT1C	GO:0098978	glutamatergic synapse	excitatory	0.449461	0.529789
EFNB2	GO:0098978	glutamatergic synapse	excitatory	0.484552	0.534491
SEMA4D	GO:1905704	positive regulation of inhibitory synapse assembly	inhibitory	-0.263997	0.535014
CA7	GO:0032230	positive regulation of synaptic transmission, GABAergic	inhibitory	0.221178	0.536433
NSG1	GO:0098978	glutamatergic synapse	excitatory	-0.257416	0.537772
JAKMIP1	GO:0050811	GABA receptor binding	inhibitory	-0.433353	0.538501
LYN	GO:0098978	glutamatergic synapse	excitatory	0.225772	0.54059
ARHGEF9	GO:0098982	GABA-ergic synapse	inhibitory	-0.397485	0.541264
PLCB4	GO:0098978	glutamatergic synapse	excitatory	0.38108	0.542482
IL1RAPL2	GO:0098978	glutamatergic synapse	excitatory	-0.18252	0.543282
DNM1	GO:0098978	glutamatergic synapse	excitatory	-0.392844	0.545731
TAC1	GO:0032230	positive regulation of synaptic transmission, GABAergic	inhibitory	0.11856	0.547248
SH3GL1	GO:0098978	glutamatergic synapse	excitatory	0.291478	0.547519
CLSTN2	GO:0098978	glutamatergic synapse	excitatory	0.345048	0.547764
GABRG2	GO:0004890	GABA-A receptor activity	inhibitory	0.338596	0.548914
GABRG2	GO:0022851	GABA-gated chloride ion channel activity	inhibitory	0.338596	0.548914
GABRG2	GO:0051932	synaptic transmission, GABAergic	inhibitory	0.338596	0.548914
GABRG2	GO:1902711	GABA-A receptor complex	inhibitory	0.338596	0.548914
GABRG2	GO:0098982	GABA-ergic synapse	inhibitory	0.338596	0.548914
PRKAR1A	GO:0098978	glutamatergic synapse	excitatory	0.273715	0.553433
TIAM1	GO:0098978	glutamatergic synapse	excitatory	0.462924	0.55793
SLC32A1	GO:0060077	inhibitory synapse	inhibitory	-0.169289	0.561346
SLC32A1	GO:0098982	GABA-ergic synapse	inhibitory	-0.169289	0.561346
ADCY8	GO:0060076	excitatory synapse	excitatory	-0.243285	0.565099
ADCY8	GO:0098978	glutamatergic synapse	excitatory	-0.243285	0.565099
CDK5	GO:0035249	synaptic transmission, glutamatergic	excitatory	0.279479	0.574373
CDK5	GO:0098978	glutamatergic synapse	excitatory	0.279479	0.574373
APBA1	GO:0098978	glutamatergic synapse	excitatory	0.548032	0.575785
USP46	GO:0098978	glutamatergic synapse	excitatory	0.504379	0.576225
GPC4	GO:0098978	glutamatergic synapse	excitatory	0.206223	0.578495
SPTBN1	GO:0098978	glutamatergic synapse	excitatory	-0.492223	0.57876
PTPRT	GO:0098978	glutamatergic synapse	excitatory	0.474104	0.581332
LRRTM3	GO:0098978	glutamatergic synapse	excitatory	0.347839	0.588626
NTNG2	GO:0098978	glutamatergic synapse	excitatory	-0.138384	0.589487
PDLIM4	GO:0098976	excitatory chemical synaptic transmission	excitatory	-0.0936028	0.590856
PRRT2	GO:0098978	glutamatergic synapse	excitatory	-0.358919	0.59176
GRIN2B	GO:0035249	synaptic transmission, glutamatergic	excitatory	0.399318	0.592528
GRIN2B	GO:0098976	excitatory chemical synaptic transmission	excitatory	0.399318	0.592528
GRIN2B	GO:0017146	NMDA selective glutamate receptor complex	excitatory	0.399318	0.592528
STX3	GO:0098978	glutamatergic synapse	excitatory	0.469981	0.593509
VCP	GO:0098978	glutamatergic synapse	excitatory	-0.414059	0.596377
CAMKV	GO:0098978	glutamatergic synapse	excitatory	-0.223861	0.598144
SHANK2	GO:0035255	ionotropic glutamate receptor binding	excitatory	-0.391786	0.598638
SHANK2	GO:0051968	positive regulation of synaptic transmission, glutamatergic	excitatory	-0.391786	0.598638
SHANK2	GO:0008328	ionotropic glutamate receptor complex	excitatory	-0.391786	0.598638
SHANK2	GO:2000463	positive regulation of excitatory postsynaptic potential	excitatory	-0.391786	0.598638
HSPA8	GO:0098978	glutamatergic synapse	excitatory	0.212902	0.599063
NETO1	GO:0060076	excitatory synapse	excitatory	0.391984	0.605011
NETO1	GO:0035255	ionotropic glutamate receptor binding	excitatory	0.391984	0.605011
NETO1	GO:2000463	positive regulation of excitatory postsynaptic potential	excitatory	0.391984	0.605011
NETO1	GO:0098978	glutamatergic synapse	excitatory	0.391984	0.605011
DGKB	GO:0098978	glutamatergic synapse	excitatory	0.339067	0.605457
FRMPD4	GO:0098978	glutamatergic synapse	excitatory	-0.331415	0.617294
GRIA1	GO:0032281	AMPA glutamate receptor complex	excitatory	0.293936	0.618382
GRIA1	GO:0035249	synaptic transmission, glutamatergic	excitatory	0.293936	0.618382
GRIA1	GO:0008328	ionotropic glutamate receptor complex	excitatory	0.293936	0.618382
GRIA1	GO:0060076	excitatory synapse	excitatory	0.293936	0.618382
GRIA1	GO:0098978	glutamatergic synapse	excitatory	0.293936	0.618382
CNIH3	GO:0032281	AMPA glutamate receptor complex	excitatory	-0.213908	0.620414
CNIH3	GO:0035249	synaptic transmission, glutamatergic	excitatory	-0.213908	0.620414
CBLN2	GO:0098978	glutamatergic synapse	excitatory	-0.316158	0.623125
CAMK1	GO:0098978	glutamatergic synapse	excitatory	0.287309	0.631567
GRIA3	GO:0032281	AMPA glutamate receptor complex	excitatory	-0.4071	0.635983
GRIA3	GO:0035249	synaptic transmission, glutamatergic	excitatory	-0.4071	0.635983
GABRA3	GO:0004890	GABA-A receptor activity	inhibitory	0.239781	0.643663
GABRA3	GO:0022851	GABA-gated chloride ion channel activity	inhibitory	0.239781	0.643663
GABRA3	GO:0051932	synaptic transmission, GABAergic	inhibitory	0.239781	0.643663
GABRA3	GO:1902711	GABA-A receptor complex	inhibitory	0.239781	0.643663
GABRA3	GO:0098982	GABA-ergic synapse	inhibitory	0.239781	0.643663
SCN2A	GO:0098978	glutamatergic synapse	excitatory	-0.258202	0.644029
ACTN1	GO:0098978	glutamatergic synapse	excitatory	0.214605	0.657079
CORO1A	GO:0098978	glutamatergic synapse	excitatory	0.264657	0.662531
RGS4	GO:2000463	positive regulation of excitatory postsynaptic potential	excitatory	-0.228828	0.66308
KPNA2	GO:0098978	glutamatergic synapse	excitatory	-0.221668	0.667427
DNM3	GO:0098978	glutamatergic synapse	excitatory	-0.394262	0.667491
SLC17A7	GO:0035249	synaptic transmission, glutamatergic	excitatory	-0.207254	0.668389
SLC17A7	GO:0060076	excitatory synapse	excitatory	-0.207254	0.668389
EFNA5	GO:0098982	GABA-ergic synapse	inhibitory	0.282576	0.67466
HAP1	GO:0032230	positive regulation of synaptic transmission, GABAergic	inhibitory	0.116785	0.674925
IGSF9B	GO:0097151	positive regulation of inhibitory postsynaptic potential	inhibitory	-0.0647534	0.675593
IGSF9B	GO:0060077	inhibitory synapse	inhibitory	-0.0647534	0.675593
IGSF9B	GO:0098982	GABA-ergic synapse	inhibitory	-0.0647534	0.675593
IGSF9B	GO:0099629	postsynaptic specialization of symmetric synapse	inhibitory	-0.0647534	0.675593
CTTNBP2	GO:0098978	glutamatergic synapse	excitatory	0.311226	0.676087
HRAS	GO:0098978	glutamatergic synapse	excitatory	0.228693	0.677524
FLNA	GO:0098978	glutamatergic synapse	excitatory	-0.102114	0.679921
ADAM22	GO:0098978	glutamatergic synapse	excitatory	0.355864	0.681099
OLFM2	GO:0032281	AMPA glutamate receptor complex	excitatory	0.161042	0.681606
OLFM2	GO:0098978	glutamatergic synapse	excitatory	0.161042	0.681606
GABRB2	GO:0004890	GABA-A receptor activity	inhibitory	0.287772	0.684646
GABRB2	GO:0022851	GABA-gated chloride ion channel activity	inhibitory	0.287772	0.684646
GABRB2	GO:0051932	synaptic transmission, GABAergic	inhibitory	0.287772	0.684646
GABRB2	GO:1902711	GABA-A receptor complex	inhibitory	0.287772	0.684646
GABRB2	GO:0016917	GABA receptor activity	inhibitory	0.287772	0.684646
GABRB2	GO:0098982	GABA-ergic synapse	inhibitory	0.287772	0.684646
GABRB2	GO:1902710	GABA receptor complex	inhibitory	0.287772	0.684646
FYN	GO:0098978	glutamatergic synapse	excitatory	0.238382	0.685949
RAP1A	GO:0098978	glutamatergic synapse	excitatory	0.330361	0.687604
ARHGAP39	GO:0098978	glutamatergic synapse	excitatory	-0.151106	0.689102
CDH13	GO:0098982	GABA-ergic synapse	inhibitory	-0.137736	0.690781
CACNG3	GO:0032281	AMPA glutamate receptor complex	excitatory	-0.152292	0.697228
CACNG3	GO:0035255	ionotropic glutamate receptor binding	excitatory	-0.152292	0.697228
CACNG3	GO:2000969	positive regulation of AMPA receptor activity	excitatory	-0.152292	0.697228
CACNG3	GO:0060076	excitatory synapse	excitatory	-0.152292	0.697228
CACNG3	GO:0098978	glutamatergic synapse	excitatory	-0.152292	0.697228
GRIK5	GO:0035249	synaptic transmission, glutamatergic	excitatory	-0.164645	0.700574
GRIK5	GO:0015277	kainate selective glutamate receptor activity	excitatory	-0.164645	0.700574
GRIK5	GO:0032983	kainate selective glutamate receptor complex	excitatory	-0.164645	0.700574
GRIK5	GO:0008328	ionotropic glutamate receptor complex	excitatory	-0.164645	0.700574
GRIK5	GO:0098978	glutamatergic synapse	excitatory	-0.164645	0.700574
DNAJB1	GO:0098978	glutamatergic synapse	excitatory	-0.0196551	0.701389
AP3D1	GO:0098978	glutamatergic synapse	excitatory	0.363869	0.704768
LRFN3	GO:0098978	glutamatergic synapse	excitatory	-0.112179	0.70521
LRRTM4	GO:0098978	glutamatergic synapse	excitatory	0.276512	0.705885
PPP3CC	GO:0098978	glutamatergic synapse	excitatory	-0.336881	0.706368
GAD2	GO:0060077	inhibitory synapse	inhibitory	-0.144776	0.707171
PPP3CA	GO:0098978	glutamatergic synapse	excitatory	0.252303	0.70861
STAT3	GO:0098978	glutamatergic synapse	excitatory	-0.173007	0.711279
RNF216	GO:0098978	glutamatergic synapse	excitatory	0.411617	0.715105
MAPK10	GO:0098978	glutamatergic synapse	excitatory	0.265022	0.715824
PRKCE	GO:0032230	positive regulation of synaptic transmission, GABAergic	inhibitory	-0.253415	0.72005
PPFIA2	GO:0098978	glutamatergic synapse	excitatory	-0.259348	0.722438
DPYSL2	GO:0014049	positive regulation of glutamate secretion	excitatory	0.396242	0.724425
SQSTM1	GO:0035255	ionotropic glutamate receptor binding	excitatory	0.225354	0.724741
RELN	GO:0051968	positive regulation of synaptic transmission, glutamatergic	excitatory	0.0656317	0.734969
RELN	GO:2000463	positive regulation of excitatory postsynaptic potential	excitatory	0.0656317	0.734969
RELN	GO:0097114	NMDA glutamate receptor clustering	excitatory	0.0656317	0.734969
RELN	GO:0097119	postsynaptic density protein 95 clustering	excitatory	0.0656317	0.734969
RELN	GO:2000969	positive regulation of AMPA receptor activity	excitatory	0.0656317	0.734969
SYN2	GO:0098978	glutamatergic synapse	excitatory	0.183077	0.737617
PORCN	GO:0032281	AMPA glutamate receptor complex	excitatory	-0.239805	0.73845
PORCN	GO:0098978	glutamatergic synapse	excitatory	-0.239805	0.73845
ARPC2	GO:0098978	glutamatergic synapse	excitatory	-0.256099	0.739633
IL1RAP	GO:0098978	glutamatergic synapse	excitatory	-0.219307	0.740991
CACNG2	GO:0032281	AMPA glutamate receptor complex	excitatory	-0.247513	0.742292
CACNG2	GO:0035255	ionotropic glutamate receptor binding	excitatory	-0.247513	0.742292
CACNG2	GO:2000969	positive regulation of AMPA receptor activity	excitatory	-0.247513	0.742292
CACNG2	GO:0098978	glutamatergic synapse	excitatory	-0.247513	0.742292
BAIAP2	GO:2000463	positive regulation of excitatory postsynaptic potential	excitatory	0.132237	0.745919
BAIAP2	GO:0060076	excitatory synapse	excitatory	0.132237	0.745919
BAIAP2	GO:0098978	glutamatergic synapse	excitatory	0.132237	0.745919
PPFIA3	GO:0098978	glutamatergic synapse	excitatory	0.226066	0.746578
SPTBN2	GO:0098978	glutamatergic synapse	excitatory	-0.202682	0.751539
FBXL20	GO:0098978	glutamatergic synapse	excitatory	-0.287947	0.752786
FUS	GO:0035255	ionotropic glutamate receptor binding	excitatory	-0.131498	0.753555
GABARAPL2	GO:0050811	GABA receptor binding	inhibitory	-0.2118	0.754654
HRH3	GO:0014050	negative regulation of glutamate secretion	inhibitory	0.122295	0.759686
DLGAP4	GO:0098978	glutamatergic synapse	excitatory	0.152219	0.760062
SLC1A4	GO:0035249	synaptic transmission, glutamatergic	excitatory	0.195555	0.760313
ARC	GO:2000969	positive regulation of AMPA receptor activity	excitatory	-0.0215847	0.760851
ARC	GO:0098978	glutamatergic synapse	excitatory	-0.0215847	0.760851
DLG4	GO:0008328	ionotropic glutamate receptor complex	excitatory	-0.291684	0.763727
DLG4	GO:2000463	positive regulation of excitatory postsynaptic potential	excitatory	-0.291684	0.763727
DLG4	GO:0035255	ionotropic glutamate receptor binding	excitatory	-0.291684	0.763727
DLG4	GO:0032281	AMPA glutamate receptor complex	excitatory	-0.291684	0.763727
DLG4	GO:0060076	excitatory synapse	excitatory	-0.291684	0.763727
DLG4	GO:0098978	glutamatergic synapse	excitatory	-0.291684	0.763727
PDE4B	GO:0060076	excitatory synapse	excitatory	-0.139851	0.76442
SYN3	GO:0098978	glutamatergic synapse	excitatory	-0.147975	0.766964
DLG1	GO:0008328	ionotropic glutamate receptor complex	excitatory	0.218717	0.767936
DLG1	GO:0098978	glutamatergic synapse	excitatory	0.218717	0.767936
GSK3B	GO:0098978	glutamatergic synapse	excitatory	0.31274	0.768639
GRASP	GO:0098978	glutamatergic synapse	excitatory	-0.0658466	0.774845
CACNG7	GO:0032281	AMPA glutamate receptor complex	excitatory	0.138172	0.77662
CACNG7	GO:0098978	glutamatergic synapse	excitatory	0.138172	0.77662
NAPB	GO:0035249	synaptic transmission, glutamatergic	excitatory	0.133378	0.776825
NAPB	GO:0098978	glutamatergic synapse	excitatory	0.133378	0.776825
TSHZ3	GO:0051968	positive regulation of synaptic transmission, glutamatergic	excitatory	-0.211516	0.776905
GRIA2	GO:0032281	AMPA glutamate receptor complex	excitatory	-0.208077	0.778981
GRIA2	GO:0035249	synaptic transmission, glutamatergic	excitatory	-0.208077	0.778981
GRIA2	GO:0060076	excitatory synapse	excitatory	-0.208077	0.778981
GRIA2	GO:0032279	asymmetric synapse	excitatory	-0.208077	0.778981
NRN1	GO:0032281	AMPA glutamate receptor complex	excitatory	-0.102611	0.784378
NRN1	GO:0098978	glutamatergic synapse	excitatory	-0.102611	0.784378
GSG1L	GO:0032279	asymmetric synapse	excitatory	0.116958	0.784843
GSG1L	GO:0098978	glutamatergic synapse	excitatory	0.116958	0.784843
GRID2	GO:0035249	synaptic transmission, glutamatergic	excitatory	-0.209192	0.787473
GRID2	GO:0008328	ionotropic glutamate receptor complex	excitatory	-0.209192	0.787473
GRID2	GO:0098978	glutamatergic synapse	excitatory	-0.209192	0.787473
GRIN2A	GO:0035249	synaptic transmission, glutamatergic	excitatory	-0.203555	0.788878
GRIN2A	GO:0098976	excitatory chemical synaptic transmission	excitatory	-0.203555	0.788878
GRIN2A	GO:0017146	NMDA selective glutamate receptor complex	excitatory	-0.203555	0.788878
GRIN2A	GO:0098978	glutamatergic synapse	excitatory	-0.203555	0.788878
YWHAZ	GO:0098978	glutamatergic synapse	excitatory	0.161263	0.796272
ARHGAP44	GO:0098978	glutamatergic synapse	excitatory	0.225551	0.800068
NF1	GO:0061534	gamma-aminobutyric acid secretion, neurotransmission	inhibitory	-0.28197	0.803542
CDHR3	GO:0035249	synaptic transmission, glutamatergic	excitatory	-0.125542	0.805959
DBN1	GO:0098978	glutamatergic synapse	excitatory	0.138812	0.810882
NSF	GO:0035255	ionotropic glutamate receptor binding	excitatory	-0.147074	0.815367
NRG3	GO:0098978	glutamatergic synapse	excitatory	0.320936	0.816907
ELAVL1	GO:0098978	glutamatergic synapse	excitatory	0.177985	0.820527
FZD4	GO:0098978	glutamatergic synapse	excitatory	-0.128752	0.825866
EIF4EBP1	GO:0098978	glutamatergic synapse	excitatory	0.0518266	0.829222
CHRM3	GO:0032279	asymmetric synapse	excitatory	-0.173371	0.829887
CHRM3	GO:0098978	glutamatergic synapse	excitatory	-0.173371	0.829887
PRKCZ	GO:2000463	positive regulation of excitatory postsynaptic potential	excitatory	-0.15802	0.835222
PRKCZ	GO:0098978	glutamatergic synapse	excitatory	-0.15802	0.835222
GABARAPL1	GO:0050811	GABA receptor binding	inhibitory	-0.11996	0.836486
ADORA2B	GO:0098978	glutamatergic synapse	excitatory	-0.0722461	0.83792
KPNA1	GO:0098978	glutamatergic synapse	excitatory	0.434753	0.83864
CAMK4	GO:0098978	glutamatergic synapse	excitatory	0.105933	0.841741
SH3GL2	GO:0098978	glutamatergic synapse	excitatory	0.099672	0.845215
CCL2	GO:1904783	positive regulation of NMDA glutamate receptor activity	excitatory	0.0116756	0.852496
CCL2	GO:0051968	positive regulation of synaptic transmission, glutamatergic	excitatory	0.0116756	0.852496
NUMB	GO:0098978	glutamatergic synapse	excitatory	0.182486	0.853976
ADAM23	GO:0098978	glutamatergic synapse	excitatory	0.149817	0.854161
SH3GL3	GO:0098978	glutamatergic synapse	excitatory	-0.080697	0.855014
PTPRD	GO:0098978	glutamatergic synapse	excitatory	0.119349	0.856485
NPTX2	GO:0098978	glutamatergic synapse	excitatory	0.0177118	0.856614
GRIN3A	GO:0035249	synaptic transmission, glutamatergic	excitatory	0.0586106	0.864367
GRIN3A	GO:0017146	NMDA selective glutamate receptor complex	excitatory	0.0586106	0.864367
GRIN3A	GO:0098978	glutamatergic synapse	excitatory	0.0586106	0.864367
JAK2	GO:0098978	glutamatergic synapse	excitatory	0.121803	0.865265
PFN2	GO:0098978	glutamatergic synapse	excitatory	0.0907232	0.871141
EPHA7	GO:0098978	glutamatergic synapse	excitatory	-0.0721196	0.871803
BCAN	GO:0098978	glutamatergic synapse	excitatory	0.0626458	0.872667
CACNA1A	GO:0035249	synaptic transmission, glutamatergic	excitatory	-0.114989	0.873215
CACNA1A	GO:0098978	glutamatergic synapse	excitatory	-0.114989	0.873215
ABHD17B	GO:0098978	glutamatergic synapse	excitatory	0.05993	0.875469
SCRIB	GO:0008328	ionotropic glutamate receptor complex	excitatory	0.033855	0.876445
SCRIB	GO:0098978	glutamatergic synapse	excitatory	0.033855	0.876445
GLUD2	GO:0006537	glutamate biosynthetic process	excitatory	0.0635601	0.876906
VPS35	GO:0098978	glutamatergic synapse	excitatory	-0.0803496	0.87717
SNAP47	GO:0032279	asymmetric synapse	excitatory	0.1228	0.878657
SNAP47	GO:0098978	glutamatergic synapse	excitatory	0.1228	0.878657
IQSEC3	GO:0060077	inhibitory synapse	inhibitory	-0.0664438	0.87946
IQSEC3	GO:0098982	GABA-ergic synapse	inhibitory	-0.0664438	0.87946
IQSEC3	GO:0099629	postsynaptic specialization of symmetric synapse	inhibitory	-0.0664438	0.87946
CDK5R1	GO:0035255	ionotropic glutamate receptor binding	excitatory	0.149873	0.880073
LHFPL4	GO:0097112	gamma-aminobutyric acid receptor clustering	inhibitory	0.142315	0.880448
LHFPL4	GO:0050811	GABA receptor binding	inhibitory	0.142315	0.880448
LHFPL4	GO:0060077	inhibitory synapse	inhibitory	0.142315	0.880448
NRGN	GO:0098978	glutamatergic synapse	excitatory	0.0838428	0.888584
ABHD17C	GO:0098978	glutamatergic synapse	excitatory	-0.0996847	0.888993
EFNB3	GO:0098978	glutamatergic synapse	excitatory	0.0757738	0.892128
PRR7	GO:0098978	glutamatergic synapse	excitatory	-0.0475652	0.892861
ARHGAP22	GO:0098978	glutamatergic synapse	excitatory	0.0510851	0.898292
SYNGAP1	GO:0098978	glutamatergic synapse	excitatory	-0.0747861	0.899345
USP8	GO:0098978	glutamatergic synapse	excitatory	0.0952997	0.900145
MAF1	GO:0050811	GABA receptor binding	inhibitory	0.0879946	0.901255
MAF1	GO:0060077	inhibitory synapse	inhibitory	0.0879946	0.901255
BDNF	GO:0032229	negative regulation of synaptic transmission, GABAergic	excitatory	0.0154156	0.903751
GRIN1	GO:0098976	excitatory chemical synaptic transmission	excitatory	-0.0538843	0.904385
GRIN1	GO:0017146	NMDA selective glutamate receptor complex	excitatory	-0.0538843	0.904385
GRIN1	GO:2000463	positive regulation of excitatory postsynaptic potential	excitatory	-0.0538843	0.904385
GRIN1	GO:0060076	excitatory synapse	excitatory	-0.0538843	0.904385
GRIN1	GO:0035249	synaptic transmission, glutamatergic	excitatory	-0.0538843	0.904385
GRIN1	GO:0098978	glutamatergic synapse	excitatory	-0.0538843	0.904385
PALLD	GO:0060076	excitatory synapse	excitatory	-0.041047	0.909329
GNAS	GO:0035255	ionotropic glutamate receptor binding	excitatory	0.113659	0.911816
GLUL	GO:0051968	positive regulation of synaptic transmission, glutamatergic	excitatory	0.0351482	0.913155
CANX	GO:0035255	ionotropic glutamate receptor binding	excitatory	-0.082808	0.913358
CANX	GO:0098978	glutamatergic synapse	excitatory	-0.082808	0.913358
DGKZ	GO:0098978	glutamatergic synapse	excitatory	-0.0684514	0.914812
VWC2L	GO:0032281	AMPA glutamate receptor complex	excitatory	0.0460126	0.917223
LRRC4B	GO:0098978	glutamatergic synapse	excitatory	-0.02773	0.921146
CADPS2	GO:0098978	glutamatergic synapse	excitatory	-0.0523072	0.924004
SEMA3F	GO:0098978	glutamatergic synapse	excitatory	-0.0189989	0.926706
PTGS2	GO:0051968	positive regulation of synaptic transmission, glutamatergic	excitatory	0.0121002	0.927154
NTRK3	GO:0098978	glutamatergic synapse	excitatory	-0.0624068	0.927217
RTN4R	GO:0098978	glutamatergic synapse	excitatory	-0.0250339	0.928411
NCS1	GO:0098978	glutamatergic synapse	excitatory	0.0999283	0.929389
EPS15	GO:0098978	glutamatergic synapse	excitatory	-0.041449	0.934153
IGSF11	GO:0035255	ionotropic glutamate receptor binding	excitatory	0.0645777	0.935489
IGSF11	GO:0060076	excitatory synapse	excitatory	0.0645777	0.935489
PLCL2	GO:0050811	GABA receptor binding	inhibitory	-0.0592887	0.937073
ADCYAP1	GO:0051968	positive regulation of synaptic transmission, glutamatergic	excitatory	-0.0171394	0.938467
GABRG3	GO:0004890	GABA-A receptor activity	inhibitory	-0.0469845	0.941777
GABRG3	GO:0022851	GABA-gated chloride ion channel activity	inhibitory	-0.0469845	0.941777
GABRG3	GO:0051932	synaptic transmission, GABAergic	inhibitory	-0.0469845	0.941777
GABRG3	GO:1902711	GABA-A receptor complex	inhibitory	-0.0469845	0.941777
GABRG3	GO:0098982	GABA-ergic synapse	inhibitory	-0.0469845	0.941777
PCDH8	GO:0098978	glutamatergic synapse	excitatory	0.0206615	0.94212
IFNGR2	GO:1904783	positive regulation of NMDA glutamate receptor activity	excitatory	0.0514682	0.942628
MAPK14	GO:0098978	glutamatergic synapse	excitatory	0.0495934	0.944614
PENK	GO:0032280	symmetric synapse	inhibitory	-0.00819634	0.945088
PAK3	GO:0098978	glutamatergic synapse	excitatory	0.0483914	0.945414
PLCL1	GO:0050811	GABA receptor binding	inhibitory	0.0310496	0.950109
LRRC4C	GO:0098978	glutamatergic synapse	excitatory	0.0438017	0.953606
ADGRL3	GO:0098978	glutamatergic synapse	excitatory	-0.05683	0.95972
PFN1	GO:0098978	glutamatergic synapse	excitatory	0.0237571	0.960443
NPY2R	GO:0051967	negative regulation of synaptic transmission, glutamatergic	inhibitory	0.0135234	0.96115
NPY2R	GO:0090394	negative regulation of excitatory postsynaptic potential	inhibitory	0.0135234	0.96115
SLC1A1	GO:0032279	asymmetric synapse	excitatory	-0.0261211	0.961754
CDH8	GO:0035249	synaptic transmission, glutamatergic	excitatory	-0.0282698	0.964642
CDH8	GO:0098978	glutamatergic synapse	excitatory	-0.0282698	0.964642
SLC25A12	GO:0006537	glutamate biosynthetic process	excitatory	0.0213211	0.97011
LGI1	GO:0098978	glutamatergic synapse	excitatory	-0.0151028	0.97028
SLC6A6	GO:0098982	GABA-ergic synapse	inhibitory	-0.0133333	0.971248
PINK1	GO:1904783	positive regulation of NMDA glutamate receptor activity	excitatory	-0.0244006	0.974539
MTOR	GO:0098978	glutamatergic synapse	excitatory	0.0473804	0.974574
PAK2	GO:0098978	glutamatergic synapse	excitatory	-0.0288796	0.976495
BCR	GO:0098978	glutamatergic synapse	excitatory	-0.0272535	0.977213
CACNB3	GO:2000463	positive regulation of excitatory postsynaptic potential	excitatory	0.0174357	0.980058
PPP2R2A	GO:0098978	glutamatergic synapse	excitatory	-0.0202838	0.98094
PSD2	GO:0098978	glutamatergic synapse	excitatory	-0.00669514	0.981114
SHANK1	GO:0008328	ionotropic glutamate receptor complex	excitatory	0.0052042	0.98135
SHANK1	GO:0051968	positive regulation of synaptic transmission, glutamatergic	excitatory	0.0052042	0.98135
SHANK1	GO:2000463	positive regulation of excitatory postsynaptic potential	excitatory	0.0052042	0.98135
SHANK1	GO:0035255	ionotropic glutamate receptor binding	excitatory	0.0052042	0.98135
SHANK1	GO:0060076	excitatory synapse	excitatory	0.0052042	0.98135
SHANK1	GO:0017146	NMDA selective glutamate receptor complex	excitatory	0.0052042	0.98135
SHANK1	GO:0098978	glutamatergic synapse	excitatory	0.0052042	0.98135
CPLX2	GO:0098978	glutamatergic synapse	excitatory	-0.0125353	0.985008
RNF19A	GO:0098978	glutamatergic synapse	excitatory	-0.00878774	0.987122
HIP1	GO:0098978	glutamatergic synapse	excitatory	0.00502979	0.987267
GAP43	GO:0098982	GABA-ergic synapse	inhibitory	-0.00525806	0.988772
GRIP2	GO:0098978	glutamatergic synapse	excitatory	-0.0045801	0.990876
SNAP25	GO:0098978	glutamatergic synapse	excitatory	0.00734527	0.991213
DYNLL2	GO:0098978	glutamatergic synapse	excitatory	-0.0076806	0.99191
DNM2	GO:0098978	glutamatergic synapse	excitatory	-0.00478635	0.991947
PTPRS	GO:0098978	glutamatergic synapse	excitatory	0.00537036	0.994626
OLFM3	GO:0032281	AMPA glutamate receptor complex	excitatory	-0.00244639	0.996535
