# Supplementary material for: Increased excitatory to inhibitory synaptic ratio in parietal cortex samples from individuals with Alzheimer’s disease
Source: Nat Commun. 2021 May 10;12:2603. doi: 10.1038/s41467-021-22742-8 (PMC8110554; doi:10.1038/s41467-021-22742-8)
Supplement: Supplementary file 12 — Supplementary Dataset 9 [file 41467_2021_22742_MOESM12_ESM.xlsx]

## Sheet: wgcna_keep20_AD_PCX_modules
gene_symbol	module	module_color
ADAMTS9-AS2	0	grey
ALS2CR12	0	grey
ANKRD20A6P	0	grey
ARF4P2	0	grey
ARHGAP26-IT1	0	grey
ARHGEF6	0	grey
ARL4C	0	grey
ATP6AP1L	0	grey
BLOC1S5	0	grey
BTBD18	0	grey
BTN3A2	0	grey
C15orf38-AP3S2	0	grey
C2orf49	0	grey
C3orf35	0	grey
CALHM2	0	grey
CALM2P2	0	grey
CARD6	0	grey
CAV1	0	grey
CBX4	0	grey
CCDC136	0	grey
CCT6P1	0	grey
CD160	0	grey
CENPL	0	grey
CHRNA7	0	grey
CKMT2	0	grey
CNNM1	0	grey
CNTN5	0	grey
COL21A1	0	grey
COLQ	0	grey
CRHBP	0	grey
CRTC2	0	grey
CYCSP8	0	grey
CYP4F34P	0	grey
CYP4F35P	0	grey
DCUN1D2	0	grey
DDX20P1	0	grey
DIRAS1	0	grey
DNAJC19P7	0	grey
DUTP7	0	grey
DUXAP8	0	grey
EEF1E1-BLOC1S5	0	grey
EGLN3	0	grey
ERI3-IT1	0	grey
ERVW-1	0	grey
FABP7P1	0	grey
FAM120B	0	grey
FAM156B	0	grey
FAM179A	0	grey
FAS	0	grey
FLJ45513	0	grey
GAPDHP23	0	grey
GAS2	0	grey
GBP2	0	grey
GBP4	0	grey
GMNN	0	grey
GNG11	0	grey
GRAMD4P5	0	grey
GSTT2B	0	grey
GXYLT1P4	0	grey
HDAC1	0	grey
HEBP1	0	grey
HECTD2-AS1	0	grey
HIST2H2BB	0	grey
HIVEP1	0	grey
HMGB1P28	0	grey
HMGB3P7	0	grey
IL10RB-AS1	0	grey
ISLR	0	grey
ISLR2	0	grey
KCNIP3	0	grey
KIF9	0	grey
LDHAP2	0	grey
LEPR	0	grey
LIN37	0	grey
LINC00115	0	grey
LINC00268-2P	0	grey
LINC00476	0	grey
LINC00969	0	grey
LOC100128022	0	grey
LOC100129381	0	grey
LOC100130649	0	grey
LOC100288069	0	grey
LOC100289561	0	grey
LOC100418874	0	grey
LOC100419921	0	grey
LOC100419957	0	grey
LOC100420358	0	grey
LOC100420442	0	grey
LOC100420641	0	grey
LOC100420794	0	grey
LOC100422275	0	grey
LOC100996247	0	grey
LOC101060195	0	grey
LOC101926969	0	grey
LOC101926986	0	grey
LOC101927345	0	grey
LOC101928228	0	grey
LOC101928416	0	grey
LOC101928556	0	grey
LOC101929800	0	grey
LOC101929846	0	grey
LOC102723777	0	grey
LOC102724235	0	grey
LOC102724434	0	grey
LOC102724437	0	grey
LOC102724923	0	grey
LOC102725043	0	grey
LOC103091866	0	grey
LOC105369162	0	grey
LOC105369197	0	grey
LOC105369419	0	grey
LOC105369424	0	grey
LOC105369471	0	grey
LOC105369793	0	grey
LOC105370097	0	grey
LOC105370841	0	grey
LOC105370844	0	grey
LOC105370925	0	grey
LOC105371068	0	grey
LOC105371144	0	grey
LOC105371271	0	grey
LOC105372072	0	grey
LOC105372479	0	grey
LOC105372480	0	grey
LOC105372794	0	grey
LOC105372874	0	grey
LOC105373189	0	grey
LOC105373366	0	grey
LOC105373850	0	grey
LOC105374767	0	grey
LOC105374826	0	grey
LOC105374956	0	grey
LOC105375032	0	grey
LOC105375366	0	grey
LOC105376935	0	grey
LOC105377076	0	grey
LOC105377442	0	grey
LOC105377785	0	grey
LOC105377790	0	grey
LOC105378108	0	grey
LOC105378460	0	grey
LOC105379273	0	grey
LOC105379367	0	grey
LOC105379431	0	grey
LOC105379477	0	grey
LOC158960	0	grey
LOC344593	0	grey
LOC392334	0	grey
LOC440434	0	grey
LOC441204	0	grey
LOC494150	0	grey
LOC550644	0	grey
LOC642934	0	grey
LRRN1	0	grey
MACROD2-AS1	0	grey
MAPRE1P3	0	grey
MEIS3	0	grey
MIR762HG	0	grey
MT1H	0	grey
NAMPTP1	0	grey
NCR3LG1	0	grey
NOL3	0	grey
NOL6	0	grey
NOMO3	0	grey
PCDHB14	0	grey
PCLO	0	grey
PCNXL4	0	grey
PDCD7	0	grey
PDE3B	0	grey
PEG3-AS1	0	grey
PILRB	0	grey
PMS2P8	0	grey
POLR2J2	0	grey
POLR2J3	0	grey
POU5F1P5	0	grey
PPAN-P2RY11	0	grey
PPIAP2	0	grey
PPP2CBP1	0	grey
PSMD5-AS1	0	grey
PSME2P5	0	grey
QSOX2	0	grey
RAB40A	0	grey
RANBP10	0	grey
RARG	0	grey
RFPL1	0	grey
RFPL4AP5	0	grey
RN7SL7P	0	grey
RNVU1-10	0	grey
RPL12P11	0	grey
RPL17P18	0	grey
RPL17P48	0	grey
RPL19P6	0	grey
RPL23AP47	0	grey
RPL34P21	0	grey
RPL35AP13	0	grey
RPL36AP42	0	grey
RPL36P6	0	grey
RPS15AP6	0	grey
RPS28P4	0	grey
RPSAP19	0	grey
RPSAP58	0	grey
RRN3P1	0	grey
S100A10	0	grey
SALL2	0	grey
SAMD5	0	grey
SCAF8	0	grey
SCAND3P1	0	grey
SCARNA20	0	grey
SERPING1	0	grey
SETD4	0	grey
SLC39A12	0	grey
SLC40A1	0	grey
SLMO1	0	grey
SMG1P3	0	grey
SMG1P6	0	grey
SMIM17	0	grey
SNORA18	0	grey
SNORA2A	0	grey
SNORA45B	0	grey
SNORA5A	0	grey
SNORA71D	0	grey
SNORD114-14	0	grey
SNORD116-2	0	grey
SNORD116-8	0	grey
SNX2P1	0	grey
SPCS2P4	0	grey
SRP68P1	0	grey
ST5	0	grey
SULT1A3	0	grey
SYNCRIP	0	grey
TAMM41	0	grey
TBCCD1	0	grey
TBL2	0	grey
TEKT4P1	0	grey
TEKT4P2	0	grey
TEX29	0	grey
TMEM116	0	grey
TMEM150B	0	grey
TMEM214	0	grey
TMEM47	0	grey
TMEM74B	0	grey
TRIM39	0	grey
TRNF	0	grey
TRNL1	0	grey
TRNV	0	grey
TUBE1	0	grey
UBE2CP5	0	grey
UBE2D4	0	grey
ULK3	0	grey
USP17L20	0	grey
VAMP1	0	grey
VN2R21P	0	grey
WASH2P	0	grey
YES1P1	0	grey
ZNF221	0	grey
ZNF232	0	grey
ZNF366	0	grey
ZNF502	0	grey
ZNF527	0	grey
ZNF529-AS1	0	grey
ZNF688	0	grey
ZNF75CP	0	grey
ZNF818P	0	grey
ZSCAN26	0	grey
2020-03-05	1	turquoise
2020-03-06	1	turquoise
2020-09-06	1	turquoise
2020-09-11	1	turquoise
AAAS	1	turquoise
AACS	1	turquoise
AAMDC	1	turquoise
AARS	1	turquoise
AASDHPPT	1	turquoise
AATF	1	turquoise
ABAT	1	turquoise
ABCA7	1	turquoise
ABCB7	1	turquoise
ABCB8	1	turquoise
ABCC10	1	turquoise
ABCD4	1	turquoise
ABCF2	1	turquoise
ABCG4	1	turquoise
ABHD10	1	turquoise
ABHD12B	1	turquoise
ABHD15	1	turquoise
ABI1	1	turquoise
ABI2	1	turquoise
ABR	1	turquoise
ABRACL	1	turquoise
ABT1	1	turquoise
ABTB1	1	turquoise
ACAT2	1	turquoise
ACBD3	1	turquoise
ACBD6	1	turquoise
ACER2	1	turquoise
ACO1	1	turquoise
ACOT1	1	turquoise
ACOT2	1	turquoise
ACOT8	1	turquoise
ACOT9	1	turquoise
ACP1	1	turquoise
ACSF3	1	turquoise
ACSL3	1	turquoise
ACSL4	1	turquoise
ACTA2	1	turquoise
ACTBP7	1	turquoise
ACTL6B	1	turquoise
ACTN2	1	turquoise
ACTR10	1	turquoise
ACTR1A	1	turquoise
ACTR3	1	turquoise
ACTR3B	1	turquoise
ACTR6	1	turquoise
ACTR8	1	turquoise
ACVR2A	1	turquoise
ACYP1	1	turquoise
ACYP2	1	turquoise
ADAL	1	turquoise
ADAM19	1	turquoise
ADAM20P1	1	turquoise
ADAM22	1	turquoise
ADAM23	1	turquoise
ADAMTS10	1	turquoise
ADAMTS13	1	turquoise
ADAMTSL2	1	turquoise
ADAR	1	turquoise
ADCK2	1	turquoise
ADCY1	1	turquoise
ADCY2	1	turquoise
ADCY6	1	turquoise
ADD1	1	turquoise
ADD2	1	turquoise
ADGRA1	1	turquoise
ADGRA3	1	turquoise
ADGRB3	1	turquoise
ADGRF5	1	turquoise
ADGRL3	1	turquoise
ADH5	1	turquoise
ADI1	1	turquoise
ADIPOR1	1	turquoise
ADK	1	turquoise
ADO	1	turquoise
ADORA2B	1	turquoise
ADRBK2	1	turquoise
ADSL	1	turquoise
ADTRP	1	turquoise
AES	1	turquoise
AFAP1	1	turquoise
AFG3L2	1	turquoise
AGAP2	1	turquoise
AGAP9	1	turquoise
AGFG1	1	turquoise
AGGF1	1	turquoise
AGPAT1	1	turquoise
AGPAT6	1	turquoise
AGPAT9	1	turquoise
AHR	1	turquoise
AHSA2	1	turquoise
AIMP1	1	turquoise
AIMP1P1	1	turquoise
AK1	1	turquoise
AK2	1	turquoise
AK3P2	1	turquoise
AK5	1	turquoise
AK6	1	turquoise
AK9	1	turquoise
AKAP1	1	turquoise
AKAP10	1	turquoise
AKAP6	1	turquoise
AKIP1	1	turquoise
AKR1B1	1	turquoise
AKR1B15	1	turquoise
AKR1B1P6	1	turquoise
AKT2	1	turquoise
AKT3	1	turquoise
AKTIP	1	turquoise
ALAS1	1	turquoise
ALDH18A1	1	turquoise
ALDH3A2	1	turquoise
ALDOC	1	turquoise
ALG10B	1	turquoise
ALG8	1	turquoise
ALG9	1	turquoise
ALKBH6	1	turquoise
ALOX12P1	1	turquoise
ALOX12P2	1	turquoise
ALOX5AP	1	turquoise
ALS2	1	turquoise
ALS2CL	1	turquoise
AMIGO1	1	turquoise
AMMECR1	1	turquoise
AMN1	1	turquoise
AMOTL1	1	turquoise
AMZ2P1	1	turquoise
ANAPC1	1	turquoise
ANAPC10	1	turquoise
ANK1	1	turquoise
ANK2	1	turquoise
ANKLE1	1	turquoise
ANKMY2	1	turquoise
ANKRD12	1	turquoise
ANKRD20A1	1	turquoise
ANKRD24	1	turquoise
ANKRD27	1	turquoise
ANKRD29	1	turquoise
ANKRD32	1	turquoise
ANKRD34A	1	turquoise
ANKRD36BP2	1	turquoise
ANKRD42	1	turquoise
ANKRD46	1	turquoise
ANKRD49	1	turquoise
ANKRD50	1	turquoise
ANKRD57P1	1	turquoise
ANKS1A	1	turquoise
ANKS1B	1	turquoise
ANKS6	1	turquoise
ANO3	1	turquoise
ANO5	1	turquoise
ANO6	1	turquoise
ANP32A	1	turquoise
ANTXR2	1	turquoise
ANXA1	1	turquoise
ANXA5	1	turquoise
ANXA6	1	turquoise
ANXA7	1	turquoise
AP1AR	1	turquoise
AP1G1	1	turquoise
AP1S1	1	turquoise
AP1S2	1	turquoise
AP2M1	1	turquoise
AP2S1	1	turquoise
AP3M2	1	turquoise
AP3S1	1	turquoise
AP3S2	1	turquoise
AP5B1	1	turquoise
APBB1	1	turquoise
API5	1	turquoise
APLF	1	turquoise
APLP2	1	turquoise
APMAP	1	turquoise
APOA1-AS	1	turquoise
APOC2	1	turquoise
APOO	1	turquoise
APP	1	turquoise
APPBP2	1	turquoise
APPL1	1	turquoise
APTX	1	turquoise
AQP11	1	turquoise
AQP6	1	turquoise
AQR	1	turquoise
ARCN1	1	turquoise
AREL1	1	turquoise
ARF1	1	turquoise
ARF3	1	turquoise
ARF4	1	turquoise
ARF5	1	turquoise
ARFGEF1	1	turquoise
ARFGEF2	1	turquoise
ARFIP1	1	turquoise
ARGLU1	1	turquoise
ARHGAP12	1	turquoise
ARHGAP18	1	turquoise
ARHGAP19	1	turquoise
ARHGAP20	1	turquoise
ARHGAP33	1	turquoise
ARHGAP42P3	1	turquoise
ARHGAP44	1	turquoise
ARHGDIA	1	turquoise
ARHGDIB	1	turquoise
ARHGEF28	1	turquoise
ARHGEF9	1	turquoise
ARID1A	1	turquoise
ARIH1	1	turquoise
ARIH2	1	turquoise
ARL1	1	turquoise
ARL10	1	turquoise
ARL14EP	1	turquoise
ARL15	1	turquoise
ARL16	1	turquoise
ARL2BP	1	turquoise
ARL3	1	turquoise
ARL5A	1	turquoise
ARL6	1	turquoise
ARL6IP1	1	turquoise
ARL6IP5	1	turquoise
ARL6IP6	1	turquoise
ARL8B	1	turquoise
ARMC1	1	turquoise
ARMC10	1	turquoise
ARMC2	1	turquoise
ARMC8	1	turquoise
ARMCX1	1	turquoise
ARMCX2	1	turquoise
ARMCX3	1	turquoise
ARMCX5	1	turquoise
ARMCX6	1	turquoise
ARNT	1	turquoise
ARNTL2	1	turquoise
ARPC1A	1	turquoise
ARPC2	1	turquoise
ARPC3	1	turquoise
ARPC4	1	turquoise
ARPC5L	1	turquoise
ARPP19	1	turquoise
ARRB2	1	turquoise
ARRDC3-AS1	1	turquoise
ASAH2B	1	turquoise
ASAP1-IT2	1	turquoise
ASAP2	1	turquoise
ASB3	1	turquoise
ASB7	1	turquoise
ASCC1	1	turquoise
ASCC3	1	turquoise
ASF1A	1	turquoise
ASIC1	1	turquoise
ASIC2	1	turquoise
ASMTL-AS1	1	turquoise
ASNA1	1	turquoise
ASNS	1	turquoise
ASNSD1	1	turquoise
ASPHD1	1	turquoise
ASTE1	1	turquoise
ASXL1	1	turquoise
ATE1	1	turquoise
ATF6	1	turquoise
ATG10	1	turquoise
ATG12	1	turquoise
ATG13	1	turquoise
ATG16L1	1	turquoise
ATG2B	1	turquoise
ATG4A	1	turquoise
ATG4D	1	turquoise
ATG5	1	turquoise
ATG7	1	turquoise
ATIC	1	turquoise
ATL1	1	turquoise
ATL2	1	turquoise
ATL3	1	turquoise
ATMIN	1	turquoise
ATOX1	1	turquoise
ATP13A1	1	turquoise
ATP13A3	1	turquoise
ATP1A1	1	turquoise
ATP1A3	1	turquoise
ATP1B1	1	turquoise
ATP2B1	1	turquoise
ATP2B2	1	turquoise
ATP5A1	1	turquoise
ATP5B	1	turquoise
ATP5E	1	turquoise
ATP5F1	1	turquoise
ATP5F1P1	1	turquoise
ATP5G1	1	turquoise
ATP5G2	1	turquoise
ATP5G3	1	turquoise
ATP5H	1	turquoise
ATP5I	1	turquoise
ATP5J	1	turquoise
ATP5J2	1	turquoise
ATP5L	1	turquoise
ATP5O	1	turquoise
ATP5SL	1	turquoise
ATP6AP2	1	turquoise
ATP6V0B	1	turquoise
ATP6V1A	1	turquoise
ATP6V1B2	1	turquoise
ATP6V1C1	1	turquoise
ATP6V1D	1	turquoise
ATP6V1E1	1	turquoise
ATP6V1F	1	turquoise
ATP6V1G1	1	turquoise
ATP6V1G2	1	turquoise
ATP6V1H	1	turquoise
ATP7B	1	turquoise
ATP8B2	1	turquoise
ATP9B	1	turquoise
ATPAF1	1	turquoise
ATPIF1	1	turquoise
ATRAID	1	turquoise
ATRN	1	turquoise
ATXN10	1	turquoise
ATXN2L	1	turquoise
ATXN3	1	turquoise
ATXN7L3B	1	turquoise
AUH	1	turquoise
AURKAPS2	1	turquoise
AUTS2	1	turquoise
AVL9	1	turquoise
AZGP1	1	turquoise
AZI2	1	turquoise
AZIN1	1	turquoise
AZIN2	1	turquoise
B3GALNT1	1	turquoise
B3GALT2	1	turquoise
B3GALT6	1	turquoise
B3GALTL	1	turquoise
B4GALT4	1	turquoise
B4GALT6	1	turquoise
BAALC	1	turquoise
BAG5	1	turquoise
BAG6	1	turquoise
BAX	1	turquoise
BAZ1B	1	turquoise
BBS10	1	turquoise
BBS12	1	turquoise
BBS4	1	turquoise
BBS7	1	turquoise
BCAP29	1	turquoise
BCAP31	1	turquoise
BCAS2	1	turquoise
BCL11A	1	turquoise
BCL2L2	1	turquoise
BCL2L2-PABPN1	1	turquoise
BCL7A	1	turquoise
BCL9	1	turquoise
BCS1L	1	turquoise
BDNF-AS	1	turquoise
BEND7P1	1	turquoise
BET1	1	turquoise
BEX1	1	turquoise
BEX2	1	turquoise
BEX4	1	turquoise
BEX5	1	turquoise
BFAR	1	turquoise
BHLHE40-AS1	1	turquoise
BHLHE41	1	turquoise
BIRC2	1	turquoise
BISPR	1	turquoise
BIVM	1	turquoise
BLM	1	turquoise
BLMH	1	turquoise
BLOC1S1	1	turquoise
BLOC1S2	1	turquoise
BLOC1S5-TXNDC5	1	turquoise
BLOC1S6	1	turquoise
BLVRA	1	turquoise
BLVRB	1	turquoise
BLZF1	1	turquoise
BMPER	1	turquoise
BMS1P17	1	turquoise
BMS1P18	1	turquoise
BNIP3	1	turquoise
BOD1	1	turquoise
BOLA1	1	turquoise
BOLA2	1	turquoise
BOLA3	1	turquoise
BPHL	1	turquoise
BPNT1	1	turquoise
BRAF	1	turquoise
BRAP	1	turquoise
BRCA1P1	1	turquoise
BRCC3	1	turquoise
BRD1	1	turquoise
BRD7	1	turquoise
BRD7P3	1	turquoise
BRD8	1	turquoise
BRD9	1	turquoise
BRE	1	turquoise
BRF2	1	turquoise
BRI3	1	turquoise
BRIX1	1	turquoise
BRK1	1	turquoise
BRMS1L	1	turquoise
BROX	1	turquoise
BRWD1	1	turquoise
BSCL2	1	turquoise
BSN	1	turquoise
BST2	1	turquoise
BTBD1	1	turquoise
BTBD10	1	turquoise
BTBD3	1	turquoise
BTF3	1	turquoise
BTN2A1	1	turquoise
BTN3A3	1	turquoise
BUB3	1	turquoise
BUD13	1	turquoise
BUD31	1	turquoise
BZW1	1	turquoise
C10orf2	1	turquoise
C10orf32	1	turquoise
C10orf35	1	turquoise
C10orf88	1	turquoise
C11orf49	1	turquoise
C11orf54	1	turquoise
C11orf57	1	turquoise
C11orf58	1	turquoise
C11orf72	1	turquoise
C11orf73	1	turquoise
C11orf74	1	turquoise
C11orf98	1	turquoise
C12orf29	1	turquoise
C12orf4	1	turquoise
C12orf45	1	turquoise
C12orf65	1	turquoise
C12orf75	1	turquoise
C12orf76	1	turquoise
C14orf119	1	turquoise
C14orf166	1	turquoise
C14orf2	1	turquoise
C16orf45	1	turquoise
C16orf58	1	turquoise
C16orf70	1	turquoise
C16orf87	1	turquoise
C17orf100	1	turquoise
C17orf49	1	turquoise
C17orf58	1	turquoise
C17orf75	1	turquoise
C17orf80	1	turquoise
C17orf89	1	turquoise
C17orf97	1	turquoise
C19orf43	1	turquoise
C19orf53	1	turquoise
C19orf54	1	turquoise
C1D	1	turquoise
C1GALT1C1	1	turquoise
C1orf109	1	turquoise
C1orf112	1	turquoise
C1orf115	1	turquoise
C1orf131	1	turquoise
C1orf159	1	turquoise
C1orf174	1	turquoise
C1orf204	1	turquoise
C1orf216	1	turquoise
C1orf220	1	turquoise
C1orf43	1	turquoise
C1orf50	1	turquoise
C1orf95	1	turquoise
C1QBP	1	turquoise
C1QL3	1	turquoise
C21orf33	1	turquoise
C21orf59	1	turquoise
C22orf39	1	turquoise
C2CD3	1	turquoise
C2orf43	1	turquoise
C2orf47	1	turquoise
C2orf74	1	turquoise
C2orf80	1	turquoise
C2orf91	1	turquoise
C3orf14	1	turquoise
C3orf18	1	turquoise
C3orf38	1	turquoise
C3orf80	1	turquoise
C4orf26	1	turquoise
C4orf33	1	turquoise
C5orf15	1	turquoise
C5orf22	1	turquoise
C6orf1	1	turquoise
C6orf120	1	turquoise
C6orf136	1	turquoise
C6orf203	1	turquoise
C6orf47	1	turquoise
C6orf89	1	turquoise
C7orf13	1	turquoise
C7orf25	1	turquoise
C8orf34	1	turquoise
C8orf46	1	turquoise
C8orf59	1	turquoise
C9orf116	1	turquoise
C9orf3	1	turquoise
C9orf40	1	turquoise
C9orf41	1	turquoise
C9orf69	1	turquoise
C9orf78	1	turquoise
CA10	1	turquoise
CA11	1	turquoise
CA5BP1	1	turquoise
CA8	1	turquoise
CABLES2	1	turquoise
CABP1	1	turquoise
CACNA2D1	1	turquoise
CACNB4	1	turquoise
CACNG2	1	turquoise
CACNG7	1	turquoise
CACUL1	1	turquoise
CADM1	1	turquoise
CADM2	1	turquoise
CADM2-AS1	1	turquoise
CADM3	1	turquoise
CADM3-AS1	1	turquoise
CADPS	1	turquoise
CADPS2	1	turquoise
CALB1	1	turquoise
CALCRL	1	turquoise
CALD1	1	turquoise
CALM1	1	turquoise
CALM2	1	turquoise
CALM3	1	turquoise
CALML4	1	turquoise
CALN1	1	turquoise
CALR	1	turquoise
CALU	1	turquoise
CAMK1G	1	turquoise
CAMK2D	1	turquoise
CAMK2G	1	turquoise
CAMK4	1	turquoise
CAMLG	1	turquoise
CAMSAP2	1	turquoise
CAMSAP3	1	turquoise
CAMTA1	1	turquoise
CAMTA2	1	turquoise
CAND1	1	turquoise
CANT1	1	turquoise
CANX	1	turquoise
CAP1	1	turquoise
CAP1P1	1	turquoise
CAP2	1	turquoise
CAPNS1	1	turquoise
CAPRIN1	1	turquoise
CAPZA1	1	turquoise
CAPZA2	1	turquoise
CAPZB	1	turquoise
CARKD	1	turquoise
CARTPT	1	turquoise
CASC1	1	turquoise
CASC4	1	turquoise
CASK	1	turquoise
CASP3	1	turquoise
CASP9	1	turquoise
CASQ1	1	turquoise
CATSPER2	1	turquoise
CATSPER2P1	1	turquoise
CBFA2T2	1	turquoise
CBLL1	1	turquoise
CBLN2	1	turquoise
CBR4	1	turquoise
CBWD1	1	turquoise
CBWD2	1	turquoise
CBX1	1	turquoise
CBX3	1	turquoise
CBX3P3	1	turquoise
CC2D2A	1	turquoise
CCAR2	1	turquoise
CCBL1	1	turquoise
CCDC101	1	turquoise
CCDC102B	1	turquoise
CCDC103	1	turquoise
CCDC113	1	turquoise
CCDC115	1	turquoise
CCDC120	1	turquoise
CCDC126	1	turquoise
CCDC13	1	turquoise
CCDC132	1	turquoise
CCDC134	1	turquoise
CCDC137	1	turquoise
CCDC138	1	turquoise
CCDC14	1	turquoise
CCDC148	1	turquoise
CCDC167	1	turquoise
CCDC174	1	turquoise
CCDC184	1	turquoise
CCDC186	1	turquoise
CCDC23	1	turquoise
CCDC28A	1	turquoise
CCDC30	1	turquoise
CCDC34	1	turquoise
CCDC39	1	turquoise
CCDC43	1	turquoise
CCDC51	1	turquoise
CCDC58	1	turquoise
CCDC62	1	turquoise
CCDC66	1	turquoise
CCDC68	1	turquoise
CCDC71L	1	turquoise
CCDC74B	1	turquoise
CCDC77	1	turquoise
CCDC79	1	turquoise
CCDC85A	1	turquoise
CCDC90B	1	turquoise
CCDC91	1	turquoise
CCDC97	1	turquoise
CCNA1	1	turquoise
CCNB1IP1	1	turquoise
CCNC	1	turquoise
CCNDBP1	1	turquoise
CCNI	1	turquoise
CCNK	1	turquoise
CCNT1	1	turquoise
CCNT2	1	turquoise
CCNT2-AS1	1	turquoise
CCNY	1	turquoise
CCNYL1	1	turquoise
CCSER1	1	turquoise
CCSER2	1	turquoise
CCT2	1	turquoise
CCT6A	1	turquoise
CCT7	1	turquoise
CCT8	1	turquoise
CCZ1B	1	turquoise
CD151	1	turquoise
CD163	1	turquoise
CD200	1	turquoise
CD24	1	turquoise
CD27-AS1	1	turquoise
CD276	1	turquoise
CD2BP2	1	turquoise
CD47	1	turquoise
CD58	1	turquoise
CD59	1	turquoise
CD63	1	turquoise
CD99L2	1	turquoise
CDADC1	1	turquoise
CDAN1	1	turquoise
CDC123	1	turquoise
CDC23	1	turquoise
CDC26P1	1	turquoise
CDC40	1	turquoise
CDC42BPA	1	turquoise
CDC42SE2	1	turquoise
CDC5L	1	turquoise
CDC73	1	turquoise
CDH10	1	turquoise
CDH11	1	turquoise
CDH13	1	turquoise
CDH18	1	turquoise
CDH24	1	turquoise
CDH6	1	turquoise
CDH7	1	turquoise
CDH8	1	turquoise
CDH9	1	turquoise
CDIPT	1	turquoise
CDK14	1	turquoise
CDK17	1	turquoise
CDK5	1	turquoise
CDK7	1	turquoise
CDK8	1	turquoise
CDKL2	1	turquoise
CDKL3	1	turquoise
CDKN1B	1	turquoise
CDKN2AIPNL	1	turquoise
CDKN2D	1	turquoise
CDO1	1	turquoise
CDR1	1	turquoise
CDR2	1	turquoise
CDRT4	1	turquoise
CDS2	1	turquoise
CEBPZ	1	turquoise
CEBPZOS	1	turquoise
CECR5	1	turquoise
CECR6	1	turquoise
CELF2-AS2	1	turquoise
CELSR2	1	turquoise
CELSR3	1	turquoise
CENPN	1	turquoise
CENPV	1	turquoise
CEP120	1	turquoise
CEP162	1	turquoise
CEP170	1	turquoise
CEP350	1	turquoise
CEP44	1	turquoise
CEP57	1	turquoise
CEP68	1	turquoise
CEP83	1	turquoise
CEP95	1	turquoise
CES3	1	turquoise
CETN2	1	turquoise
CETN3	1	turquoise
CFAP20	1	turquoise
CFAP36	1	turquoise
CFDP1	1	turquoise
CFL1	1	turquoise
CFL1P6	1	turquoise
CHAF1A	1	turquoise
CHAF1B	1	turquoise
CHCHD1	1	turquoise
CHCHD2	1	turquoise
CHCHD3	1	turquoise
CHCHD4	1	turquoise
CHCHD5	1	turquoise
CHCHD7	1	turquoise
CHD2	1	turquoise
CHERP	1	turquoise
CHGB	1	turquoise
CHI3L2	1	turquoise
CHIC1	1	turquoise
CHL1	1	turquoise
CHM	1	turquoise
CHML	1	turquoise
CHMP2A	1	turquoise
CHMP3	1	turquoise
CHMP4B	1	turquoise
CHMP5	1	turquoise
CHMP7	1	turquoise
CHN1	1	turquoise
CHP1	1	turquoise
CHPF2	1	turquoise
CHRM1	1	turquoise
CHRNB2	1	turquoise
CHSY3	1	turquoise
CHTF8	1	turquoise
CIAO1	1	turquoise
CIAPIN1	1	turquoise
CIART	1	turquoise
CIITA	1	turquoise
CISD1	1	turquoise
CISD2	1	turquoise
CITED1	1	turquoise
CKAP4	1	turquoise
CKAP5	1	turquoise
CKBP1	1	turquoise
CKMT1A	1	turquoise
CKS1B	1	turquoise
CLCN3	1	turquoise
CLCN6	1	turquoise
CLEC16A	1	turquoise
CLINT1	1	turquoise
CLIP1	1	turquoise
CLIP3	1	turquoise
CLK1	1	turquoise
CLK4	1	turquoise
CLN6	1	turquoise
CLN8	1	turquoise
CLNS1A	1	turquoise
CLP1	1	turquoise
CLPTM1	1	turquoise
CLPTM1L	1	turquoise
CLSTN2	1	turquoise
CLTA	1	turquoise
CLTC	1	turquoise
CLUL1	1	turquoise
CLVS1	1	turquoise
CMAS	1	turquoise
CMC1	1	turquoise
CMC2	1	turquoise
CMC4	1	turquoise
CMSS1	1	turquoise
CMTR2	1	turquoise
CNBP	1	turquoise
CNEP1R1	1	turquoise
CNGB1	1	turquoise
CNIH1	1	turquoise
CNIH3	1	turquoise
CNIH4	1	turquoise
CNN1	1	turquoise
CNNM3	1	turquoise
CNOT1	1	turquoise
CNOT10	1	turquoise
CNOT2	1	turquoise
CNOT7	1	turquoise
CNPPD1	1	turquoise
CNRIP1	1	turquoise
CNTFR	1	turquoise
CNTLN	1	turquoise
CNTN1	1	turquoise
CNTN4	1	turquoise
CNTNAP1	1	turquoise
COA1	1	turquoise
COA3	1	turquoise
COA4	1	turquoise
COA5	1	turquoise
COA6	1	turquoise
COA7	1	turquoise
COG5	1	turquoise
COG6	1	turquoise
COIL	1	turquoise
COL12A1	1	turquoise
COL7A1	1	turquoise
COMMD1	1	turquoise
COMMD10	1	turquoise
COMMD2	1	turquoise
COMMD3-BMI1	1	turquoise
COMMD6	1	turquoise
COMMD7	1	turquoise
COMMD8	1	turquoise
COMMD9	1	turquoise
COPB2	1	turquoise
COPG1	1	turquoise
COPRS	1	turquoise
COPS2	1	turquoise
COPS3	1	turquoise
COPS4	1	turquoise
COPS5	1	turquoise
COPS7A	1	turquoise
COPS8	1	turquoise
COPZ1	1	turquoise
COQ10A	1	turquoise
COQ10B	1	turquoise
COQ2	1	turquoise
COQ3	1	turquoise
COQ5	1	turquoise
CORO2B	1	turquoise
COX10	1	turquoise
COX11	1	turquoise
COX14	1	turquoise
COX15	1	turquoise
COX16	1	turquoise
COX17	1	turquoise
COX5A	1	turquoise
COX5B	1	turquoise
COX6B1	1	turquoise
COX6C	1	turquoise
COX7A2	1	turquoise
COX7A2L	1	turquoise
COX7B	1	turquoise
COX7C	1	turquoise
CPE	1	turquoise
CPEB1	1	turquoise
CPEB2	1	turquoise
CPLX1	1	turquoise
CPLX2	1	turquoise
CPNE3	1	turquoise
CPNE4	1	turquoise
CPNE5	1	turquoise
CPNE8	1	turquoise
CPSF1P1	1	turquoise
CPSF3	1	turquoise
CPSF3L	1	turquoise
CPSF6	1	turquoise
CPT1C	1	turquoise
CPVL	1	turquoise
CRADD	1	turquoise
CRAMP1L	1	turquoise
CRCP	1	turquoise
CREBL2	1	turquoise
CREG1	1	turquoise
CREG2	1	turquoise
CRHR1	1	turquoise
CRIM1	1	turquoise
CRLS1	1	turquoise
CRNKL1	1	turquoise
CRTC1	1	turquoise
CRYM	1	turquoise
CRYZ	1	turquoise
CRYZL1	1	turquoise
CSDC2	1	turquoise
CSDE1	1	turquoise
CSE1L	1	turquoise
CSMD2	1	turquoise
CSMD3	1	turquoise
CSNK1A1	1	turquoise
CSNK1D	1	turquoise
CSNK1G3	1	turquoise
CSNK2A1	1	turquoise
CSNK2B	1	turquoise
CSPG4P10	1	turquoise
CSPP1	1	turquoise
CSRNP3	1	turquoise
CSTF1	1	turquoise
CSTF2	1	turquoise
CSTF2T	1	turquoise
CSTF3	1	turquoise
CT45B1P	1	turquoise
CTAGE5	1	turquoise
CTBP2P8	1	turquoise
CTBS	1	turquoise
CTC1	1	turquoise
CTCF	1	turquoise
CTDNEP1	1	turquoise
CTH	1	turquoise
CTNNB1	1	turquoise
CTNNBL1	1	turquoise
CTR9	1	turquoise
CTRC	1	turquoise
CTSB	1	turquoise
CTSK	1	turquoise
CTSS	1	turquoise
CTXN2	1	turquoise
CTXN3	1	turquoise
CUEDC2	1	turquoise
CUL2	1	turquoise
CUL3	1	turquoise
CUL4A	1	turquoise
CUL4B	1	turquoise
CUL5	1	turquoise
CUL9	1	turquoise
CUX1	1	turquoise
CUX2	1	turquoise
CWC15	1	turquoise
CWC22	1	turquoise
CWC27	1	turquoise
CWF19L1	1	turquoise
CWF19L2	1	turquoise
CX3CL1	1	turquoise
CXorf56	1	turquoise
CXorf57	1	turquoise
CYB5A	1	turquoise
CYB5B	1	turquoise
CYB5D1	1	turquoise
CYB5R4	1	turquoise
CYCSP30	1	turquoise
CYCSP55	1	turquoise
CYLD	1	turquoise
CYP1A2	1	turquoise
CYP26B1	1	turquoise
CYP2U1	1	turquoise
CYP3A5	1	turquoise
CYP51A1	1	turquoise
CYSTM1	1	turquoise
CYTB	1	turquoise
DACH2	1	turquoise
DACT3	1	turquoise
DAD1	1	turquoise
DAGLA	1	turquoise
DAP3P1	1	turquoise
DARS2	1	turquoise
DBI	1	turquoise
DBR1	1	turquoise
DCAF11	1	turquoise
DCAF12	1	turquoise
DCAF13	1	turquoise
DCAF16	1	turquoise
DCAF6	1	turquoise
DCAF7	1	turquoise
DCAKD	1	turquoise
DCBLD1	1	turquoise
DCC	1	turquoise
DCK	1	turquoise
DCLK2	1	turquoise
DCLRE1A	1	turquoise
DCP2	1	turquoise
DCPS	1	turquoise
DCTD	1	turquoise
DCTN1	1	turquoise
DCTN2	1	turquoise
DCTN3	1	turquoise
DCTN4	1	turquoise
DCTN6	1	turquoise
DCUN1D4	1	turquoise
DCUN1D5	1	turquoise
DCXR	1	turquoise
DDB1	1	turquoise
DDHD1	1	turquoise
DDIT4	1	turquoise
DDRGK1	1	turquoise
DDTL	1	turquoise
DDX1	1	turquoise
DDX10	1	turquoise
DDX17	1	turquoise
DDX18	1	turquoise
DDX21	1	turquoise
DDX23	1	turquoise
DDX24	1	turquoise
DDX46	1	turquoise
DDX47	1	turquoise
DDX49	1	turquoise
DDX5	1	turquoise
DDX50	1	turquoise
DDX51	1	turquoise
DEK	1	turquoise
DENND1A	1	turquoise
DENND1B	1	turquoise
DENND4A	1	turquoise
DENND4B	1	turquoise
DENR	1	turquoise
DEPDC1P1	1	turquoise
DERL2	1	turquoise
DGAT1	1	turquoise
DGKE	1	turquoise
DGKG	1	turquoise
DGKI	1	turquoise
DGUOK	1	turquoise
DHRS13	1	turquoise
DHRS4L2	1	turquoise
DHRS7	1	turquoise
DHRS7B	1	turquoise
DHRSX	1	turquoise
DHX15	1	turquoise
DHX16	1	turquoise
DHX29	1	turquoise
DHX32	1	turquoise
DHX40	1	turquoise
DHX58	1	turquoise
DHX8	1	turquoise
DHX9	1	turquoise
DIABLO	1	turquoise
DIEXF	1	turquoise
DIMT1	1	turquoise
DIRAS2	1	turquoise
DISP2	1	turquoise
DKC1	1	turquoise
DKFZP434I0714	1	turquoise
DKFZP586I1420	1	turquoise
DKK3	1	turquoise
DLAT	1	turquoise
DLG2	1	turquoise
DLG3	1	turquoise
DLGAP1-AS4	1	turquoise
DLL4	1	turquoise
DMAP1	1	turquoise
DMTN	1	turquoise
DNAAF2	1	turquoise
DNAH14	1	turquoise
DNAJA2	1	turquoise
DNAJA3	1	turquoise
DNAJB11	1	turquoise
DNAJB12	1	turquoise
DNAJB14	1	turquoise
DNAJB9	1	turquoise
DNAJC1	1	turquoise
DNAJC12	1	turquoise
DNAJC15	1	turquoise
DNAJC18	1	turquoise
DNAJC2	1	turquoise
DNAJC22	1	turquoise
DNAJC24	1	turquoise
DNAJC25	1	turquoise
DNAJC3	1	turquoise
DNAJC3-AS1	1	turquoise
DNAJC30	1	turquoise
DNAJC5	1	turquoise
DNAJC6	1	turquoise
DNAJC7	1	turquoise
DNAJC8	1	turquoise
DNAL4	1	turquoise
DNM1P28	1	turquoise
DNTTIP1	1	turquoise
DOCK11	1	turquoise
DOK4	1	turquoise
DOK6	1	turquoise
DOLK	1	turquoise
DPH2	1	turquoise
DPH5	1	turquoise
DPP10	1	turquoise
DPP10-AS1	1	turquoise
DPY19L1	1	turquoise
DPY19L2P2	1	turquoise
DPY30	1	turquoise
DPYSL2	1	turquoise
DPYSL3	1	turquoise
DR1	1	turquoise
DRAM2	1	turquoise
DRG1	1	turquoise
DRG2	1	turquoise
DRICH1	1	turquoise
DSCAML1	1	turquoise
DSCR3	1	turquoise
DSN1	1	turquoise
DSTN	1	turquoise
DSTYK	1	turquoise
DTNBP1	1	turquoise
DTWD1	1	turquoise
DTX2	1	turquoise
DUSP23	1	turquoise
DUSP26	1	turquoise
DUT	1	turquoise
DYM	1	turquoise
DYNC1H1	1	turquoise
DYNC1I1	1	turquoise
DYNC1LI1	1	turquoise
DYNLL2	1	turquoise
DYNLRB1	1	turquoise
DYNLT1	1	turquoise
DYNLT3	1	turquoise
DYRK4	1	turquoise
DZANK1	1	turquoise
DZIP1	1	turquoise
DZIP1L	1	turquoise
DZIP3	1	turquoise
E2F1	1	turquoise
E2F3	1	turquoise
EAPP	1	turquoise
EBAG9	1	turquoise
EBNA1BP2	1	turquoise
EBP	1	turquoise
EBPL	1	turquoise
ECHS1	1	turquoise
ECI2	1	turquoise
ECM1	1	turquoise
ECT2	1	turquoise
EDEM3	1	turquoise
EEF1A1	1	turquoise
EEF1A1P31	1	turquoise
EEF1A1P5	1	turquoise
EEF1E1	1	turquoise
EEF1G	1	turquoise
EFCAB6	1	turquoise
EFCAB7	1	turquoise
EFHC1	1	turquoise
EFR3A	1	turquoise
EFTUD1	1	turquoise
EFTUD2	1	turquoise
EGFR	1	turquoise
EGLN1	1	turquoise
EHBP1	1	turquoise
EI24	1	turquoise
EID1	1	turquoise
EID2	1	turquoise
EID2B	1	turquoise
EIF1AX	1	turquoise
EIF1P2	1	turquoise
EIF2A	1	turquoise
EIF2B1	1	turquoise
EIF2B5	1	turquoise
EIF2S1	1	turquoise
EIF2S2	1	turquoise
EIF2S3	1	turquoise
EIF3A	1	turquoise
EIF3B	1	turquoise
EIF3C	1	turquoise
EIF3D	1	turquoise
EIF3E	1	turquoise
EIF3H	1	turquoise
EIF3J-AS1	1	turquoise
EIF3K	1	turquoise
EIF3L	1	turquoise
EIF3M	1	turquoise
EIF4A2	1	turquoise
EIF4B	1	turquoise
EIF4E	1	turquoise
EIF4E1B	1	turquoise
EIF4E2	1	turquoise
EIF4G3	1	turquoise
EIF4H	1	turquoise
EIF5A2	1	turquoise
ELAC2	1	turquoise
ELAVL2	1	turquoise
ELK4	1	turquoise
ELMOD1	1	turquoise
ELOF1	1	turquoise
ELOVL4	1	turquoise
ELP2	1	turquoise
ELP3	1	turquoise
ELP4	1	turquoise
ELP5	1	turquoise
EMB	1	turquoise
EMC1	1	turquoise
EMC3	1	turquoise
EMC4	1	turquoise
EMC6	1	turquoise
EMC7	1	turquoise
EMC8	1	turquoise
EMCN	1	turquoise
EMG1	1	turquoise
EML1	1	turquoise
EML5	1	turquoise
ENAH	1	turquoise
ENDOV	1	turquoise
ENO1	1	turquoise
ENO2	1	turquoise
ENOX1	1	turquoise
ENPP4	1	turquoise
ENPP5	1	turquoise
ENPP7P11	1	turquoise
ENPP7P4	1	turquoise
ENSA	1	turquoise
ENTHD2	1	turquoise
ENTPD3	1	turquoise
EP300	1	turquoise
EP300-AS1	1	turquoise
EP400	1	turquoise
EPB41L3	1	turquoise
EPB41L4A	1	turquoise
EPB41L4A-AS1	1	turquoise
EPC2	1	turquoise
EPDR1	1	turquoise
EPG5	1	turquoise
EPHA5	1	turquoise
EPHA7	1	turquoise
EPM2AIP1	1	turquoise
EPRS	1	turquoise
EPS15	1	turquoise
EPS8L2	1	turquoise
EPT1	1	turquoise
ERAL1	1	turquoise
ERC2	1	turquoise
ERCC8	1	turquoise
ERGIC2	1	turquoise
ERH	1	turquoise
ERI1	1	turquoise
ERICH1	1	turquoise
ERICH3	1	turquoise
ERLEC1	1	turquoise
ERLEC1P1	1	turquoise
ERO1L	1	turquoise
ERO1LB	1	turquoise
ERP29	1	turquoise
ERP44	1	turquoise
ESD	1	turquoise
ESF1	1	turquoise
ETF1	1	turquoise
ETFDH	1	turquoise
EVI5	1	turquoise
EWSR1	1	turquoise
EXO5	1	turquoise
EXOC2	1	turquoise
EXOC4	1	turquoise
EXOC5	1	turquoise
EXOC6	1	turquoise
EXOSC1	1	turquoise
EXOSC7	1	turquoise
EXOSC8	1	turquoise
EXOSC9	1	turquoise
EXT2	1	turquoise
EXTL1	1	turquoise
EXTL2	1	turquoise
EXTL3	1	turquoise
EZH1	1	turquoise
F2R	1	turquoise
F8	1	turquoise
FABP5	1	turquoise
FABP6	1	turquoise
FABP7	1	turquoise
FAF2	1	turquoise
FAHD1	1	turquoise
FAM101B	1	turquoise
FAM102B	1	turquoise
FAM103A1	1	turquoise
FAM103A2P	1	turquoise
FAM104A	1	turquoise
FAM104B	1	turquoise
FAM114A2	1	turquoise
FAM120A	1	turquoise
FAM122A	1	turquoise
FAM122B	1	turquoise
FAM127A	1	turquoise
FAM127B	1	turquoise
FAM133A	1	turquoise
FAM133B	1	turquoise
FAM134A	1	turquoise
FAM134B	1	turquoise
FAM134C	1	turquoise
FAM135A	1	turquoise
FAM136A	1	turquoise
FAM153A	1	turquoise
FAM153B	1	turquoise
FAM153C	1	turquoise
FAM155A	1	turquoise
FAM160B1	1	turquoise
FAM161B	1	turquoise
FAM162B	1	turquoise
FAM168B	1	turquoise
FAM169A	1	turquoise
FAM171B	1	turquoise
FAM173A	1	turquoise
FAM174A	1	turquoise
FAM175A	1	turquoise
FAM175B	1	turquoise
FAM178B	1	turquoise
FAM179B	1	turquoise
FAM185A	1	turquoise
FAM185BP	1	turquoise
FAM188A	1	turquoise
FAM192A	1	turquoise
FAM199X	1	turquoise
FAM19A1	1	turquoise
FAM19A2	1	turquoise
FAM200B	1	turquoise
FAM208B	1	turquoise
FAM20B	1	turquoise
FAM20C	1	turquoise
FAM210A	1	turquoise
FAM213A	1	turquoise
FAM214A	1	turquoise
FAM216A	1	turquoise
FAM218A	1	turquoise
FAM219B	1	turquoise
FAM21A	1	turquoise
FAM220A	1	turquoise
FAM220CP	1	turquoise
FAM222B	1	turquoise
FAM27B	1	turquoise
FAM27E2	1	turquoise
FAM3C	1	turquoise
FAM41C	1	turquoise
FAM45A	1	turquoise
FAM47E-STBD1	1	turquoise
FAM49B	1	turquoise
FAM50B	1	turquoise
FAM53B-AS1	1	turquoise
FAM63B	1	turquoise
FAM65A	1	turquoise
FAM65B	1	turquoise
FAM71E1	1	turquoise
FAM73A	1	turquoise
FAM74A7	1	turquoise
FAM81A	1	turquoise
FAM8A3P	1	turquoise
FAM90A25P	1	turquoise
FAM91A1	1	turquoise
FAM95B1	1	turquoise
FAM96A	1	turquoise
FAM98A	1	turquoise
FAM98B	1	turquoise
FAM98C	1	turquoise
FANCC	1	turquoise
FANCF	1	turquoise
FANCL	1	turquoise
FANK1	1	turquoise
FAR2P2	1	turquoise
FASN	1	turquoise
FASTKD2	1	turquoise
FBL	1	turquoise
FBXL13	1	turquoise
FBXL2	1	turquoise
FBXL3	1	turquoise
FBXL7	1	turquoise
FBXO16	1	turquoise
FBXO17	1	turquoise
FBXO18	1	turquoise
FBXO21	1	turquoise
FBXO25	1	turquoise
FBXO27	1	turquoise
FBXO3	1	turquoise
FBXO48	1	turquoise
FBXO8	1	turquoise
FBXW11	1	turquoise
FBXW7	1	turquoise
FCF1	1	turquoise
FCF1P7	1	turquoise
FDFT1	1	turquoise
FDPS	1	turquoise
FDPSP2	1	turquoise
FDX1	1	turquoise
FEM1B	1	turquoise
FER	1	turquoise
FERMT2	1	turquoise
FEZ2	1	turquoise
FEZF2	1	turquoise
FGD4	1	turquoise
FGF12	1	turquoise
FGF13	1	turquoise
FGF14	1	turquoise
FGF14-AS1	1	turquoise
FGF9	1	turquoise
FGFR1OP	1	turquoise
FHL5	1	turquoise
FIBP	1	turquoise
FIG4	1	turquoise
FIGNL1	1	turquoise
FILIP1L	1	turquoise
FIP1L1	1	turquoise
FIS1	1	turquoise
FKBP1AP1	1	turquoise
FKBP1B	1	turquoise
FKBP2	1	turquoise
FKBP3	1	turquoise
FKBPL	1	turquoise
FLG	1	turquoise
FLJ10038	1	turquoise
FLJ31104	1	turquoise
FLJ41278	1	turquoise
FLOT1	1	turquoise
FLOT2	1	turquoise
FLRT3	1	turquoise
FLT1	1	turquoise
FMN1	1	turquoise
FMN2	1	turquoise
FMNL3	1	turquoise
FMR1	1	turquoise
FN3K	1	turquoise
FNDC3B	1	turquoise
FNIP2	1	turquoise
FNTA	1	turquoise
FOCAD	1	turquoise
FOPNL	1	turquoise
FOXP4	1	turquoise
FOXRED1	1	turquoise
FPGT	1	turquoise
FRG1	1	turquoise
FRMD3	1	turquoise
FRMD4A	1	turquoise
FRMPD2	1	turquoise
FRMPD2B	1	turquoise
FRMPD4	1	turquoise
FSBP	1	turquoise
FSD1L	1	turquoise
FSTL5	1	turquoise
FTH1	1	turquoise
FTLP11	1	turquoise
FTLP6	1	turquoise
FTO	1	turquoise
FTO-IT1	1	turquoise
FTOP1	1	turquoise
FTSJ1	1	turquoise
FTSJ2	1	turquoise
FTSJ3	1	turquoise
FUNDC1	1	turquoise
FUNDC2	1	turquoise
FUS	1	turquoise
FUT2	1	turquoise
FUT4	1	turquoise
FXR2	1	turquoise
FXYD6	1	turquoise
FXYD7	1	turquoise
FZD3	1	turquoise
G3BP1	1	turquoise
G3BP2	1	turquoise
GABARAP	1	turquoise
GABARAPL1	1	turquoise
GABARAPL2	1	turquoise
GABBR1	1	turquoise
GABRA1	1	turquoise
GABRA3	1	turquoise
GABRA5	1	turquoise
GABRB2	1	turquoise
GABRD	1	turquoise
GABRG3	1	turquoise
GAD1	1	turquoise
GAD2	1	turquoise
GALK2	1	turquoise
GALNT1	1	turquoise
GALNT11	1	turquoise
GALNT2	1	turquoise
GAN	1	turquoise
GAP43	1	turquoise
GAPDH	1	turquoise
GAPDHP33	1	turquoise
GAPDHP55	1	turquoise
GAPVD1	1	turquoise
GAR1	1	turquoise
GARNL3	1	turquoise
GARS	1	turquoise
GART	1	turquoise
GAS8	1	turquoise
GAS8-AS1	1	turquoise
GATAD2B	1	turquoise
GATB	1	turquoise
GATC	1	turquoise
GBE1	1	turquoise
GBP3	1	turquoise
GCNT1P2	1	turquoise
GCSHP2	1	turquoise
GDA	1	turquoise
GDAP1	1	turquoise
GDAP2	1	turquoise
GDE1	1	turquoise
GDI1	1	turquoise
GDI2	1	turquoise
GDPD1	1	turquoise
GEMIN2	1	turquoise
GEMIN5	1	turquoise
GEMIN6	1	turquoise
GFM1	1	turquoise
GFM2	1	turquoise
GFRA1	1	turquoise
GGCT	1	turquoise
GGH	1	turquoise
GGNBP2	1	turquoise
GGTLC5P	1	turquoise
GHET1	1	turquoise
GHITM	1	turquoise
GHRLOS	1	turquoise
GID8	1	turquoise
GIMAP8	1	turquoise
GIN1	1	turquoise
GJA6P	1	turquoise
GLCE	1	turquoise
GLE1	1	turquoise
GLIS1	1	turquoise
GLO1	1	turquoise
GLOD4	1	turquoise
GLRB	1	turquoise
GLRX2	1	turquoise
GLRX3	1	turquoise
GLRX5	1	turquoise
GLS2	1	turquoise
GLT1D1	1	turquoise
GLYATL1P1	1	turquoise
GLYR1	1	turquoise
GMEB1	1	turquoise
GMEB2	1	turquoise
GMPR2	1	turquoise
GMPS	1	turquoise
GNA14	1	turquoise
GNAI3	1	turquoise
GNAO1	1	turquoise
GNAQ	1	turquoise
GNB2L1	1	turquoise
GNB4	1	turquoise
GNG10	1	turquoise
GNG12	1	turquoise
GNG2	1	turquoise
GNG3	1	turquoise
GNG5	1	turquoise
GNL2	1	turquoise
GNL3	1	turquoise
GNL3L	1	turquoise
GNPAT	1	turquoise
GNPDA1	1	turquoise
GNPDA2	1	turquoise
GNPNAT1	1	turquoise
GNPTAB	1	turquoise
GNS	1	turquoise
GOLGA4	1	turquoise
GOLGA6L11P	1	turquoise
GOLGA8O	1	turquoise
GOLGB1	1	turquoise
GOLM1	1	turquoise
GOPC	1	turquoise
GORAB	1	turquoise
GORASP1	1	turquoise
GORASP2	1	turquoise
GOT1	1	turquoise
GOT2	1	turquoise
GPATCH1	1	turquoise
GPATCH11	1	turquoise
GPATCH2	1	turquoise
GPATCH4	1	turquoise
GPBP1L1	1	turquoise
GPC4	1	turquoise
GPD1L	1	turquoise
GPD2	1	turquoise
GPM6A	1	turquoise
GPN2	1	turquoise
GPN3	1	turquoise
GPNMB	1	turquoise
GPR12	1	turquoise
GPR137C	1	turquoise
GPR155	1	turquoise
GPR158	1	turquoise
GPR176	1	turquoise
GPR180	1	turquoise
GPR34	1	turquoise
GPR61	1	turquoise
GPR89A	1	turquoise
GPRASP2	1	turquoise
GPS2	1	turquoise
GRB14	1	turquoise
GRB2	1	turquoise
GRIA1	1	turquoise
GRIA2	1	turquoise
GRIA3	1	turquoise
GRIA4	1	turquoise
GRIK5	1	turquoise
GRIN1	1	turquoise
GRIN2A	1	turquoise
GRIN3A	1	turquoise
GRK4	1	turquoise
GRM5	1	turquoise
GRPEL1	1	turquoise
GRPEL2	1	turquoise
GRSF1	1	turquoise
GSG1	1	turquoise
GSKIP	1	turquoise
GSPT2	1	turquoise
GSR	1	turquoise
GSS	1	turquoise
GSTA9P	1	turquoise
GSTM3	1	turquoise
GSTM4	1	turquoise
GSTO1	1	turquoise
GSTO2	1	turquoise
GSTP1	1	turquoise
GTDC1	1	turquoise
GTF2A2	1	turquoise
GTF2B	1	turquoise
GTF2F1	1	turquoise
GTF2F2	1	turquoise
GTF2H1	1	turquoise
GTF2H2B	1	turquoise
GTF2IP1	1	turquoise
GTF3A	1	turquoise
GTF3C3	1	turquoise
GTF3C4	1	turquoise
GTF3C6	1	turquoise
GTPBP10	1	turquoise
GTPBP4	1	turquoise
GTPBP6	1	turquoise
GTPBP8	1	turquoise
GUCY1B3	1	turquoise
GUF1	1	turquoise
GXYLT1P3	1	turquoise
GYG1	1	turquoise
H2AFV	1	turquoise
H2AFY	1	turquoise
H3F3A	1	turquoise
H3F3AP2	1	turquoise
HABP4	1	turquoise
HACD2	1	turquoise
HACD3	1	turquoise
HACE1	1	turquoise
HAPLN4	1	turquoise
HARS	1	turquoise
HARS2	1	turquoise
HAT1	1	turquoise
HAX1	1	turquoise
HCAR1	1	turquoise
HCCS	1	turquoise
HCFC1R1	1	turquoise
HCFC2	1	turquoise
HCG8	1	turquoise
HCLS1	1	turquoise
HDAC2	1	turquoise
HDAC3	1	turquoise
HDAC8	1	turquoise
HDGFRP3	1	turquoise
HEATR4	1	turquoise
HEATR5B	1	turquoise
HEATR6	1	turquoise
HECTD1	1	turquoise
HECTD2	1	turquoise
HECW2	1	turquoise
HEIH	1	turquoise
HENMT1	1	turquoise
HEPN1	1	turquoise
HERC1	1	turquoise
HERPUD2	1	turquoise
HEXA	1	turquoise
HEXB	1	turquoise
HEY1	1	turquoise
HIAT1	1	turquoise
HIC2	1	turquoise
HIGD1A	1	turquoise
HIGD1B	1	turquoise
HIGD2A	1	turquoise
HINFP	1	turquoise
HINT1	1	turquoise
HINT3	1	turquoise
HIST1H1A	1	turquoise
HIST1H2AD	1	turquoise
HIST1H2AE	1	turquoise
HIST1H2BD	1	turquoise
HIST1H2BF	1	turquoise
HIST1H2BG	1	turquoise
HIST1H2BK	1	turquoise
HIST1H2BL	1	turquoise
HIST1H2BN	1	turquoise
HIST1H4C	1	turquoise
HIST1H4E	1	turquoise
HIST1H4H	1	turquoise
HIST3H2BB	1	turquoise
HIST4H4	1	turquoise
HK1	1	turquoise
HLA-DRB5	1	turquoise
HLA-N	1	turquoise
HLCS	1	turquoise
HLF	1	turquoise
HMGA1P2	1	turquoise
HMGB1P48	1	turquoise
HMGB1P5	1	turquoise
HMGB1P6	1	turquoise
HMGB1P8	1	turquoise
HMGB2	1	turquoise
HMGB3P1	1	turquoise
HMGB3P29	1	turquoise
HMGB3P9	1	turquoise
HMGCLL1	1	turquoise
HMGCS1	1	turquoise
HMGN1P34	1	turquoise
HMGN1P36	1	turquoise
HMGN2P41	1	turquoise
HMGN3	1	turquoise
HMGN4	1	turquoise
HMOX2	1	turquoise
HMP19	1	turquoise
HN1	1	turquoise
HNMT	1	turquoise
HNRNPA1P18	1	turquoise
HNRNPA1P42	1	turquoise
HNRNPC	1	turquoise
HNRNPCP1	1	turquoise
HNRNPLL	1	turquoise
HNRNPM	1	turquoise
HNRNPR	1	turquoise
HNRNPUL1	1	turquoise
HNRNPUL2-BSCL2	1	turquoise
HOOK2	1	turquoise
HP09025	1	turquoise
HPCA	1	turquoise
HPCAL4	1	turquoise
HPS6	1	turquoise
HPSE2	1	turquoise
HR	1	turquoise
HRAS	1	turquoise
HRASLS5	1	turquoise
HS1BP3	1	turquoise
HS2ST1	1	turquoise
HS3ST1	1	turquoise
HS3ST4	1	turquoise
HS6ST2	1	turquoise
HSBP1	1	turquoise
HSCB	1	turquoise
HSD17B10	1	turquoise
HSD17B11	1	turquoise
HSD17B12	1	turquoise
HSD17B13	1	turquoise
HSD17B4	1	turquoise
HSDL1	1	turquoise
HSF2	1	turquoise
HSP90AB1	1	turquoise
HSP90AB4P	1	turquoise
HSPA12A	1	turquoise
HSPA13	1	turquoise
HSPA14	1	turquoise
HSPA9	1	turquoise
HSPB11	1	turquoise
HSPD1P13	1	turquoise
HSPE1P7	1	turquoise
HTATIP2	1	turquoise
HTATSF1	1	turquoise
HTATSF1P2	1	turquoise
HTR1B	1	turquoise
HTR2B	1	turquoise
HTR3B	1	turquoise
HYDIN2	1	turquoise
HYKK	1	turquoise
HYLS1	1	turquoise
HYOU1	1	turquoise
HYPK	1	turquoise
IAH1	1	turquoise
IARS	1	turquoise
IARS2	1	turquoise
ICE1	1	turquoise
IDE	1	turquoise
IDH3A	1	turquoise
IDH3G	1	turquoise
IDI1	1	turquoise
IDNK	1	turquoise
IDO1	1	turquoise
IDSP1	1	turquoise
[truncated: 14,936 more rows]
