# Supplementary material for: Increased excitatory to inhibitory synaptic ratio in parietal cortex samples from individuals with Alzheimer’s disease
Source: Nat Commun. 2021 May 10;12:2603. doi: 10.1038/s41467-021-22742-8 (PMC8110554; doi:10.1038/s41467-021-22742-8)
Supplement: Supplementary file 13 — Supplementary Dataset 10 [file 41467_2021_22742_MOESM13_ESM.xlsx]

## Sheet: Sheet1
Primers used for ISH in the Allen ADTBI study
Gene	SLC6A1
Probe	RNA
probe orientation	antisense
forward Primer	AGTGTTAATCCAGAGAACCCCC
Reverse Primer	GGTAGGTTTGGATGGAAATCAG
Sequence	AGTGTTAATCCAGAGAACCCCCCGCAATGTGCTTCCGAGATTCAGACTGCTTCATTGGGAAGTATGATTTGTTCCTTTCTGGAATTGGGCTCCGTGGTGGCGGCGGCACTTCAAGCAAAGACAGTTTCTTGCAAGCTCCAGTAGCTCCGCGTGTCTCATTTGCCAGGAAGATGGGTTCCCACGTAGCAAATCGTACATTGTGCCCTGTAGCTCCTTAGCTAGTTAGCTCACAAGCCGTGTTTTATGACTAATCCTTAATAACTATGGTAAATAACTGTGACTGTGGGGTTTTTAATCTCTTGTCATTCTCATCCAAAAGTGACCAGCATACCAGTTCTTGCAATAAGATATTACCCTCAGAATATTAAGCACATTATTGTAGAGAAAAAAAAATATGTG…
Gene	SLC17A7
Probe	RNA
probe orientation	antisense
forward Primer	CTCTAAACATGCTGATCCCCTC
Reverse Primer	CAATTAGGAACACGTACTGCCA
Sequence	CTCTAAACATGCTGATCCCCTCAGCTGCCCGCGTCCACTATGGCTGTGTCATCTTCGTGAGGATCCTGCAGGGGTTGGTAGAGGGGGTCACATACCCCGCCTGCCATGGGATCTGGAGCAAATGGGCCCCACCCTTAGAACGGAGTCGCCTGGCGACGACAGCCTTTTGTGGTTCCTATGCTGGGGCGGTGGTCGCGATGCCCCTCGCCGGGGTCCTTGTGCAGTACTCAGGATGGAGCTCTGTTTTCTACGTCTACGGCAGCTTCGGGATCTTCTGGTACCTGTTCTGGCTGCTCGTCTCCTACGAGTCCCCCGCGCTGCACCCCAGCATCTCGGAGGAGGAGCGCAAGTACATCGAGGACGCCATCGGAGAGAGCGCGAAACTCATGAACCCCCTCA…
