# Supplementary material for: Increased excitatory to inhibitory synaptic ratio in parietal cortex samples from individuals with Alzheimer’s disease
Source: Nat Commun. 2021 May 10;12:2603. doi: 10.1038/s41467-021-22742-8 (PMC8110554; doi:10.1038/s41467-021-22742-8)
Supplement: Supplementary file 14 — Supplementary Dataset 11 [file 41467_2021_22742_MOESM14_ESM.xlsx]

## Sheet: Sheet1
Diagnosis	order	Age (years)	Sex	PMI (hours)	Plaques counts	PSD-95 layer 1 low norm	PSD-95 layer 1 mid norm	PSD-95 layer 1 high norm	PSD-95 layer 1 high norm/low norm ratio	PSD-95 layer 2 low norm	PSD-95 layer 2 mid norm	PSD-95 layer 2 high norm	PSD-95 layer 2 high/low ratio norm	GPHN layer 1 low norm	GPHN layer 1 mid norm	GPHN layer 1 high norm	GPHN layer 1 high norm/low norm ratio	GPHN layer 2 low norm	GPHN layer 2 mid norm	GPHN layer 2 high norm	GPHN layer 2 high norm/low norm ratio	PSD-95 Peak of counts distribution layer 1	PSD-95 Peak of counts distribution layer 2	PSD-95 Peaks of counts distribution layers 1+2	GPHN Peak of counts distribution layer 1	GPHN Peak of counts distribution layer 2	GPHN Peaks of counts distribution layers 1+2	PSD95/GPHN Peak of counts distibution Layer 1	PSD95/GPHN Peak of counts distibution Layer 2	PSD-95 Peaks of counts distibution layers 1+2/ GPHN Peaks of counts distribution layers 1+2	PSD+GPHN counts in layers 1+2 high/PSD+GPHN counts in layers 1+2 low	Total Protein (ug/ml)	Counting syn/µL	Count Small particle	Count Medium particle	Count Large particle	Large/small	%small	%medium	%large	Kainate-induced current (nA)	GABA-induced current (nA)	AMPA + CTZ induced current (nA)	Electrophysiological E/I	% potentiation ConA	P-tau (AT8) levels
C1	1	52	M	16	0	12.8452	37.4878	49.6682	3.86666	13.2848	37.1239	49.59	3.73283	10.2424	39.2708	50.4875	4.92925	9.13794	38.6933	52.1684	5.70899	1671.65	1672.35	3344	2043.05	2139.9	4182.95	0.818213	0.781508	0.799436	4.49926	4.8	3.3317e+06	2246.5	714	1676	0.746049	48.4525	15.3995	36.148	1.75554	16.3848	2.16472	0.0995316	112.743
C2	2	58	M	9	0	12.6855	52.3307	34.9805	2.75752	8.95037	52.9652	38.0865	4.25531	15.9542	61.4764	22.5656	1.4144	6.60251	60.0823	33.3148	5.04578	2794.85	2649.5	5444.35	3386.7	3074.45	6461.15	0.825243	0.86178	0.842629	2.87168	4.68	1.66452e+06	2158	725.5	1653	0.765987	47.5697	15.9925	36.4378	1.92938	16.928	3.69353	0.114555	78.7879
C3	3	59	F	19.5	0	8.045	52.0162	39.9412	4.96473	9.59762	39.4458	50.953	5.30892	6.02637	54.9331	39.0417	6.47848	6.66679	53.2176	40.1167	6.0174	2879.95	1684.7	4564.65	2921.1	3118.3	6039.4	0.985913	0.540262	0.755812	5.62894	4.72	2.59597e+06	2311	685.5	1516.5	0.656209	51.2076	15.1895	33.6029	2.99392	21.8623	3.40267	0.129073	105.263
C4	4	53	M	15	0	12.6717	38.3635	48.9619	3.86387	10.8226	37.3113	51.8661	4.79239	6.35129	54.5084	39.141	6.16268	7.8674	42.5056	49.633	6.30869	1935.45	2035	3970.45	3386.8	2290.25	5677.05	0.571469	0.888549	0.699386	5.06644	3.716	2.30711e+06	2409.5	686	1514.5	0.628554	52.2668	14.8807	32.8525	1.83566	19.496	2.58493	0.0937725	96.5865
C5	5	64	M	17.5	0	9.35699	38.7515	51.8924	5.54584	10.9065	49.416	39.6786	3.63807	5.17299	35.5783	59.248	11.4533	5.80443	43.0848	51.1097	8.80529	1829.95	2537.25	4367.2	2119.1	2506.65	4625.75	0.863551	1.01221	0.944106	6.60173	5.12	2.68313e+06	2020	671	1806	0.894059	44.9188	14.9211	40.1601	0.885557	5.25145	1.41469	0.127457	87.2684
AD1	6	59	M	3.3	4.19783	17.4348	47.8938	34.6697	1.98853	27.0282	51.1519	21.8171	0.807198	13.8977	44.538	41.5631	2.99065	19.9479	43.01	37.0382	1.85675	2285.7	2496.15	4781.85	2330.05	2145.95	4476	0.980966	1.16319	1.06833	1.73238	3.32	1.46335e+06	2675	698	1311.5	0.49028	57.1032	14.9002	27.9966	0.766867	5.18124	0.9089	0.164837	71.1576	15688.1
AD2	7	57	F	3.2	3.37969	20.349	40.7862	38.8622	1.90979	26.7223	34.5797	38.6965	1.4481	17.5587	43.9127	38.5303	2.19437	21.7889	37.5199	40.6924	1.86758	2135.5	1591.35	3726.85	2090.05	1763.05	3853.1	1.02175	0.902612	0.967234	1.81133	3.184	1.37066e+06	3027	720.5	1183.5	0.390981	61.3871	14.6116	24.0012	0.50704	2.17316	0.669667	0.257839	93.9331	15009
AD3	8	61	M	5.6	3.1324	17.2699	38.9579	43.7758	2.5348	19.0859	46.9956	33.9181	1.77713	16.4843	35.7524	47.7593	2.89726	18.3425	32.6764	48.984	2.67052	1708.21	2058.25	3766.46	1784.88	1550.1	3334.97	0.957046	1.32782	1.12938	2.4655	2.492	937975	2897	655.5	1193	0.411805	61.0473	13.8131	25.1396	0.452	2.18303	0.474367	0.27825		13641.6
AD4	9	56	F	3.9	3.29726	14.5567	49.3322	36.1077	2.48049	23.5719	51.5623	24.8655	1.05488	10.766	50.7492	38.4827	3.57447	19.3597	40.055	40.5879	2.09652	2186.62	2665.46	4852.08	2933.92	1997.33	4931.25	0.745292	1.33451	0.983946	2.05147	3.648	2.2851e+06	2866	703	1279	0.446267	59.1172	14.5008	26.382	1.51493	20.4463	1.99447	0.111563	107.407	22054
AD5	10	56	F	3.2	6.44821	22.1148	44.3996	33.4831	1.51406	24.7243	44.181	31.0928	1.25758	20.8314	38.228	40.9439	1.96549	23.0679	32.868	44.0603	1.91003	2198.27	2218.2	4416.47	1853.45	1495.85	3349.3	1.18604	1.4829	1.31862	1.63845	2.896	1.41942e+06	3156	725	1102.5	0.349335	63.329	14.548	22.123	1.63278	7.13354	1.60501	0.15874	88.8924	14103.7
DS1	11	58	M	3.4	3.1324	17.7095	46.7811	35.5127	2.00528	19.3235	51.5443	29.1346	1.50773	13.6409	39.5112	46.8505	3.43455	14.6839	38.4539	46.8644	3.19156	2116.45	2431.7	4548.15	2078.8	2033.25	4112.05	1.01811	1.19597	1.10605	2.46069	3.224	922002	2660	682	1305.5	0.490789	57.2351	14.6746	28.0904	0.94616	5.12623	1.05674	0.166374	103.778	16847.3
DS2	12	52	F	4.4	3.98144	31.0092	39.7399	29.2545	0.943414	42.3382	33.9441	23.719	0.560227	28.3423	28.9779	42.683	1.50598	34.4419	27.7785	37.7758	1.0968	1889.75	1667.1	3556.85	1034.55	1042.9	2077.45	1.82664	1.59852	1.71212	0.952739	2.412	875912	3079.5	696.5	1124.5	0.365157	62.8405	14.2128	22.9466	0.9066	2.54324	1.09833	0.185695		31676.9
DS3	13	62	F	2.4	4.24897	15.004	47.0808	37.9174	2.52716	20.6997	38.8026	40.5	1.95655	17.4618	63.2694	19.2661	1.10332	14.5131	64.7842	20.6987	1.4262	2742.35	1936.5	4678.85	3563.6	3533.15	7096.75	0.769545	0.548094	0.659295	1.76323	3.264	753782	2847.5	780.5	1303	0.457594	57.7469	15.8284	26.4247	8.63666	58.0732	8.95042	0.133073	90.1799	8972.83
DS4	14	55	M	4.5	3.79872	13.2741	61.1939	25.5336	1.92357	23.0239	44.4499	32.5262	1.41272	12.6928	64.2933	23.0171	1.81339	16.6231	52.7939	30.5856	1.83994	4130.89	2093.65	6224.54	4159.5	2850.8	7010.3	0.993122	0.734408	0.887913	1.71487	2.616	1.13296e+06	3222	638.5	965.5	0.299659	66.7634	13.2304	20.0062	0.65925	3.41146	0.608588	0.170049	116.667	35586.1
DS5	15	54	M	4.5	3.99793	16.376	42.0142	41.6133	2.54111	19.3412	53.7783	26.8836	1.38997	15.3377	47.7126	36.95	2.40909	18.5383	43.9253	37.5344	2.0247	1946.09	2428	4374.09	2701.41	2305.26	5006.67	0.720398	1.05324	0.873652	2.06536	3.34	1.82569e+06	3038.5	691.5	1102.5	0.362844	62.8764	14.3094	22.8143	1.3568	7.7903	2.47	0.111532	101.232	25477.4
DS6	16	57	F	5.3	4.45749	16.8765	44.075	39.0467	2.31367	23.2969	48.405	28.2977	1.21465	13.3247	43.4857	43.1918	3.24149	18.4049	41.4723	40.1198	2.17985	2634.59	2444	5078.59	2493.18	2150.15	4643.33	1.05672	1.13666	1.09374	2.11669	3.016	836056	2873	789	1261.5	0.439088	58.3528	16.0252	25.622	1.995	13.623	1.84284	0.132392	90.4392	15688.2
PMI= postmortem interval
Plaques stained with Amylo-Glo RTD in 574,200 um2
norm= normalized to total counts
