# Supplementary material for: Increased excitatory to inhibitory synaptic ratio in parietal cortex samples from individuals with Alzheimer’s disease
Source: Nat Commun. 2021 May 10;12:2603. doi: 10.1038/s41467-021-22742-8 (PMC8110554; doi:10.1038/s41467-021-22742-8)
Supplement: Supplementary file 16 — Source Data [file 41467_2021_22742_MOESM16_ESM.xlsx]

## Sheet: Fig1b_plaques
Fig 1b. Average plaque counts per 0.5mm square
	CNTRL1	0
	CNTRL2	0
	CNTRL3	0
	CNTRL4	0
	CNTRL5	0
	AD1	4.19783
	AD2	3.37969
	AD3	3.1324
	AD4	3.29726
	AD5	6.44821
	DS1	3.1324
	DS2	3.98144
	DS3	4.24897
	DS4	3.79872
	DS5	3.99793
	DS6	4.45749

## Sheet: Fig1e-h
Fig 1e. Layer 1 PSD-95
HistoValues	CNTRL1	CNTRL2	CNTRL3	CNTRL4	CNTRL5		AD1	AD2	AD3	AD4	AD5		DS1	DS2	DS3	DS4	DS5	DS6
32.5	0.00879839	0.0139066	0	0	0.018119		0.083945	0.0445093	0.0186172	0.0232607	0.0499347		0.0292471	0.214096	0.0360438	0.0270757	0.0483804	0.0707226
37.5	0.0180158	0.0157859	0	0.0012024	0.0290747		0.143424	0.0781718	0.0440368	0.0532745	0.105457		0.0718643	0.299573	0.0706459	0.0599534	0.0764103	0.119326
42.5	0.0418971	0.0368338	0	0.00761523	0.0632058		0.231165	0.169808	0.0827032	0.103172	0.210215		0.147071	0.473752	0.136606	0.12803	0.150133	0.246801
47.5	0.110608	0.0913328	0.00523265	0.0440882	0.15675		0.430693	0.339243	0.204789	0.207095	0.42462		0.286204	0.874929	0.23032	0.234785	0.29873	0.461007
52.5	0.231272	0.172517	0.0297859	0.121844	0.23639		0.608285	0.698309	0.357665	0.438202	0.685118		0.470878	1.3382	0.41955	0.353532	0.503387	0.67754
57.5	0.550109	0.47696	0.141282	0.39519	0.478679		1.22079	1.5481	0.959142	0.959691	1.49245		1.07086	2.57681	0.897131	0.718668	1.1761	1.22964
62.5	1.38177	1.24596	0.493077	1.23407	1.04458		2.10242	2.92976	2.10589	1.80571	3.01249		2.00175	4.6968	1.94745	1.4149	2.11683	2.03757
67.5	3.6463	3.33609	1.75294	3.42565	2.40688		4.18628	5.41816	4.66503	3.57277	6.02534		4.57174	8.30659	3.9176	3.25218	4.30586	4.08154
72.5	6.85185	7.29234	5.62269	7.44208	4.8955		8.3211	9.07353	8.81774	7.35488	10.0613		9.04571	11.9865	7.32483	7.07025	7.63259	7.89066
77.5	10.4927	14.137	14.4502	12.1812	9.22215		15.1767	13.2376	12.8566	13.8878	14.5251		15.2616	15.1185	13.3708	19.9587	11.5464	12.9018
82.5	14.0075	21.0092	23.1843	15.5146	15.4218		19.2837	15.9747	14.6779	19.6887	16.8877		17.6857	15.2387	19.769	28.7606	16.4394	16.8689
87.5	12.9877	17.1845	14.3817	10.6677	14.1075		13.4333	11.5739	11.4234	15.7557	12.9869		13.8339	9.38271	13.941	12.4746	14.0284	14.3043
92.5	12.5582	13.1459	9.4389	9.52545	12.6702		10.0903	9.50292	9.74788	11.7624	10.319		10.3422	6.71518	10.4286	7.33443	11.6447	12.0778
97.5	9.95643	7.91476	6.74167	7.92705	9.90519		6.76791	7.04556	7.55392	7.56611	7.1239		7.09284	4.70688	7.05738	4.60752	8.34639	8.74399
102.5	7.53938	4.8365	5.27693	6.33507	7.62557		4.62836	5.21245	5.70008	5.06145	4.68653		4.95112	3.41989	4.94089	3.10752	5.93774	5.86648
107.5	5.0419	2.69751	3.84841	4.71703	5.29327		3.01147	3.54653	4.09148	3.18446	2.88085		3.25562	2.30707	3.39893	2.03068	3.8881	3.61762
112.5	3.58597	1.73232	3.14362	3.97315	4.12144		2.1754	2.69786	3.23294	2.25741	2.02113		2.38615	1.79058	2.57173	1.53984	2.86596	2.44037
117.5	2.61187	1.0648	2.44969	3.17595	2.94286		1.55193	1.9988	2.52299	1.64251	1.33182		1.63867	1.38336	1.92078	1.11204	2.02699	1.58267
122.5	1.8661	0.71638	2.01055	2.57074	2.26024		1.15498	1.5107	1.91793	1.11426	0.951204		1.17406	1.1241	1.42229	0.878414	1.49826	1.08761
127.5	1.33861	0.486356	1.50056	2.10661	1.63745		0.889226	1.18268	1.51265	0.828006	0.667658		0.856104	0.888235	1.11592	0.675346	1.07589	0.731673
132.5	1.00972	0.328121	1.15561	1.63046	1.187		0.70826	0.878217	1.15641	0.567261	0.497601		0.648868	0.708411	0.825404	0.52759	0.799045	0.494476
137.5	0.762108	0.240923	0.893576	1.29018	0.940081		0.520121	0.707286	0.911525	0.405937	0.369796		0.470043	0.640674	0.627523	0.422768	0.597076	0.357105
142.5	0.551785	0.183417	0.664949	1.00962	0.65102		0.411288	0.566652	0.713539	0.303515	0.31602		0.355979	0.568099	0.48515	0.346183	0.461534	0.263391
147.5	0.446204	0.156732	0.549428	0.816834	0.474886		0.337889	0.470527	0.590021	0.208221	0.266784		0.300409	0.487864	0.411621	0.296286	0.35095	0.195579
152.5	0.390481	0.125911	0.407744	0.693387	0.400303		0.28516	0.367669	0.501948	0.191338	0.200088		0.239408	0.429401	0.327278	0.254125	0.276843	0.158908
157.5	0.291604	0.112005	0.326034	0.520641	0.322771		0.232431	0.349342	0.41459	0.141815	0.165518		0.200134	0.406419	0.275735	0.226663	0.219632	0.12311
162.5	0.25264	0.119898	0.269683	0.468136	0.251559		0.196997	0.315305	0.349788	0.124182	0.152947		0.15501	0.400371	0.256632	0.191464	0.185458	0.116707
167.5	0.20781	0.0883259	0.216551	0.397595	0.2149		0.184342	0.254339	0.316134	0.100921	0.12117		0.144146	0.352391	0.22996	0.192238	0.180083	0.0966251
Fig 1f. Layer 1, GPHN
HistoValues	CNTRL1	CNTRL2	CNTRL3	CNTRL4	CNTRL5		AD1	AD2	AD3	AD4	AD5		DS1	DS2	DS3	DS4	DS5	DS6
32.5	0.00634044	0.0125801	0	0.00384885	0.00106564		0.026375	0.0520789	0.0177417	0.000598659	0.0376645		0.0132519	0.326498	0.0213129	0.043181	0.00824468	0.00793495
37.5	0.0108161	0.0385026	0.00275482	0.00454864	0.00213129		0.0523621	0.119098	0.0476397	0.00658525	0.0738804		0.0298167	0.473712	0.0395257	0.0599736	0.0260532	0.024757
42.5	0.0369238	0.0914913	0.0051161	0.0136459	0.00284172		0.115585	0.209169	0.117949	0.0179598	0.198101		0.0611058	0.70715	0.0926141	0.111951	0.066617	0.0663361
47.5	0.0772042	0.176502	0.0204644	0.0304409	0.0117221		0.202467	0.323145	0.249369	0.0502874	0.357089		0.15166	1.35121	0.207704	0.212307	0.164234	0.161556
52.5	0.158138	0.309546	0.0377804	0.0636809	0.0237994		0.338608	0.531034	0.528636	0.121827	0.654783		0.299639	1.82334	0.413082	0.370237	0.292191	0.298671
57.5	0.474787	0.831427	0.128689	0.158502	0.128232		0.764875	1.14915	1.2521	0.43283	1.54316		0.798793	3.11462	1.08192	0.834433	0.855797	0.79889
62.5	1.10697	1.83135	0.399843	0.419524	0.393578		1.53557	2.0204	2.35472	1.02999	2.90958		1.69219	4.45531	2.10067	1.60969	1.8323	1.59461
67.5	2.78569	4.48803	1.35183	1.52414	1.31145		3.55403	4.64441	4.5606	2.70863	5.91912		3.6807	6.67771	4.61366	3.1898	4.1286	3.47995
72.5	5.58183	8.16179	4.07989	4.13226	3.29817		7.27135	8.44702	7.34177	6.39727	9.11626		6.90864	8.93901	8.87119	6.21527	7.95611	6.88214
77.5	9.66023	15.5402	10.56	9.79181	6.82616		11.9688	12.7358	9.89164	12.1255	11.3696		10.6965	10.0279	18.1694	14.5452	12.7651	12.0319
82.5	15.2398	25.8211	22.9917	21.0161	14.156		18.075	17.8438	14.0741	21.077	14.7674		15.3044	10.8785	27.6184	29.9352	19.5996	17.4093
87.5	14.3708	20.1151	21.3813	23.7005	14.5961		14.4942	13.333	11.7867	17.5467	12.091		13.5103	8.0715	17.4816	19.8129	15.348	14.0445
92.5	13.4272	11.1029	16.3711	15.2817	15.0547		12.1883	9.44335	10.8063	14.0939	10.5939		12.1991	6.7408	8.00318	9.44824	11.7391	12.2227
97.5	9.87431	4.96112	8.54703	8.8352	12.1036		8.14638	6.34978	8.57087	8.28185	7.77374		9.33814	5.8286	3.66659	4.75991	7.54091	8.70749
102.5	7.02409	2.36772	5.02479	5.20469	8.80541		5.39407	4.65295	6.35415	5.10746	5.50771		6.68851	4.85436	1.87127	2.58686	4.80005	6.01818
107.5	4.70573	1.19701	2.77135	2.81421	6.09832		3.53696	3.22505	4.35558	2.9478	3.69438		4.50195	3.67718	1.06254	1.44736	2.87146	3.92272
112.5	3.45405	0.701052	1.76741	1.89153	4.37092		2.50756	2.4793	3.29897	1.94235	2.70677		3.25444	3.18034	0.677362	0.901203	1.98664	2.87467
117.5	2.5552	0.456694	1.17788	1.23023	3.13619		1.81871	1.89661	2.51439	1.30119	1.92415		2.30251	2.55836	0.455708	0.593339	1.40522	1.98469
122.5	1.94465	0.256938	0.772137	0.859692	2.22862		1.32146	1.56834	1.86025	0.869852	1.43958		1.63035	2.19611	0.310005	0.417416	1.02168	1.49431
127.5	1.47882	0.177646	0.528926	0.594472	1.6244		1.0135	1.22385	1.45515	0.617816	1.10024		1.21034	1.87171	0.225141	0.293071	0.775989	1.12168
132.5	1.0775	0.120082	0.354191	0.419174	1.17008		0.728415	1.00017	1.11674	0.445103	0.870992		0.85769	1.56677	0.187553	0.206709	0.575478	0.851261
137.5	0.776145	0.0960659	0.291617	0.29881	0.896206		0.590722	0.868693	0.857515	0.326568	0.655145		0.625414	1.34595	0.176703	0.187517	0.452138	0.646222
142.5	0.632926	0.0758615	0.221566	0.23303	0.663541		0.442945	0.738496	0.733651	0.266104	0.526217		0.512773	1.25499	0.142215	0.144336	0.351223	0.462766
147.5	0.51283	0.0613754	0.170012	0.169699	0.508312		0.373904	0.625374	0.628187	0.202347	0.420104		0.410808	1.04942	0.119352	0.11475	0.299117	0.371355
152.5	0.391616	0.0468893	0.125541	0.142057	0.415956		0.32736	0.566038	0.56642	0.167924	0.368678		0.334978	0.936909	0.118965	0.106753	0.270096	0.300576
157.5	0.310682	0.0548948	0.0924833	0.13261	0.337809		0.299822	0.507983	0.497424	0.158345	0.298781		0.280866	0.846477	0.106177	0.0939587	0.229202	0.23297
162.5	0.277115	0.0381214	0.0877607	0.111617	0.298735		0.28741	0.460172	0.471469	0.128712	0.269446		0.252153	0.698738	0.101139	0.0963576	0.225574	0.21837
167.5	0.25138	0.0388838	0.0665092	0.0990203	0.244743		0.275774	0.450354	0.409044	0.141583	0.256408		0.226018	0.597266	0.0961017	0.0987565	0.200511	0.203769
fig1h layer 2 PSD-95
HistoValues	CNTRL1	CNTRL2	CNTRL3	CNTRL4	CNTRL5		AD1	AD2	AD3	AD4	AD5		DS1	DS2	DS3	DS4	DS5	DS6
32.5	0.011592	0.00166279	0.00625223	0.0116866	0.0338305		0.126736	0.101664	0.021901	0.168443	0.118631		0.031875	0.382613	0.110778	0.129529	0.0639304	0.133815
37.5	0.0180319	0.00831393	0.0205431	0.0290281	0.0568968		0.259929	0.169975	0.0560666	0.270587	0.21749		0.067336	0.681069	0.196938	0.234875	0.112766	0.21731
42.5	0.0257599	0.023279	0.043319	0.0546633	0.117254		0.409267	0.390983	0.124836	0.448547	0.392395		0.116344	1.16432	0.344642	0.383669	0.241515	0.391009
47.5	0.0695518	0.0665115	0.105841	0.121013	0.217976		0.785034	0.7675	0.309242	0.727382	0.663498		0.266157	2.09526	0.626971	0.722659	0.4595	0.656777
52.5	0.176885	0.131776	0.162111	0.266531	0.316777		1.18219	1.3381	0.5265	1.05983	0.976426		0.531118	2.64446	0.908147	1.0555	0.77338	0.962427
57.5	0.627683	0.318839	0.430511	0.722687	0.680071		2.39062	2.69067	1.26194	2.10538	1.97643		1.275	4.85815	1.84976	1.9659	1.42689	1.83577
62.5	1.72119	0.781926	0.987853	1.48194	1.20867		3.87795	4.30523	2.29654	3.49702	3.60494		2.32409	6.78553	3.24063	3.04476	2.57897	3.16386
67.5	4.16409	2.25141	2.41649	2.9571	2.54613		6.77389	7.09797	5.15506	5.80225	6.67376		5.38808	10.1523	5.4935	5.74438	5.14862	5.88639
72.5	6.46273	5.36664	5.42292	5.15947	5.6547		11.0611	9.76252	9.31625	9.31005	9.94297		9.26727	13.1702	7.8106	9.58436	8.42993	9.90271
77.5	9.14949	11.0455	9.79591	8.38159	10.9565		17.2389	11.2654	14.8257	14.0943	12.8806		13.8469	14.4638	10.2273	13.5903	14.4975	13.8303
82.5	13.8498	19.8919	15.0473	14.021	18.9513		20.1497	12.7891	18.0311	20.2928	16.8684		19.3776	12.4514	14.8973	17.1639	20.4808	18.2198
87.5	14.1246	22.0278	14.6025	14.9088	19.5083		13.7633	10.5252	14.1389	17.1752	14.4319		18.3198	7.02889	13.678	13.6957	18.8	16.3549
92.5	14.3599	16.9072	13.457	15.3434	16.6389		8.02712	9.02797	10.293	11.661	11.5848		12.9847	4.80609	12.4952	10.4968	12.0673	12.2737
97.5	11.385	9.38685	10.2693	11.9652	10.0727		4.50396	7.19119	6.78931	5.87521	7.55475		7.03283	3.40621	9.18917	6.84456	6.532	7.0296
102.5	8.47501	5.33464	8.0301	8.83473	5.74312		2.57104	5.702	4.5703	2.88066	4.65361		3.82142	2.51779	6.31125	4.46713	3.58454	3.87282
107.5	5.25374	2.47547	5.30055	5.29594	2.85983		1.46836	4.02596	2.85808	1.35484	2.44905		1.82046	1.78466	3.77298	2.70823	1.61202	1.78247
112.5	3.5832	1.35725	3.85138	3.59006	1.55736		1.01025	3.00731	1.95707	0.731189	1.45209		1.10766	1.35259	2.60828	1.89785	0.864392	0.980319
117.5	2.12562	0.719571	2.88362	2.24271	0.84461		0.635696	2.18275	1.42576	0.445375	0.842586		0.600048	1.04156	1.64782	1.28423	0.494129	0.54048
122.5	1.37773	0.420685	2.02885	1.38393	0.514378		0.473846	1.65756	1.04249	0.294062	0.5		0.369751	0.930505	1.09393	0.938269	0.309441	0.317206
127.5	0.833333	0.264383	1.41479	0.844454	0.297939		0.342267	1.20148	0.762593	0.192552	0.319392		0.215157	0.733559	0.739288	0.697245	0.205554	0.208364
132.5	0.515198	0.175424	1.0084	0.524768	0.184146		0.257104	0.892068	0.55979	0.148458	0.242205		0.143039	0.653306	0.495807	0.486145	0.136296	0.146861
137.5	0.3469	0.123462	0.707842	0.343814	0.126096		0.209477	0.634493	0.42488	0.108806	0.156274		0.110766	0.583463	0.359258	0.379161	0.102999	0.0954227
142.5	0.232269	0.103093	0.504198	0.24542	0.0872674		0.16185	0.511131	0.34516	0.0897729	0.13384		0.0860626	0.511886	0.250404	0.291851	0.0887922	0.0954227
147.5	0.176455	0.0760725	0.339854	0.163613	0.0661233		0.14732	0.382544	0.268944	0.0732775	0.0988593		0.0788907	0.472844	0.188861	0.231185	0.0719217	0.0622484
152.5	0.12193	0.0723312	0.277778	0.117243	0.0545902		0.131175	0.291328	0.229085	0.0666159	0.0893536		0.0685314	0.436405	0.156935	0.193064	0.0661502	0.0603847
157.5	0.0940237	0.0544563	0.182655	0.0976401	0.0407504		0.125525	0.23909	0.191853	0.0577338	0.0828897		0.0725157	0.412112	0.10847	0.147565	0.0519434	0.0577755
162.5	0.0768504	0.0611074	0.135316	0.0840685	0.0445948		0.117452	0.197702	0.173894	0.0574166	0.0688213		0.0537891	0.358754	0.0969305	0.119282	0.056383	0.0462204
167.5	0.0691224	0.0515464	0.105841	0.0757747	0.0407504		0.107362	0.167564	0.144109	0.0577338	0.0642586		0.0478126	0.319278	0.076929	0.102066	0.045284	0.0451021
Fig1h layer 2 GPHN
HistoValues	CNTRL1	CNTRL2	CNTRL3	CNTRL4	CNTRL5		AD1	AD2	AD3	AD4	AD5		DS1	DS2	DS3	DS4	DS5	DS6
32.5	0	0.000409534	0.000362503	0.000752106	0.000346885		0.0114507	0.0145009	0.0464066	0.0072954	0.188863		0.011304	0.230778	0.00549235	0.0153904	0.00869878	0.0090978
37.5	0.0024721	0.00286674	0.00108751	0.00714501	0.0045095		0.0307984	0.0463224	0.0850103	0.0175753	0.278013		0.0251604	0.409253	0.00823852	0.0289039	0.0233285	0.0185747
42.5	0.00635683	0.00900975	0.00652505	0.0154182	0.00589704		0.0837084	0.142592	0.180287	0.0447672	0.484621		0.0667299	0.721989	0.0243233	0.0679429	0.101618	0.0833965
47.5	0.0229552	0.0266197	0.0177626	0.0462545	0.0183849		0.249546	0.333924	0.318686	0.152209	0.863191		0.151327	1.39545	0.0772852	0.212087	0.229727	0.186884
52.5	0.0593304	0.065935	0.0464003	0.10003	0.0378105		0.51607	0.656973	0.586448	0.410864	1.2312		0.357716	2.13739	0.160847	0.402402	0.419914	0.388931
57.5	0.229905	0.173233	0.161676	0.306483	0.12141		1.24102	1.62008	1.45175	1.18086	2.39141		0.966307	3.84719	0.513142	1.00375	1.19569	1.07961
62.5	0.749046	0.420182	0.455303	0.779182	0.36527		2.60444	3.1318	2.68871	2.63496	3.50642		1.9111	5.60606	1.34837	2.0533	2.38861	2.25246
67.5	2.53849	1.41289	1.48952	1.96074	1.26786		5.5141	6.20358	5.09199	5.67482	5.83742		4.11246	8.84935	3.80031	4.38739	5.11212	5.25588
72.5	5.52938	4.49136	4.48815	4.6514	3.98224		9.68214	9.62862	7.85832	9.23398	8.09278		7.07701	10.9679	8.57199	8.44107	9.05859	9.12472
77.5	8.67707	13.2394	11.549	9.12342	8.8414		13.2642	12.3504	9.3232	11.6567	9.38229		9.84357	11.2466	18.2974	15.3679	12.733	12.4814
82.5	15.1144	25.1818	22.6078	17.2251	17.3904		16.9466	14.2033	12.7318	15.896	12.6403		14.8283	9.68295	27.7219	21.4024	17.3185	16.3014
87.5	14.9018	21.6611	19.0608	16.1571	16.8531		12.7991	10.9663	10.6214	12.5023	10.8454		13.7821	6.84892	18.765	16.0236	13.8738	12.6895
92.5	14.6401	13.6252	14.4345	14.7014	15.8918		10.1998	8.5918	9.86078	10.5571	10.0338		12.4949	5.87296	8.74617	11.0439	11.1953	11.0576
97.5	11.1287	7.3409	8.13637	10.0436	11.0989		7.04414	6.54233	8.31499	7.48674	7.89589		9.64046	4.81074	3.94037	6.17155	7.50942	8.06368
102.5	7.65786	4.15186	5.06525	6.99985	7.34737		4.69952	4.84009	6.40123	5.18968	5.95234		6.92897	4.09846	2.0561	3.68431	4.91956	5.66869
107.5	4.97563	2.21517	3.0385	4.40358	4.38636		3.03048	3.45686	4.55359	3.46664	4.08738		4.40125	3.15378	1.13966	2.14002	3.0766	3.69674
112.5	3.44999	1.50749	2.1877	3.19495	3.05571		2.1239	2.71731	3.62916	2.49967	2.99899		3.17678	2.61943	0.783444	1.48649	2.19526	2.53715
117.5	2.38805	0.988615	1.57616	2.21082	2.07853		1.5415	2.13566	2.76386	1.88122	2.2503		2.23746	2.23714	0.526089	0.996246	1.50687	1.76384
122.5	1.7174	0.689655	1.18575	1.63508	1.41876		1.12691	1.75421	2.10267	1.46836	1.69596		1.5687	1.93627	0.382503	0.725225	1.13084	1.2934
127.5	1.22722	0.476288	0.908432	1.18419	1.0854		0.893153	1.52743	1.74209	1.1225	1.23923		1.13915	1.73191	0.282071	0.502252	0.876995	0.925701
132.5	0.880421	0.364895	0.681143	0.915313	0.775288		0.710337	1.25634	1.38398	0.877437	1.03769		0.847798	1.45961	0.218125	0.438438	0.668225	0.763078
137.5	0.670999	0.278483	0.515841	0.670502	0.586929		0.522388	1.10529	1.06489	0.718928	0.782914		0.63047	1.30163	0.193409	0.291667	0.512437	0.570887
142.5	0.495126	0.209681	0.391503	0.517073	0.496046		0.422491	1.00983	0.892402	0.620109	0.673483		0.495916	1.21697	0.182817	0.277778	0.453523	0.463988
147.5	0.39377	0.155623	0.307402	0.409146	0.381573		0.38577	0.864819	0.751129	0.509351	0.587713		0.393451	0.9835	0.154963	0.218468	0.350324	0.394617
152.5	0.318195	0.134327	0.239977	0.365523	0.313584		0.375898	0.763313	0.64271	0.452978	0.504056		0.314688	0.886445	0.16477	0.195571	0.299713	0.363154
157.5	0.253214	0.107707	0.175814	0.295578	0.293118		0.369976	0.626762	0.53922	0.396936	0.439412		0.263273	0.752723	0.147509	0.185435	0.265708	0.30326
162.5	0.218957	0.0958309	0.177989	0.248571	0.255307		0.336018	0.588093	0.464066	0.363775	0.424201		0.23009	0.668608	0.138486	0.165541	0.248706	0.238438
167.5	0.183289	0.0958309	0.123613	0.261733	0.24941		0.302851	0.484975	0.434908	0.37107	0.37857		0.205295	0.554837	0.162024	0.148649	0.226564	0.228961

## Sheet: Fig2a-h
Figure 2a,b layer 1 PSD-95						Fig2c,d layer 2 PSD-95						Fig2e,f layer 1 GPHN						Fig 2g,h layer2 GPHN
	low	mid	high	high/low ratio			low	mid	high	high/low ratio			low	mid	high	high/low ratio			low	mid	high	high/low ratio
CNTRL1	12.8452	37.4878	49.6682	3.86666		CNTRL1	13.2848	37.1239	49.59	3.73283		CNTRL1	10.2424	39.2708	50.4875	4.92925		CNTRL1	9.13794	38.6933	52.1684	5.70899
CNTRL2	12.6855	52.3307	34.9805	2.75752		CNTRL2	8.95037	52.9652	38.0865	4.25531		CNTRL2	15.9542	61.4764	22.5656	1.4144		CNTRL2	6.60251	60.0823	33.3148	5.04578
CNTRL3	8.045	52.0162	39.9412	4.96473		CNTRL3	9.59762	39.4458	50.953	5.30892		CNTRL3	6.02637	54.9331	39.0417	6.47848		CNTRL3	6.66679	53.2176	40.1167	6.0174
CNTRL4	12.6717	38.3635	48.9619	3.86387		CNTRL4	10.8226	37.3113	51.8661	4.79239		CNTRL4	6.35129	54.5084	39.141	6.16268		CNTRL4	7.8674	42.5056	49.633	6.30869
CNTRL5	9.35699	38.7515	51.8924	5.54584		CNTRL5	10.9065	49.416	39.6786	3.63807		CNTRL5	5.17299	35.5783	59.248	11.4533		CNTRL5	5.80443	43.0848	51.1097	8.80529
	low	mid	high	high/low ratio			low	mid	high	high/low ratio			low	mid	high	high/low ratio			low	mid	high
AD1	17.4348	47.8938	34.6697	1.98853		AD1	27.0282	51.1519	21.8171	0.807198		AD1	13.8977	44.538	41.5631	2.99065		AD1	19.9479	43.01	37.0382	1.85675
AD2	20.349	40.7862	38.8622	1.90979		AD2	26.7223	34.5797	38.6965	1.4481		AD2	17.5587	43.9127	38.5303	2.19437		AD2	21.7889	37.5199	40.6924	1.86758
AD3	17.2699	38.9579	43.7758	2.5348		AD3	19.0859	46.9956	33.9181	1.77713		AD3	16.4843	35.7524	47.7593	2.89726		AD3	18.3425	32.6764	48.984	2.67052
AD4	14.5567	49.3322	36.1077	2.48049		AD4	23.5719	51.5623	24.8655	1.05488		AD4	10.766	50.7492	38.4827	3.57447		AD4	19.3597	40.055	40.5879	2.09652
AD5	22.1148	44.3996	33.4831	1.51406		AD5	24.7243	44.181	31.0928	1.25758		AD5	20.8314	38.228	40.9439	1.96549		AD5	23.0679	32.868	44.0603	1.91003
	low	mid	high	high/low ratio			low	mid	high	high/low ratio			low	mid	high	high/low ratio			low	mid	high
DS1	17.7095	46.7811	35.5127	2.00528		DS1	19.3235	51.5443	29.1346	1.50773		DS1	13.6409	39.5112	46.8505	3.43455		DS1	14.6839	38.4539	46.8644	3.19156
DS2	31.0092	39.7399	29.2545	0.943414		DS2	42.3382	33.9441	23.719	0.560227		DS2	28.3423	28.9779	42.683	1.50598		DS2	34.4419	27.7785	37.7758	1.0968
DS3	15.004	47.0808	37.9174	2.52716		DS3	20.6997	38.8026	40.5	1.95655		DS3	17.4618	63.2694	19.2661	1.10332		DS3	14.5131	64.7842	20.6987	1.4262
DS4	13.2741	61.1939	25.5336	1.92357		DS4	23.0239	44.4499	32.5262	1.41272		DS4	12.6928	64.2933	23.0171	1.81339		DS4	16.6231	52.7939	30.5856	1.83994
DS5	16.376	42.0142	41.6133	2.54111		DS5	19.3412	53.7783	26.8836	1.38997		DS5	15.3377	47.7126	36.95	2.40909		DS5	18.5383	43.9253	37.5344	2.0247
DS6	16.8765	44.075	39.0467	2.31367		DS6	23.2969	48.405	28.2977	1.21465		DS6	13.3247	43.4857	43.1918	3.24149		DS6	18.4049	41.4723	40.1198	2.17985

## Sheet: Fig3
Subject	PSD95/GPHN Peak of counts distibution Layer 1	PSD95/GPHN Peak of counts distibution Layer 2	PSD-95 Peaks of counts distibution layers 1+2/ GPHN Peaks of counts distribution layers 1+2
C1	0.818213	0.781508	0.799436
C2	0.825243	0.86178	0.842629
C3	0.985913	0.540262	0.755812
C4	0.571469	0.888549	0.699386
C5	0.863551	1.01221	0.944106
AD1	0.980966	1.16319	1.06833
AD2	1.02175	0.902612	0.967234
AD3	0.957046	1.32782	1.12938
AD4	0.745292	1.33451	0.983946
AD5	1.18604	1.4829	1.31862
DS1	1.01811	1.19597	1.10605
DS2	1.82664	1.59852	1.71212
DS3	0.769545	0.548094	0.659295
DS4	0.993122	0.734408	0.887913
DS5	0.720398	1.05324	0.873652
DS6	1.05672	1.13666	1.09374

## Sheet: Fig 4
Diagnosis	order	Counting syn/µL	Count small particle	Count Medium particle	Count Large particle	Large/small	%small	%medium	%large	High PSD+GPHN/Low id, layers 1 +2
C1	1	3.3317e+06	2246.5	714	1676	0.746049	48.4525	15.3995	36.148	4.49926
C2	2	1.66452e+06	2158	725.5	1653	0.765987	47.5697	15.9925	36.4378	2.87168
C3	3	2.59597e+06	2311	685.5	1516.5	0.656209	51.2076	15.1895	33.6029	5.62894
C4	4	2.30711e+06	2409.5	686	1514.5	0.628554	52.2668	14.8807	32.8525	5.06644
C5	5	2.68313e+06	2020	671	1806	0.894059	44.9188	14.9211	40.1601	6.60173
AD1	6	1.46335e+06	2675	698	1311.5	0.49028	57.1032	14.9002	27.9966	1.73238
AD2	7	1.37066e+06	3027	720.5	1183.5	0.390981	61.3871	14.6116	24.0012	1.81133
AD3	8	937975	2897	655.5	1193	0.411805	61.0473	13.8131	25.1396	2.4655
AD4	9	2.2851e+06	2866	703	1279	0.446267	59.1172	14.5008	26.382	2.05147
AD5	10	1.41942e+06	3156	725	1102.5	0.349335	63.329	14.548	22.123	1.63845
DS1	11	922002	2660	682	1305.5	0.490789	57.2351	14.6746	28.0904	2.46069
DS2	12	875912	3079.5	696.5	1124.5	0.365157	62.8405	14.2128	22.9466	0.952739
DS3	13	753782	2847.5	780.5	1303	0.457594	57.7469	15.8284	26.4247	1.76323
DS4	14	1.13296e+06	3222	638.5	965.5	0.299659	66.7634	13.2304	20.0062	1.71487
DS5	15	1.82569e+06	3038.5	691.5	1102.5	0.362844	62.8764	14.3094	22.8143	2.06536
DS6	16	836056	2873	789	1261.5	0.439088	58.3528	16.0252	25.622	2.11669

## Sheet: Fig 5
Subject	Peak Kai (nA)	GABA(nA)	AMPA+CTZ (nA)	E/I (Kai/GABA))	Percent change of Concanavalin A
AD1	0.766867	5.18124	0.9089	0.164837	71.1576
DS1	0.94616	5.12623	1.05674	0.166374	103.778
AD2	0.50704	2.17316	0.669667	0.257839	93.9331
DS2	0.9066	2.54324	1.09833	0.185695	NT
DS3	8.63666	58.0732	8.95042	0.133073	90.1799
C1	1.75554	16.3848	2.16472	0.0995316	112.743
C2	1.92938	16.928	3.69353	0.114555	78.7879
C3	2.99392	21.8623	3.40267	0.129073	105.263
C4	1.83566	19.496	2.58493	0.0937725	96.5865
AD3	0.452	2.18303	0.474367	0.27825	NT
C5	0.885557	5.25145	1.41469	0.127457	87.2684
AD4	1.51493	20.4463	1.99447	0.111563	107.407
DS4	0.65925	3.41146	0.608588	0.170049	116.667
AD5	1.63278	7.13354	1.60501	0.15874	88.8924
DS5	1.3568	7.7903	2.47	0.111532	101.232
DS6	1.995	13.623	1.84284	0.132392	90.4392
NT=not tested

## Sheet: Fig 6
donor_name	DLG4/GPHN	DLG4 (FPKM)	GPHN (FPKM)
H14.09.001	3.79059	59.4461	15.6825
H14.09.006	4.13173	54.8257	13.2694
H14.09.009	4.59711	57.5249	12.5133
H14.09.010	3.96025	62.4121	15.7596
H14.09.034	5.99148	72.592	12.1159
H14.09.038	4.00385	55.0054	13.7381
H14.09.042	4.42325	61.5337	13.9114
H14.09.056	4.07588	60.8259	14.9234
H14.09.057	6.30515	69.1654	10.9697
H14.09.068	4.50775	57.0754	12.6616
H14.09.070	4.64287	58.2061	12.5366
H14.09.075	5.28946	51.8259	9.79796
H14.09.080	6.03391	69.0866	11.4497
H14.09.086	4.08458	55.3125	13.5418
H14.09.088	5.30806	61.8777	11.6573
H14.09.091	5.35399	61.4998	11.4867
H14.09.098	4.72287	58.8684	12.4646
H14.09.102	4.13236	54.9663	13.3014
H15.09.103	6.87029	61.8976	9.00945
H15.09.107	4.33242	57.5577	13.2854

## Sheet: Fig7
	Fig 7c	Fig 7 d	Fig 7e	Fig 7f
	vGluT1 mRNA positive cell counts per 10,000 um2	GAT1 mRNA positive cell counts per 10,000 um2	vGluT1/GAT1	DLG5/GPHN
Control1	3.72111	2.26778	1.64086	3.79059
Control2	2.92898	2.53388	1.15593	4.13173
Control3	3.09333	2.55167	1.21228	4.59711
Control4	4.13889	3.59	1.15289	3.96025
Control5	3.59444	2.39667	1.49977	5.99148
Control6	4.05625	3.22604	1.25735	4.42325
Control7	4.00833	4.0125	0.998962	4.07588
AD1	3.70222	1.31667	2.81181	6.30515
AD2	2.01	1.02167	1.96737	5.28946
AD3	3.51667	2.45	1.43537	4.08458
AD4	4.11444	2.42333	1.69785	5.30806
AD5	4.53111	1.82667	2.48054	5.35399
AD6	4.00111	2.02556	1.97532	4.72287
AD7	4.34	2.65444	1.63499	4.13236
AD8	3.59905	1.92667	1.86802	4.33242

## Sheet: Supplementary Fig 1 
Diagnosis	Total Protein (ug/ml)	Counting syn/µL
C1	4.8	3.3317e+06
C2	4.68	1.66452e+06
C3	4.72	2.59597e+06
C4	3.716	2.30711e+06
C5	5.12	2.68313e+06
AD1	3.32	1.46335e+06
AD2	3.184	1.37066e+06
AD3	2.492	937975
AD4	3.648	2.2851e+06
AD5	2.896	1.41942e+06
DS1	3.224	922002
DS2	2.412	875912
DS3	3.264	753782
DS4	2.616	1.13296e+06
DS5	3.34	1.82569e+06
DS6	3.016	836056

## Sheet: Supplementary Fig4
donor_name	dsm iv clinical DX	ME13	ME16	ME3 2	ME9	ME22	ME15	ME21	ME10	ME25	ME20	ME26	ME12	ME19	ME6	ME18	ME11	ME14	ME7	ME5	ME8	ME4	ME29
H14.09.001	No Dementia	0.2665	0.0843954	-0.0225456	-0.120616	0.0377588	-0.113093	0.0244714	-0.0333409	-0.0961345	-0.276958	-0.0915792	0.225204	0.151849	-0.242912	-0.308516	-0.16642	0.0204796	-0.067959	-0.136291	-0.150558	-0.0818691	-0.0411856
H14.09.006	No Dementia	0.0432216	0.294904	0.297259	-0.0720779	0.101328	0.132573	0.121602	0.0275945	0.10642	0.196882	0.207168	0.038945	0.109773	0.310978	0.442761	-0.24487	-0.0662554	0.0286663	-0.0944984	-0.104012	0.0601128	0.27487
H14.09.009	Alzheimer's Disease Type	0.330283	0.175511	0.405023	0.308554	0.249054	0.117227	0.240722	-0.127676	-0.405432	-0.0851863	-0.0194133	0.245588	0.234752	0.0421184	0.0379098	0.0984845	0.171533	0.798597	0.143001	0.345879	-0.720601	-0.492248
H14.09.010	Alzheimer's Disease Type	0.20065	0.137897	0.09168	-0.0968794	0.0691668	0.0187387	-0.403643	-0.0374854	-0.454769	-0.173354	-0.496259	0.171567	-0.412058	-0.0536883	-0.0457892	-0.562498	-0.922926	-0.301112	-0.319226	-0.416181	0.119925	0.153472
H14.09.034	Alzheimer's Disease Type	0.255248	0.192869	0.156376	-0.00394691	0.0797593	0.134351	0.151408	-0.0383967	0.0822782	-0.187379	-0.328944	0.0222701	0.0994326	0.0124503	-0.0458481	-0.22294	0.0673683	0.0548813	0.0312502	0.151976	0.158721	0.315173
H14.09.038	No Dementia	-0.329532	-0.151358	-0.156547	-0.0130948	-0.134891	0.232398	0.152719	0.159681	0.257899	0.385802	0.271504	-0.0715719	-0.0526233	0.108545	-0.120298	0.123913	0.0412216	-0.0744333	0.145318	0.047175	0.0781268	-0.115634
H14.09.042	Alzheimer's Disease Type	-0.247366	-0.527675	0.104291	0.424871	0.146161	-0.0420238	-0.24331	-0.0112304	-0.14379	-0.236368	-0.281542	-0.00443178	-0.10112	-0.200183	0.100763	-0.0715216	-0.0245951	-0.116375	0.0658682	0.167412	0.217054	-0.0275715
H14.09.056	Alzheimer's Disease Type	-0.0467409	-0.23914	-0.0564424	0.196594	0.0643704	-0.874652	-0.674481	0.0728296	-0.0835204	-0.528963	-0.190285	0.0998754	-0.0727988	0.151954	0.144593	0.15169	0.0687543	0.0418509	0.307015	0.368408	0.040867	-0.0540172
H14.09.057	No Dementia	-0.0811508	0.133652	-0.25333	-0.39543	-0.0252637	0.0815104	0.0840271	0.0933535	0.127589	0.23666	0.19278	-0.292763	-0.0469899	0.00846291	-0.314802	0.0733424	0.0307305	-0.100854	-0.0959985	-0.164156	-0.147605	-0.168211
H14.09.068	Alzheimer's Disease Type	0.106495	0.181462	-0.146613	-0.486983	-0.883367	0.0177059	0.179299	0.0752018	0.0514515	0.143398	0.124013	0.14744	0.110031	-0.0255078	-0.159718	0.107035	0.0793793	-0.211008	-0.202136	-0.321834	-0.171013	-0.0937903
H14.09.070	No Dementia	-0.0889212	0.0386263	-0.148231	0.16515	-0.0595329	0.0377453	0.0163745	0.034313	0.0758028	0.0679498	-0.103889	-0.0309592	-0.100707	0.000649592	-0.0764269	0.564288	0.0337156	0.251525	0.255301	0.274888	-0.0661996	-0.216487
H14.09.075	Alzheimer's Disease Type	0.12751	-0.039737	0.203708	0.221961	0.110908	0.13922	0.0278818	-0.00950036	-0.123075	0.068902	-0.0690513	-0.0981728	-0.0944217	0.0716021	0.302436	-0.0592977	-0.0618423	-0.0424536	0.095468	0.191894	0.0250539	0.00898637
H14.09.080	No Dementia	-0.276016	-0.193123	-0.249046	-0.117804	-0.0365614	-0.0235508	0.0212063	0.0867609	0.262949	0.195402	0.355865	-0.214663	-0.0753968	-0.126204	-0.210602	0.309741	0.258478	-0.080638	-0.119941	-0.343344	0.0818095	-0.0772465
H14.09.086	Alzheimer's Disease Type	-0.255272	-0.37041	-0.050159	0.170449	0.0611386	0.0880622	0.0588186	0.104457	0.0422106	0.116141	0.175288	0.112716	0.0884541	-0.137686	0.020447	0.176776	0.124144	0.258801	0.19658	0.217997	-0.0475111	-0.339804
H14.09.088	Alzheimer's Disease Type	0.146001	0.059863	0.161117	0.1128	-0.034754	0.184136	0.118189	-0.0892309	0.000676057	0.11277	-0.102454	-0.117063	-0.131772	-0.318526	0.0634044	-0.0284265	0.0410081	-0.126876	-0.211052	-0.0850359	0.0133448	0.0635728
H14.09.091	Alzheimer's Disease Type	-0.259909	-0.115461	-0.270336	-0.156549	0.0450737	0.0433243	0.202142	0.220097	0.35299	0.181959	0.265505	0.321014	0.313154	0.0554164	-0.211639	-0.012091	-0.00591275	-0.0536358	0.194896	-0.107368	0.349975	0.38763
H14.09.098	Alzheimer's Disease Type	0.457858	0.289531	0.368854	0.148938	0.172067	0.0263526	-0.274859	-0.896281	-0.417943	-0.295257	-0.245494	-0.516491	-0.433488	-0.492913	-0.133414	-0.14411	0.0401208	-0.0271735	-0.641903	-0.184979	-0.292055	0.0646655
H14.09.102	No Dementia	-0.0711805	-0.0930603	0.175419	0.0866923	0.133437	-0.0527773	0.168448	0.0467887	-0.0310896	-0.114696	0.121051	0.276125	0.566765	0.574743	0.553353	-0.0639088	0.0244564	0.002843	0.140951	0.126066	-0.0250647	-0.0561022
H15.09.103	No Dementia	-0.0520033	0.307915	-0.375127	-0.245341	0.0366012	0.0499133	0.0104547	0.151977	0.292917	0.20872	0.108232	-0.436882	-0.196181	0.0529218	-0.11249	-0.0353729	0.0605603	-0.147271	0.0614259	-0.067579	0.302419	0.416412
H15.09.107	Alzheimer's Disease Type	-0.225676	-0.166662	-0.235351	-0.127288	-0.132454	-0.19716	0.0185287	0.170088	0.102572	-0.0164262	0.107506	0.122253	0.0433447	0.207779	0.0738765	0.0061873	0.0195824	-0.0873745	0.183971	0.0533521	0.104509	-0.00248551

[truncated: 2 more sheets: Supplementary Fig 5, Supplementary Fig 6]
